# Supplementary material for: Differences in lipidome and metabolome organization of prefrontal cortex among human populations
Source: Sci Rep. 2019 Dec 4;9:18348. doi: 10.1038/s41598-019-53762-6 (PMC6893025; doi:10.1038/s41598-019-53762-6)
Supplement: Supplementary file 2 — S1 [file 41598_2019_53762_MOESM2_ESM.xlsx]

## Sheet: Sheet1
sample name	Sex	Age (years)	Population	RIN	PMI	Source	Sample in lipid dataset	Sample in metabolite dataset	DS:0-4 or DS:5-71	Age interval
1	M	0.345205	African American		8	North America	yes	yes	DS:0-4	A1
2	M	0.383562	African American		16	North America	yes	yes	DS:0-4	A1
3	M	0.40274	African American		6	North America	yes	yes	DS:0-4	A1
4	M	0.40274	Western European		6	North America	yes	yes	DS:0-4	A1
5	F	0.441096	African American			North America	yes	yes	DS:0-4	A1
6	M	0.460274	African American		10	North America	yes	yes	DS:0-4	A1
7	F	0.767123	African American		11	North America	yes	yes	DS:0-4	A1
8	F	0.767123	Han Chinese	7.3		China	yes	yes	DS:0-4	A1
9	M	0.767123	Han Chinese			China	yes	yes	DS:0-4	A1
10	F	0.767123	Han Chinese	8.2		China	yes	yes	DS:0-4	A1
11	M	0.767123	Han Chinese	6.4		China	yes	yes	DS:0-4	A1
12	F	0.769863	Han Chinese	2.2		China	yes	yes	DS:0-4	A1
13	M	0.769863	Han Chinese			China	yes	yes	DS:0-4	A1
14	M	0.778082	African American	8.8	5	North America	yes	yes	DS:0-4	A1
15	M	0.783562	Han Chinese	7.9		China	yes	yes	DS:0-4	A1
16	F	0.786301	Han Chinese	8.4		China	yes	yes	DS:0-4	A1
17	F	0.808219	African American	8.8	3	North America	yes	yes	DS:0-4	A1
18	F	0.816438	Han Chinese	9.2		China	yes	yes	DS:0-4	A1
19	M	0.819178	African American	6.6	9	North America	yes	yes	DS:0-4	A1
20	F	0.819178	Western European	6.6	14	North America	yes	yes	DS:0-4	A1
21	M	0.843836	Han Chinese			China	yes	yes	DS:0-4	A1
22	F	0.849315	Western European	6.5	9	North America	yes	yes	DS:0-4	A1
23	M	0.860274	Western European	9.2	7	North America	yes	yes	DS:0-4	A1
24	M	0.89589	Han Chinese			China	yes	yes	DS:0-4	A1
25	M	1.02466	Western European	7.7	12	North America	yes	yes	DS:0-4	A2
26	F	1.0274	Western European		11	North America	yes	yes	DS:0-4	A2
27	M	1.03562	African American			North America	yes	yes	DS:0-4	A2
28	M	1.10046	Han Chinese			China	yes	yes	DS:0-4	A2
29	F	1.13151	African American	4.5	11	North America	yes	yes	DS:0-4	A2
30	F	1.26301	African American	8.4	1	North America	yes	yes	DS:0-4	A2
31	F	1.26712	Han Chinese			China	yes	yes	DS:0-4	A2
32	M	1.26712	African American		0	North America	yes	yes	DS:0-4	A2
33	M	1.26712	Han Chinese			China	yes	yes	DS:0-4	A2
34	F	1.27671	African American	7.7	22	North America	yes	yes	DS:0-4	A2
35	M	1.28767	Western European	6.7	11	North America	yes	yes	DS:0-4	A2
36	M	1.29589	Western European	4.3	36	North America	yes	yes	DS:0-4	A2
37	F	1.30411	Western European	8.2	24	North America	yes	yes	DS:0-4	A2
38	M	1.32603	African American	8.4	6	North America	yes	yes	DS:0-4	A2
39	M	1.35046	Han Chinese	8.2		China	yes	yes	DS:0-4	A2
40	M	1.36712	African American	6.39	20	North America	yes	yes	DS:0-4	A2
41	M	1.3726	Western European	6.9	20	North America	yes	yes	DS:0-4	A2
42	F	1.43014	African American	5.6	21	North America	yes	yes	DS:0-4	A2
43	M	1.50685	Western European	4.6	10	North America	yes	yes	DS:0-4	A2
44	M	1.50959	Western European	8.6	10	North America	yes	yes	DS:0-4	A2
45	F	1.60046	Han Chinese	5.5		China	yes	yes	DS:0-4	A2
46	F	1.66575	African American	3.3	10	North America	yes	yes	DS:0-4	A2
47	M	1.66712	Western European		19	North America	yes	yes	DS:0-4	A2
48	M	1.76712	Han Chinese	7.1		China	yes	yes	DS:0-4	A2
49	F	1.76712	Han Chinese	7.9		China	yes	yes	DS:0-4	A2
50	F	1.76712	Han Chinese	4.9		China	yes	yes	DS:0-4	A2
51	M	1.98082	African American	7.6	19	North America	yes	yes	DS:0-4	A2
52	M	2.06712	Western European		19	North America	yes	yes	DS:0-4	A2
53	M	2.10411	African American	7.7	21	North America	yes	yes	DS:0-4	A2
54	M	2.10411	Western European	6.4	19	North America	yes	yes	DS:0-4	A2
55	M	2.14247	African American	7.6	21	North America	yes	yes	DS:0-4	A2
56	M	2.26712	Han Chinese	2.1		China	yes	yes	DS:0-4	A2
57	M	2.26712	Han Chinese			China	yes	yes	DS:0-4	A2
58	F	2.46712	Han Chinese	6.9		China	yes	yes	DS:0-4	A2
59	M	2.47671	African American	4	10	North America	yes	yes	DS:0-4	A2
60	F	2.92329	African American	7.5	21	North America	yes	yes	DS:0-4	A2
61	F	2.92712	African American		21	North America	yes	yes	DS:0-4	A2
62	M	2.9726	African American	6.2	11	North America	yes	yes	DS:0-4	A2
63	M	3.16712	Han Chinese	5.2		China	yes	yes	DS:0-4	A2
64	F	3.25712	Western European		8	North America	yes	yes	DS:0-4	A2
65	M	3.51507	African American	3.3	14	North America	yes	yes	DS:0-4	A2
66	F	3.54712	African American		12	North America	yes	yes	DS:0-4	A2
67	M	3.55068	African American	6.4	12	North America	yes	yes	DS:0-4	A2
68	F	4.10712	African American		12	North America	yes	yes	DS:0-4	A2
69	M	4.76712	Han Chinese	1.6		China	yes	yes	DS:0-4	A2
70	F	4.76712	Han Chinese	5.2		China	yes	yes	DS:0-4	A2
71	M	4.76712	Han Chinese			China	yes	yes	DS:0-4	A2
72	F	4.76712	Han Chinese			China	yes	yes	DS:0-4	A2
73	M	4.76712	Han Chinese			China	yes	yes	DS:0-4	A2
74	M	4.76712	Han Chinese			China	yes	yes	DS:0-4	A2
75	F	5.23288	Han Chinese	7.7	21	North America	yes	yes	DS:5-71	A3
76	M	5.40274	Western European	6	18	North America	yes	yes	DS:5-71	A3
77	M	5.47712	Western European	7.9	17	North America	yes	yes	DS:5-71	A3
78	F	5.51781	African American	8.1	15	North America	yes	yes	DS:5-71	A3
79	M	5.76712	Han Chinese			China	yes	yes	DS:5-71	A3
80	M	6.26712	Han Chinese			China	yes	yes	DS:5-71	A3
81	M	6.36712	Han Chinese			China	yes	yes	DS:5-71	A3
82	F	6.70685	Western European	8.4	20	North America	yes	yes	DS:5-71	A3
83	F	6.70712	Western European		20	North America	yes	yes	DS:5-71	A3
84	M	7.64384	Western European	3.7	18	North America	yes	yes	DS:5-71	A3
85	M	7.76712	Han Chinese			China	yes	yes	DS:5-71	A3
86	M	8.51233	Western European	6.4	12	North America	yes	yes	DS:5-71	A3
87	M	8.60548	African American	7.4	18	North America	yes	yes	DS:5-71	A3
88	F	8.76712	Han Chinese	4.6		China	yes	yes	DS:5-71	A3
89	M	8.7726	Western European	7.5	5	North America	yes	yes	DS:5-71	A3
90	F	8.90411	African American	7.3	20	North America	yes	yes	DS:5-71	A3
91	F	9.35342	African American	7.1	20	North America	yes	yes	DS:5-71	A3
92	F	9.35712	African American	5.9	20	North America	yes	yes	DS:5-71	A3
93	M	9.76712	Han Chinese			China	yes	yes	DS:5-71	A3
94	M	9.76712	Han Chinese	6.4		China	yes	yes	DS:5-71	A3
95	M	9.76712	Han Chinese	4.4		China	yes	yes	DS:5-71	A3
96	F	9.89315	African American	5.9	20	North America	yes	yes	DS:5-71	A3
97	F	9.89712	African American		20	North America	yes	yes	DS:5-71	A3
98	F	10.7671	Han Chinese			China	no	yes	DS:5-71	A3
99	F	11.4849	African American	7.4	22	North America	yes	yes	DS:5-71	A3
100	M	12.5071	African American	6.4	19	North America	yes	yes	DS:5-71	A3
101	M	12.5726	Western European		20	North America	yes	yes	DS:5-71	A3
102	M	13.2171	African American	7.9	22	North America	yes	yes	DS:5-71	A3
103	M	13.5808	Western European		13	North America	yes	yes	DS:5-71	A3
104	M	13.6384	African American	7.6	15	North America	yes	yes	DS:5-71	A3
105	F	13.7342	Western European	7.3	18	North America	yes	yes	DS:5-71	A3
106	M	13.7671	Han Chinese	2.4		China	yes	yes	DS:5-71	A3
107	M	14.0371	Western European		5	North America	yes	yes	DS:5-71	A3
108	M	14.0384	Western European	7.2	5	North America	yes	yes	DS:5-71	A3
109	F	14.1771	African American		17	North America	yes	yes	DS:5-71	A3
110	F	14.1781	African American	7.5	17	North America	yes	yes	DS:5-71	A3
111	M	14.4571	Western European	7.9	18	North America	yes	yes	DS:5-71	A3
112	M	14.6849	Western European		16	North America	yes	yes	DS:5-71	A3
113	M	14.7534	Western European	8.3	13	North America	yes	yes	DS:5-71	A3
114	M	14.7571	Western European		13	North America	yes	yes	DS:5-71	A3
115	M	14.9315	Western European	7.1	16	North America	yes	yes	DS:5-71	A3
116	M	15.3096	Western European	7.9	16	North America	yes	yes	DS:5-71	A4
117	M	15.389	Western European	7.4	10	North America	yes	yes	DS:5-71	A4
118	M	15.4521	African American		12	North America	yes	yes	DS:5-71	A4
119	M	15.6301	Western European	7.4	12	North America	yes	yes	DS:5-71	A4
120	F	15.7671	Han Chinese	6.2		China	yes	yes	DS:5-71	A4
121	M	15.7671	Han Chinese			China	yes	yes	DS:5-71	A4
122	F	15.8849	Western European	8.5	5	North America	yes	no	DS:5-71	A4
123	M	16.0932	Western European		9	North America	yes	yes	DS:5-71	A4
124	F	16.7041	Western European	7.1	9	North America	yes	yes	DS:5-71	A4
125	F	16.7562	Western European	6.2	11	North America	yes	yes	DS:5-71	A4
126	M	16.7671	African American		13	North America	yes	yes	DS:5-71	A4
127	M	16.7671	Han Chinese	3.7		China	yes	yes	DS:5-71	A4
128	F	16.7671	Han Chinese	7.7		China	yes	yes	DS:5-71	A4
129	F	16.7671	Han Chinese			China	yes	yes	DS:5-71	A4
130	M	16.7671	Han Chinese	4.8		China	yes	yes	DS:5-71	A4
131	M	16.9671	Western European	6.1	7	North America	yes	yes	DS:5-71	A4
132	M	17.1096	Western European	9.1		North America	yes	yes	DS:5-71	A4
133	M	17.5096	Western European	9.1	15	North America	yes	yes	DS:5-71	A4
134	F	17.5178	Western European		13	North America	yes	yes	DS:5-71	A4
135	M	17.7671	Han Chinese			China	yes	yes	DS:5-71	A4
136	M	17.7671	Han Chinese	8.2		China	yes	yes	DS:5-71	A4
137	M	17.7671	Han Chinese			China	yes	yes	DS:5-71	A4
138	M	17.7671	Han Chinese	5.9		China	no	yes	DS:5-71	A4
139	M	18.2411	Western European	5.1	12	North America	yes	yes	DS:5-71	A4
140	M	18.7671	Han Chinese			China	yes	yes	DS:5-71	A4
141	F	18.7671	Han Chinese	2.3		China	yes	yes	DS:5-71	A4
142	M	18.8712	Western European	8.1	6	North America	yes	yes	DS:5-71	A4
143	F	19.1452	Western European	6.6	8	North America	yes	yes	DS:5-71	A4
144	M	19.4137	Western European	7.2	9	North America	yes	yes	DS:5-71	A4
145	F	19.9562	Western European	6.6	7	North America	yes	yes	DS:5-71	A4
146	M	20.7671	Western European		15	North America	yes	yes	DS:5-71	A4
147	F	20.7671	Han Chinese			China	yes	yes	DS:5-71	A4
148	M	20.7671	Han Chinese			China	yes	yes	DS:5-71	A4
149	M	20.7671	Han Chinese	4.2		China	yes	yes	DS:5-71	A4
150	M	20.7671	Han Chinese			China	yes	yes	DS:5-71	A4
151	F	20.7671	Han Chinese			China	yes	yes	DS:5-71	A4
152	M	20.7671	Han Chinese	6.2		China	yes	yes	DS:5-71	A4
153	F	20.9397	African American	8.7	5	North America	yes	yes	DS:5-71	A4
154	F	21.3726	Western European	7.1	9	North America	yes	yes	DS:5-71	A4
155	M	21.4658	Western European	8.7	12	North America	yes	yes	DS:5-71	A4
156	F	21.7671	Han Chinese	6.8		China	yes	yes	DS:5-71	A4
157	M	21.7671	Han Chinese	7.8		China	yes	yes	DS:5-71	A4
158	F	21.7671	Han Chinese	6		China	yes	yes	DS:5-71	A4
159	F	21.7671	Han Chinese			China	yes	yes	DS:5-71	A4
160	M	22.337	Western European	3.7	19	North America	yes	yes	DS:5-71	A4
161	M	22.7014	Western European	9.7	13	North America	yes	yes	DS:5-71	A4
162	M	22.7671	Han Chinese			China	yes	yes	DS:5-71	A4
163	M	22.7671	Han Chinese	4.9		China	yes	yes	DS:5-71	A4
164	M	23.2137	Western European	3.8	9	North America	yes	yes	DS:5-71	A4
165	F	23.4137	Western European	8.7	10	North America	yes	yes	DS:5-71	A4
166	M	23.6493	Western European	7.5	7	North America	yes	yes	DS:5-71	A4
167	M	23.6822	African American	7.3	4	North America	yes	yes	DS:5-71	A4
168	M	23.7507	African American	7.6	4	North America	yes	yes	DS:5-71	A4
169	M	23.7671	Han Chinese	6.4		China	yes	yes	DS:5-71	A4
170	F	24.7671	Han Chinese			China	yes	yes	DS:5-71	A4
171	M	24.7671	African American		22	North America	yes	yes	DS:5-71	A4
172	M	25.7671	Han Chinese			China	yes	yes	DS:5-71	A5
173	F	25.9507	Western European	8	11	North America	yes	yes	DS:5-71	A5
174	F	26.1753	Western European	8.7	7	North America	yes	yes	DS:5-71	A5
175	M	26.1836	African American	8.8	19	North America	yes	yes	DS:5-71	A5
176	M	26.1836	African American	9.2	19	North America	yes	yes	DS:5-71	A5
177	M	27.4603	Western European		18	North America	yes	yes	DS:5-71	A5
178	M	27.7671	Han Chinese	6.5		China	yes	yes	DS:5-71	A5
179	M	27.7671	Han Chinese	7.4		China	yes	yes	DS:5-71	A5
180	F	27.7671	Han Chinese			China	yes	yes	DS:5-71	A5
181	F	28.7671	Western European		24	North America	yes	yes	DS:5-71	A5
182	M	28.7671	Han Chinese	2.6		China	yes	yes	DS:5-71	A5
183	M	28.7671	Han Chinese	5		China	yes	yes	DS:5-71	A5
184	M	28.7671	Han Chinese	3.1		China	yes	yes	DS:5-71	A5
185	M	29.126	Western European	6.4	6	North America	yes	yes	DS:5-71	A5
186	M	29.4219	Western European	8.2	17	North America	yes	yes	DS:5-71	A5
187	M	29.7671	Han Chinese			China	yes	yes	DS:5-71	A5
188	M	30.7616	Western European	7.8	19	North America	yes	yes	DS:5-71	A5
189	F	30.7671	Han Chinese			China	yes	yes	DS:5-71	A5
190	M	30.7671	Han Chinese			China	yes	yes	DS:5-71	A5
191	M	32.7671	Han Chinese			China	yes	yes	DS:5-71	A5
192	F	32.7671	Han Chinese	3.7		China	yes	yes	DS:5-71	A5
193	F	32.7671	Han Chinese	7.8		China	yes	yes	DS:5-71	A5
194	F	32.7671	Han Chinese	4.6		China	yes	yes	DS:5-71	A5
195	M	32.7753	Western European		7	North America	yes	yes	DS:5-71	A5
196	F	33.7671	Han Chinese	5.4		China	yes	yes	DS:5-71	A5
197	M	33.7671	Han Chinese	5.3		China	yes	yes	DS:5-71	A5
198	M	33.7671	Han Chinese			China	yes	yes	DS:5-71	A5
199	M	35.7671	Han Chinese	6.3		China	yes	yes	DS:5-71	A5
200	M	37.7671	Han Chinese	6.9		China	yes	yes	DS:5-71	A5
201	M	37.9918	Western European	6.8	12	North America	yes	yes	DS:5-71	A5
202	M	38.7671	Han Chinese			China	yes	yes	DS:5-71	A5
203	M	39.4	African American	7.3	5	North America	yes	yes	DS:5-71	A5
204	F	39.7671	Han Chinese			China	yes	yes	DS:5-71	A5
205	F	39.7671	Han Chinese	4.8		China	yes	yes	DS:5-71	A5
206	M	39.7671	Han Chinese			China	yes	yes	DS:5-71	A5
207	F	39.7671	Han Chinese	4.4		China	yes	yes	DS:5-71	A5
208	F	39.7671	Han Chinese	2.6		China	yes	yes	DS:5-71	A5
209	M	39.7671	Han Chinese	7.1		China	yes	yes	DS:5-71	A5
210	M	39.7973	Western European	8.6	14	North America	yes	yes	DS:5-71	A5
211	M	39.9699	African American	7.9	12	North America	yes	yes	DS:5-71	A5
212	F	40.7671	Han Chinese			China	yes	yes	DS:5-71	A5
213	M	40.7671	Han Chinese			China	yes	yes	DS:5-71	A5
214	M	40.7671	Han Chinese			China	yes	yes	DS:5-71	A5
215	M	40.7671	Han Chinese			China	yes	yes	DS:5-71	A5
216	M	40.7671	Han Chinese	4.5		China	yes	yes	DS:5-71	A5
217	M	40.7671	Han Chinese	6.1		China	yes	yes	DS:5-71	A5
218	F	40.7671	Han Chinese	6.3		China	yes	yes	DS:5-71	A5
219	M	40.7671	Han Chinese			China	yes	yes	DS:5-71	A5
220	F	41.3753	African American	7.6	15	North America	yes	yes	DS:5-71	A5
221	M	41.7534	Western European	7.5	23	North America	yes	yes	DS:5-71	A5
222	M	41.7671	Han Chinese			China	yes	yes	DS:5-71	A5
223	M	42.0986	Western European		6	North America	yes	yes	DS:5-71	A5
224	M	42.4274	Western European	8.9	15	North America	yes	yes	DS:5-71	A5
225	M	42.7671	Han Chinese	4.2		China	yes	yes	DS:5-71	A5
226	F	43.1151	Western European	8.4	17	North America	yes	yes	DS:5-71	A5
227	M	43.2849	Western European	7.8	19	North America	yes	yes	DS:5-71	A5
228	M	45.7671	Han Chinese	9.1		China	yes	yes	DS:5-71	A6
229	M	45.7671	Han Chinese	6.6		China	yes	yes	DS:5-71	A6
230	M	45.7671	Han Chinese			China	yes	yes	DS:5-71	A6
231	M	46.7671	Han Chinese	6.2		China	yes	yes	DS:5-71	A6
232	M	46.7671	Han Chinese	6.5		China	yes	yes	DS:5-71	A6
233	F	46.7671	Han Chinese	6.9		China	yes	yes	DS:5-71	A6
234	F	47.7671	Han Chinese	5.6		China	yes	yes	DS:5-71	A6
235	F	47.7671	Han Chinese	6.4		China	yes	yes	DS:5-71	A6
236	F	47.7671	Han Chinese	7.1		China	yes	yes	DS:5-71	A6
237	M	48.211	Western European	6.6	12	North America	yes	yes	DS:5-71	A6
238	F	48.8137	Western European	6.4	9	North America	yes	yes	DS:5-71	A6
239	F	48.9918	African American	7.5	10	North America	yes	yes	DS:5-71	A6
240	M	49.7671	Han Chinese	4.4		China	yes	yes	DS:5-71	A6
241	M	49.7671	Han Chinese	5.8		China	yes	yes	DS:5-71	A6
242	M	49.7671	Han Chinese	5.6		China	yes	yes	DS:5-71	A6
243	F	49.7671	Han Chinese	5.2		China	yes	yes	DS:5-71	A6
244	M	49.7671	Han Chinese	5.5		China	yes	yes	DS:5-71	A6
245	M	50.2055	Western European	8.5	5	North America	yes	yes	DS:5-71	A6
246	M	50.7671	Han Chinese	8.4		China	yes	yes	DS:5-71	A6
247	M	50.7671	Han Chinese	5.9		China	yes	yes	DS:5-71	A6
248	M	50.7671	Han Chinese	5.9		China	yes	yes	DS:5-71	A6
249	M	50.7671	Han Chinese			China	yes	yes	DS:5-71	A6
250	M	50.7671	Han Chinese			China	yes	yes	DS:5-71	A6
251	M	50.7671	Han Chinese			China	no	yes	DS:5-71	A6
252	M	51.1945	African American	6.9	8	North America	yes	yes	DS:5-71	A6
253	M	51.5808	Western European	7.2	5	North America	yes	yes	DS:5-71	A6
254	M	51.7671	Western European	7.6	7.73333	Western Europe	yes	yes	DS:5-71	A6
255	M	51.7671	Han Chinese	3		China	yes	yes	DS:5-71	A6
256	M	52.7671	Han Chinese			China	yes	yes	DS:5-71	A6
257	F	53.3425	African American	7.5	15	North America	yes	yes	DS:5-71	A6
258	M	53.4055	Western European	7.1	16	North America	yes	yes	DS:5-71	A6
259	F	53.7671	Western European	8.3	7.41667	Western Europe	yes	yes	DS:5-71	A6
260	M	54.074	Western European	8.3	17	North America	yes	yes	DS:5-71	A6
261	M	54.3726	Western European	6.7	19	North America	yes	yes	DS:5-71	A6
262	M	54.7123	African American	7.3	10	North America	yes	yes	DS:5-71	A6
263	M	55.3699	Western European	7.2	17	North America	yes	yes	DS:5-71	A6
264	M	55.3699	Western European	9.3	17	North America	yes	no	DS:5-71	A6
265	M	55.6438	Western European	9	19	North America	yes	yes	DS:5-71	A6
266	M	56.1205	Western European	2.1	16	North America	yes	yes	DS:5-71	A6
267	M	57.5808	Western European		17	North America	yes	yes	DS:5-71	A6
268	M	58.0932	Western European	7.8	16	North America	yes	yes	DS:5-71	A6
269	M	58.4384	Western European	9.4	16	North America	yes	yes	DS:5-71	A6
270	M	58.7671	Han Chinese	3.5		China	yes	yes	DS:5-71	A6
271	M	58.8603	African American	8.4	9	North America	yes	yes	DS:5-71	A6
272	M	59.3014	Western European	8.5	17	North America	yes	yes	DS:5-71	A6
273	M	59.7671	Han Chinese	2.1		China	yes	yes	DS:5-71	A6
274	F	59.7671	Han Chinese	4.2		China	yes	yes	DS:5-71	A6
275	M	59.7671	Han Chinese	2.9		China	yes	yes	DS:5-71	A6
276	F	59.7671	Han Chinese			China	yes	yes	DS:5-71	A6
277	M	59.7671	Han Chinese			China	yes	yes	DS:5-71	A6
278	F	60.7671	Han Chinese			China	yes	yes	DS:5-71	A6
279	M	60.7671	Han Chinese	7.2		China	yes	yes	DS:5-71	A6
280	F	60.7671	Western European	7.3	8.41667	Western Europe	yes	yes	DS:5-71	A6
281	F	60.7671	Han Chinese	8.5		China	yes	yes	DS:5-71	A6
282	F	60.7671	Han Chinese	6.7		China	yes	yes	DS:5-71	A6
283	M	60.7671	Han Chinese			China	yes	yes	DS:5-71	A6
284	M	61.7671	Han Chinese			China	yes	yes	DS:5-71	A6
285	F	61.7671	Western European	6.9	6.83333	Western Europe	yes	yes	DS:5-71	A6
286	M	61.7671	Han Chinese			China	yes	yes	DS:5-71	A6
287	M	62.2795	Western European	8.8	6	North America	yes	yes	DS:5-71	A6
288	F	63.7671	Han Chinese			China	yes	yes	DS:5-71	A6
289	F	64.7671	Han Chinese			China	yes	yes	DS:5-71	A6
290	F	64.7671	Western European	8	6	Western Europe	yes	yes	DS:5-71	A6
291	M	65.7671	Han Chinese			China	yes	yes	DS:5-71	A6
292	M	65.7671	Han Chinese	6		China	yes	yes	DS:5-71	A6
293	M	65.7671	Han Chinese	5.6		China	yes	yes	DS:5-71	A6
294	M	66.7671	Western European	8.6	7.75	Western Europe	yes	yes	DS:5-71	A6
295	M	67.7671	Han Chinese			China	yes	yes	DS:5-71	A6
296	F	67.7671	Han Chinese	2.6		China	yes	yes	DS:5-71	A6
297	M	68.7671	Western European	8.5	10.1667	Western Europe	yes	yes	DS:5-71	A6
298	M	69.7671	Han Chinese	7.3		China	yes	yes	DS:5-71	A6
299	M	70.0685	African American		12	North America	yes	yes	DS:5-71	A6
300	M	70.7671	Han Chinese	6.2		China	yes	yes	DS:5-71	A6
301	F	70.7671	Western European	8	10.5	Western Europe	yes	yes	DS:5-71	A6
302	F	70.7671	Western European			Western Europe	no	yes	DS:5-71	A6
303	M	71.4137	African American		28	North America	yes	yes	DS:5-71	A6
