# Supplementary material for: Differences in lipidome and metabolome organization of prefrontal cortex among human populations
Source: Sci Rep. 2019 Dec 4;9:18348. doi: 10.1038/s41598-019-53762-6 (PMC6893025; doi:10.1038/s41598-019-53762-6)
Supplement: Supplementary file 3 — S2 [file 41598_2019_53762_MOESM3_ESM.xlsx]

## Sheet: Sheet1
sample name	13.16_878.7041m/z	13.16_894.6780m/z	13.16_857.7262m/z	13.11_596.5959m/z	13.10_884.7086m/z	13.18_1074.7867m/z	13.18_668.6534m/z	12.97_884.7647m/z	12.97_864.6676m/z	12.97_808.7012m/z	12.97_826.7121m/z	12.97_848.6935m/z	12.95_874.7078m/z	13.02_904.7156m/z	13.03_786.6359m/z	13.42_878.6833m/z	13.42_862.7093m/z	13.53_898.7247m/z	13.53_920.7058m/z	13.54_1000.7711m/z	13.51_872.7091m/z	13.29_948.7382m/z	13.38_843.7304m/z	13.37_632.6323m/z	13.37_672.6248m/z	13.37_650.6429m/z	13.35_698.6403m/z	13.37_658.6478m/z	13.37_676.6587m/z	12.49_852.6826m/z	12.49_852.6877m/z	12.49_850.6523m/z	12.49_892.6377m/z	12.48_812.6970m/z	12.48_834.6782m/z	12.48_794.6859m/z	12.48_830.7069m/z	12.48_896.7649m/z	12.48_870.7492m/z	12.48_916.6811m/z	12.48_919.6562m/z	12.48_650.6424m/z	12.60_870.6932m/z	12.57_761.5819m/z	12.37_945.6990m/z	12.45_945.6720m/z	12.45_630.6170m/z	12.45_648.6277m/z	12.45_876.6686m/z
1	9.41967	9.41967	9.41967	16.28	9.41967	9.41967	12.9842	9.41967	9.41967	9.41967	9.41967	10.422	9.41967	9.41967	11.5201	9.41967	9.41967	9.41967	9.41967	14.2858	9.41967	16.4361	9.41967	9.41967	10.323	11.096	9.41967	9.41967	9.41967	9.41967	9.41967	9.83499	9.41967	13.157	12.9638	9.41967	9.41967	9.41967	9.41967	9.41967	9.41967	9.43434	9.41967	10.2133	12.8143	9.41967	12.0965	12.6339	9.41967
2	11.4006	8.71128	8.71128	15.4463	8.71128	8.71128	11.9245	8.71128	8.71128	8.71128	10.9254	11.6161	8.71128	8.71128	10.8048	8.71128	8.71128	8.71128	8.71128	13.6691	8.71128	16.1364	8.71128	12.1087	12.4772	12.5384	8.71128	8.71128	9.18885	8.71128	8.71128	10.1864	8.71128	13.8104	13.4441	10.8494	9.24459	8.71128	8.71128	8.71128	8.71128	9.71948	8.71128	9.8388	12.4785	8.71128	15.3157	15.7415	9.78225
3	8.97607	8.97607	8.97607	15.6833	8.97607	8.97607	12.1709	8.97607	8.97607	8.97607	8.97607	9.81244	8.97607	8.97607	10.6141	8.97607	8.97607	8.97607	8.97607	14.0618	8.97607	15.703	8.97607	9.29504	9.4058	9.80947	8.97607	8.97607	8.97607	8.97607	8.97607	8.97607	8.97607	13.0252	12.542	8.97607	8.97607	8.97607	8.97607	8.97607	8.97607	8.97607	8.97607	9.35764	12.9266	8.97607	12.5863	12.9388	8.97607
4	9.17291	9.17291	9.17291	16.1674	9.17291	9.17291	12.6318	9.17291	9.17291	9.17291	10.0216	10.9242	9.17291	9.17291	10.2226	9.17291	9.17291	9.17291	9.17291	14.651	9.17291	16.5937	9.17291	9.72986	9.91895	10.1751	9.17291	9.17291	9.17291	9.17291	9.17291	9.17291	9.17291	13.8859	13.3222	10.9784	9.17291	9.17291	9.17291	9.17291	9.17291	9.17291	9.17291	10.0719	13.5669	9.17291	12.3822	12.7089	9.17291
5	13.3705	10.2414	10.8153	15.1077	10.2929	8.35997	11.7443	11.332	11.6843	12.6152	14.4042	14.9278	8.92143	8.46424	10.3716	8.35997	12.4302	15.0134	11.7948	13.3711	12.6578	14.7899	11.4964	9.56866	9.70191	10.0797	8.35997	8.35997	8.35997	11.0894	11.0329	13.5027	9.54601	16.5711	16.6382	14.5868	12.7219	12.9494	13.4315	11.4135	10.7114	9.70211	13.3788	8.95227	11.6751	9.60199	13.3454	13.5663	13.1858
6	13.1368	10.0332	10.0152	15.0281	8.36409	8.36409	11.882	8.54861	11.3688	11.0012	12.5517	13.7015	8.36409	8.36409	10.4701	9.17134	12.146	11.9756	8.36409	13.8384	8.86764	15.2516	9.04458	10.0784	10.5119	10.5442	8.36409	8.36409	8.36409	11.7693	11.7457	13.5488	8.36409	15.4558	16.0146	13.4459	12.8334	10.6663	11.737	10.1505	9.77065	9.25017	9.81867	9.82636	12.3234	8.47803	13.3662	13.559	13.4177
7	11.4862	9.2416	9.2416	15.845	9.2416	9.2416	12.7676	9.2416	10.0551	9.2416	11.1295	12.4305	9.2416	9.2416	11.844	9.2416	9.73462	9.2416	9.2416	9.2416	9.2416	10.1548	9.2416	9.97165	10.5935	11.576	9.2416	9.2416	9.2416	9.2416	9.2416	12.0566	9.2416	15.0592	14.3079	10.9769	10.474	9.2416	9.28135	9.2416	9.2416	9.88212	9.2416	10.6611	9.2416	9.2416	12.2068	12.4018	11.972
8	8.23263	8.23263	8.23263	15.2214	8.23263	11.156	11.6759	8.23263	8.23263	8.23263	8.23263	8.23263	8.23263	8.23263	8.23263	8.23263	8.23263	8.23263	8.23263	13.1558	8.23263	13.1412	11.709	11.4271	11.9683	11.8376	8.23263	8.23263	8.23263	8.23263	8.23263	8.23263	8.23263	14.711	12.8364	9.12445	8.23263	8.23263	8.23263	8.23263	8.23263	8.23263	8.23263	8.66865	8.53169	8.23263	12.362	12.7898	8.23263
9	8.45862	8.45862	8.45862	15.2099	8.45862	10.5837	11.9543	8.45862	8.45862	8.45862	8.45862	8.45862	8.45862	8.45862	11.2466	8.45862	8.45862	8.45862	8.45862	13.1314	8.45862	13.6118	8.45862	10.3671	10.7547	10.8521	8.45862	8.45862	8.45862	8.45862	8.45862	8.45862	8.45862	12.5051	11.2934	8.45862	8.45862	8.45862	8.45862	8.45862	8.45862	8.45862	8.45862	9.99206	9.90903	8.45862	12.7263	13.0739	8.45862
10	8.758	8.758	8.758	15.623	8.758	9.02199	12.2174	8.758	8.758	8.758	8.758	9.57708	8.758	8.90336	11.2914	8.758	8.758	8.758	8.758	12.54	8.758	13.5	8.758	8.758	8.758	9.20434	8.758	8.758	8.758	8.758	8.758	9.02594	8.758	13.3961	12.5518	9.43928	8.758	8.758	8.758	8.758	8.758	8.758	8.758	9.47088	8.758	8.758	10.8409	10.6415	9.73286
11	8.69562	8.69562	8.69562	15.4614	8.69562	8.99162	11.996	8.69562	8.69562	8.69562	8.69562	9.84407	8.69562	9.91934	11.6907	8.69562	8.69562	8.69562	8.69562	13.1191	8.69562	13.9877	11.3321	12.6191	12.968	12.9773	8.69562	8.69562	8.69562	8.69562	8.69562	10.1533	8.69562	15.5456	13.838	10.016	8.69562	8.69562	8.69562	8.69562	8.69562	9.31231	8.69562	9.88382	8.69562	8.69562	13.6255	14.1352	8.74691
12	8.25747	8.25747	8.25747	14.9695	8.25747	12.2528	11.6249	8.25747	8.25747	8.25747	8.25747	9.07348	8.25747	8.25747	10.3174	8.25747	8.25747	8.25747	8.25747	14.055	8.25747	13.8555	8.25747	8.80901	9.56394	8.81512	8.25747	8.25747	8.25747	8.25747	8.25747	8.25747	8.25747	12.9842	11.8103	8.25747	8.25747	8.25747	8.25747	8.25747	8.25747	8.25747	8.25747	9.55293	9.98441	8.25747	11.8712	12.2409	8.25747
13	13.697	10.4636	10.8724	15.6099	8.59457	8.59457	12.0899	8.85527	10.6404	11.13	12.7284	13.7526	8.59457	8.59457	9.67491	8.59457	10.2888	13.5656	8.66902	12.7841	10.9324	14.4018	10.3103	9.53231	9.6283	9.93292	8.59457	8.59457	8.59457	10.9474	10.7444	11.9568	8.59457	15.217	15.0459	12.6737	11.8851	11.6555	11.3883	8.59457	9.29377	8.59457	10.9261	9.40871	10.4214	8.59457	12.7452	13.0882	12.8119
14	8.57888	8.57888	8.57888	15.3217	8.57888	9.82367	12.0491	8.57888	8.57888	8.57888	8.57888	8.57888	8.57888	8.57888	10.792	8.57888	8.57888	8.57888	8.57888	12.7685	8.57888	12.4083	9.75501	10.2597	10.383	10.534	8.57888	8.57888	8.57888	8.57888	8.57888	8.57888	8.57888	14.0548	11.7966	8.57888	8.57888	8.57888	8.57888	8.57888	8.57888	8.57888	8.57888	9.54107	8.57888	8.57888	11.5679	11.8385	8.57888
15	8.46237	8.16294	8.16294	15.0211	8.16294	11.4339	11.3321	8.16294	8.16294	8.16294	8.16294	8.76659	8.16294	8.21741	10.4346	8.16294	8.16294	8.16294	8.16294	13.384	8.16294	12.7547	10.155	11.7138	12.397	12.4002	8.16294	8.16294	8.16294	8.16294	8.16294	9.61041	8.16294	15.349	13.6287	8.39763	8.16294	8.16294	8.16294	8.16294	8.86956	8.37497	8.16294	9.28892	8.16294	8.16294	13.0401	13.7403	8.16294
16	9.99354	7.47251	7.47251	14.1622	7.47251	7.47251	10.7233	7.47251	7.47251	7.47251	8.59068	10.2036	7.47251	8.95914	9.91883	7.47251	10.3307	8.61587	7.47251	12.8703	7.53584	14.6007	10.4991	12.1296	12.4499	12.5423	7.90815	7.85274	7.53742	7.47251	7.47251	11.8148	7.47251	15.692	14.6001	11.3583	8.17959	7.74919	10.4861	7.99629	10.564	8.1084	8.43977	9.23527	10.9402	7.47251	13.4183	13.8244	9.81429
17	8.1127	8.1127	8.1127	14.8961	8.1127	9.68908	11.3433	8.1127	8.1127	8.1127	8.1127	8.1127	8.1127	8.61507	11.0334	8.1127	8.1127	8.1127	8.1127	12.5759	8.1127	14.0235	10.3946	10.6662	11.1538	11.1528	8.1127	8.48898	8.1127	8.1127	8.1127	9.42856	8.1127	14.81	13.195	9.77142	8.1127	8.1127	8.1127	8.1127	8.1127	8.36967	8.1127	9.6616	10.1043	8.1127	12.2002	12.6498	8.1127
18	8.78129	8.78129	8.78129	15.5859	8.78129	8.78129	12.051	8.78129	8.78129	8.78129	8.78129	8.78129	8.78129	9.2889	11.7277	8.78129	8.78129	8.78129	8.78129	11.9935	8.78129	14.38	8.78129	8.78129	9.98329	10.6399	8.78129	8.78129	8.78129	8.78129	8.78129	8.78129	8.78129	13.5328	12.1493	8.78129	8.78129	8.78129	8.78129	8.78129	8.78129	8.78129	8.78129	10.4092	9.10083	8.78129	11.3156	11.6311	8.78129
19	8.31265	8.31265	8.31265	15.0695	8.31265	8.31265	11.4932	8.31265	8.31265	8.31265	8.31265	8.31265	8.31265	8.75018	11.0429	8.31265	8.31265	8.31265	8.31265	11.4573	8.38946	11.988	11.0326	12.873	13.2956	13.3056	8.31265	8.31265	8.31265	8.31265	8.31265	9.63519	8.31265	15.8377	13.8934	9.34548	8.31265	8.31265	8.31265	8.31265	9.69235	8.31265	8.67578	9.91551	8.31265	8.31265	14.1543	14.6216	8.31265
20	9.14997	8.13086	8.13086	14.8403	8.13086	11.4508	11.379	8.13086	8.13086	8.13086	8.13086	8.13086	8.13086	8.13086	10.1238	8.13086	9.48502	8.13086	8.13086	13.0199	8.13086	11.4382	8.13086	9.95762	10.5365	10.3065	8.13086	8.13086	8.13086	8.13086	8.13086	9.04809	8.13086	13.8329	13.0801	9.93408	8.13086	8.13086	8.13086	8.13086	8.13086	8.13086	8.13086	9.3539	8.13086	8.13086	12.2733	12.7439	8.13086
21	8.28045	8.28045	8.28045	15.2915	8.28045	9.80296	11.7223	8.28045	8.28045	8.28045	8.28045	8.4109	8.28045	8.28045	9.92391	8.28045	8.28045	8.28045	8.28045	12.8681	8.28045	13.1024	8.28045	8.51692	9.57966	9.4259	8.28045	8.28045	8.28045	8.28045	8.28045	8.28045	8.28045	12.2128	11.258	8.28045	8.28045	8.28045	8.28045	8.28045	8.28045	8.28045	8.28045	9.27141	9.39535	8.28045	11.7031	12.1576	8.28045
22	8.62331	8.62331	8.62331	15.3756	8.62331	10.5243	12.2855	8.62331	8.62331	8.62331	8.62331	8.62331	8.62331	8.62331	11.2696	8.62331	8.62331	8.62331	8.62331	12.8102	8.62331	12.139	8.62331	8.62331	8.62331	9.37396	8.62331	8.62331	8.62331	8.62331	8.62331	8.62331	8.62331	12.8252	11.5273	8.62331	8.62331	8.62331	8.62331	8.62331	8.62331	8.62331	8.62331	10.2325	8.62331	8.62331	10.8049	11.3496	8.62331
23	8.07787	8.07787	8.07787	14.8294	8.07787	9.46412	11.5473	8.07787	8.07787	8.07787	8.07787	8.07787	8.07787	8.07787	10.6894	8.07787	8.07787	8.07787	8.07787	12.9389	8.07787	12.8596	8.07787	9.45726	9.63319	9.64669	8.07787	8.07787	8.07787	8.07787	8.07787	8.07787	8.07787	13.6761	11.545	8.07787	8.07787	8.07787	8.07787	8.07787	8.07787	8.07787	8.07787	9.80491	8.59419	8.07787	11.7861	12.1084	8.07787
24	8.90383	8.90383	8.90383	15.7122	8.90383	9.69329	12.2173	8.90383	8.90383	8.90383	8.90383	8.90383	8.90383	8.90383	11.38	8.90383	8.90383	8.90383	8.90383	13.3348	8.90383	13.1679	8.92925	10.9494	11.4857	11.657	8.90383	8.90383	8.90383	8.90383	8.90383	9.23766	8.90383	14.6429	13.2815	9.39712	8.90383	8.90383	8.90383	8.90383	8.90383	8.90383	8.90383	9.25857	9.78832	8.90383	12.8638	13.4665	9.21877
25	11.4672	8.7757	8.25798	14.4317	7.61879	8.39396	11.0189	7.61879	7.65432	7.61879	9.82268	10.9488	7.61879	7.84407	9.21393	9.98737	12.4359	7.61879	7.61879	11.4587	7.61879	12.3467	8.11868	10.0586	10.6791	10.7154	7.61879	7.61879	7.61879	10.0883	10.257	13.2747	8.89321	15.1805	15.5833	12.6289	11.2748	8.10408	11.8132	9.73489	9.93691	8.74444	7.61879	9.15073	7.61879	7.61879	11.4619	12.212	10.9427
26	9.9004	9.9004	9.9004	16.6119	9.9004	9.9004	13.1999	9.9004	9.9004	9.9004	9.9004	9.9004	9.9004	9.9004	11.9297	9.9004	9.9004	9.9004	9.9004	9.9004	9.9004	9.9004	9.9004	12.2466	12.8774	12.611	9.9004	9.9004	9.9004	9.9004	9.9004	9.9004	9.9004	15.3234	13.7042	10.531	9.9004	9.9004	9.9004	9.9004	9.9004	9.9004	9.9004	9.9004	9.9004	9.9004	13.9975	14.3274	9.9004
27	8.56843	8.04968	8.04968	14.8674	8.04968	10.7622	11.4358	8.04968	8.04968	8.04968	8.04968	8.79711	8.04968	8.04968	10.4303	8.04968	8.04968	9.95313	8.04968	12.1698	8.04968	10.3744	8.04968	9.69575	9.71764	9.35439	8.04968	8.04968	8.04968	8.04968	8.04968	8.71087	8.04968	13.9373	12.3811	9.04512	8.04968	8.04968	8.04968	8.04968	8.04968	8.04968	8.04968	10.0148	8.04968	8.04968	11.4327	11.5625	8.82981
28	8.28235	8.28235	8.28235	15.004	8.28235	10.6546	11.4568	8.28235	8.28235	8.28235	8.28235	8.28235	8.28235	8.28235	9.88746	8.28235	8.48004	8.28235	8.28235	11.6222	8.28235	10.4843	8.28235	11.3618	11.736	11.5338	8.28235	8.28235	8.28235	8.28235	8.28235	9.89082	8.28235	14.112	12.99	9.94076	8.28235	8.28235	8.28235	8.28235	8.28235	8.28235	8.28235	9.49506	8.28235	8.28235	12.504	12.9807	8.28235
29	13.8389	11.3862	11.0576	14.8085	8.01384	8.01384	11.2521	9.83804	10.7858	10.179	12.0254	13.043	8.01384	9.58947	10.8279	12.3516	14.4866	12.6964	8.41715	9.41188	10.6164	12.2834	10.1789	10.8442	11.3103	11.5504	9.18048	8.65712	8.59642	12.138	12.0442	15.1726	11.0209	16.561	17.1848	14.5868	13.4525	12.3177	14.0392	11.3744	11.7686	10.2258	9.56601	9.80441	8.01384	9.29267	12.735	13.1879	13.7208
30	10.3102	7.79581	7.79581	14.5405	7.79581	7.79581	11.0031	7.79581	7.79581	7.79581	8.15688	9.66361	7.79581	8.79216	10.3923	7.79581	10.1013	7.79581	7.79581	11.5013	7.79581	12.6419	7.88029	10.6802	11.1667	11.3575	7.79581	7.79581	7.79581	8.39333	8.95254	11.7729	7.79581	15.021	14.2104	11.0744	10.5463	7.79581	10.0568	7.79581	8.28823	8.2033	7.79581	9.75056	7.79581	7.79581	12.533	12.954	8.98697
31	12.9754	10.182	9.73128	13.5815	9.93676	8.62327	10.2715	11.8036	13.4763	13.1581	14.769	15.8546	10.5181	8.50922	13.2975	13.974	16.2896	15.4119	12.3927	10.792	14.2634	12.1253	13.2542	12.527	12.9966	12.7607	11.7788	10.6889	11.0206	11.6879	11.2959	16.0657	12.2334	18.1998	18.6512	16.6243	12.8995	14.7394	16.4561	13.3565	12.5058	11.9185	14.0754	8.01429	9.91728	10.8897	14.3272	14.6447	14.9366
32	14.7235	12.7807	11.8992	14.5136	7.92002	9.15191	11.5219	8.22894	11.7599	10.6928	12.4984	13.4318	7.92002	8.91276	11.8733	13.3953	14.9684	14.2179	9.83157	11.4078	13.3204	11.8305	11.8559	11.2415	11.581	11.6966	9.81139	8.42447	9.78802	13.6786	13.0296	15.8229	11.2555	16.9744	17.5794	15.2875	14.7544	12.9312	14.2286	12.0738	11.7904	10.5497	12.8464	9.45944	8.88588	10.1879	13.1614	13.4943	14.853
33	8.5177	8.5177	8.5177	15.3323	8.5177	10.4631	11.81	8.5177	8.5177	8.5177	8.5177	8.5177	8.5177	8.5177	10.6273	8.5177	8.5177	8.5177	8.5177	13.2605	8.5177	13.8962	8.5177	9.27665	9.62361	9.80183	8.5177	8.5177	8.5177	8.5177	8.5177	8.5177	8.5177	13.4763	11.3246	8.5177	8.5177	8.5177	8.5177	8.5177	8.5177	8.52663	8.5177	9.62421	9.68469	8.5177	11.3315	11.9977	8.5177
34	8.44471	8.44471	8.44471	15.3113	8.44471	8.44471	11.7571	8.44471	8.44471	8.44471	8.44471	8.51823	8.44471	8.71645	10.2693	8.44471	8.55287	8.44471	8.44471	8.44471	8.44471	10.4927	8.44471	9.2601	10.2432	10.3372	8.44471	8.44471	8.44471	8.44471	8.44471	10.5206	8.44471	13.9426	13.309	9.24994	8.44471	8.44471	8.44471	8.44471	8.44471	8.7415	8.44471	9.78081	8.44471	8.44471	11.5785	12.1353	8.44471
35	13.524	11.0632	10.3418	13.9706	9.25026	7.18362	10.5414	13.0562	14.263	13.7653	15.4566	16.4813	10.8002	8.63079	13.9403	14.6834	16.9552	16.3668	13.4138	10.2095	15.0274	12.6831	13.9309	12.8484	13.0042	13.4302	11.727	11.0482	11.7699	11.0334	10.5496	16.1449	12.4633	18.7105	18.7836	16.9963	12.8858	16.0615	17.3428	13.465	13.2167	12.0073	14.6831	7.63455	10.2563	12.2503	14.4502	14.8929	15.4072
36	10.9459	8.37311	8.37311	15.0606	8.37311	8.37311	11.777	8.37311	8.37311	8.37311	9.22588	11.0442	8.37311	8.37311	10.6036	8.37311	11.218	8.37311	8.37311	9.28536	8.37311	8.74145	8.37311	9.5136	9.55309	9.97364	8.37311	8.37311	8.37311	8.37311	8.37311	12.1148	8.37311	14.2286	14.5302	11.7332	11.0571	8.37311	9.62678	8.37311	8.37311	8.37311	8.37311	9.57328	8.37311	8.37311	11.1969	11.6442	9.85474
37	9.50354	7.92954	7.92954	14.7519	7.92954	8.08403	11.168	7.92954	7.92954	7.92954	7.92954	9.56634	7.92954	8.48099	10.3767	7.92954	9.94139	8.07512	7.92954	10.2399	7.92954	11.3887	9.05182	10.3029	10.9777	11.3021	7.92954	7.92954	7.92954	7.92954	7.92954	11.3751	7.92954	14.8209	13.9442	10.6878	7.92954	7.92954	9.31874	7.92954	8.29383	8.26571	8.08785	9.78239	7.92954	7.92954	12.0883	12.5481	9.45907
38	13.5607	10.3814	10.6515	13.874	9.19691	7.21649	10.5264	12.0156	12.8526	13.3308	14.9932	15.7063	9.32536	8.7763	13.2907	13.8064	16.4802	16.2339	13.2523	9.92247	14.4566	12.2592	13.6799	12.4311	12.9547	12.7838	12.0079	10.9732	11.6971	11.7737	11.3896	15.9011	12.0437	18.4257	18.7455	16.7913	13.1461	15.1376	16.7871	13.2696	12.5922	12.1558	14.6165	8.06909	9.27884	10.9316	14.4464	14.7535	14.7714
39	15.4141	12.899	12.624	14.2454	7.64736	8.68154	10.7222	11.0854	12.6047	12.0723	13.7492	14.8117	7.46103	9.53317	11.808	13.5	15.5387	15.2931	12.1907	10.4542	13.4777	12.1497	12.1597	10.8734	11.5009	11.4365	10.5576	9.83025	10.485	13.133	13.2234	15.8674	12.0753	17.4778	18.0953	15.6764	14.6082	13.6488	15.3207	12.5753	12.6333	10.9177	13.6183	8.53823	7.46103	10.7913	13.8152	14.2292	14.7061
40	10.6959	8.68254	8.68254	15.6844	8.68254	9.06866	12.2288	8.68254	8.68254	8.68254	9.84776	10.3937	8.68254	8.68254	9.74249	8.68254	10.1323	8.68254	8.68254	10.1494	8.7229	8.94719	8.68254	10.1386	11.0035	10.85	8.68254	8.68254	8.68254	8.68254	8.68254	9.94791	8.68254	14.6801	13.7277	10.918	10.1935	8.68254	8.69607	8.68254	8.68254	8.68254	8.68254	9.25965	8.68254	8.68254	11.7881	12.3833	8.68254
41	12.7336	8.96407	9.66543	14.8572	8.12431	8.12431	11.4191	8.12431	8.12431	9.05206	11.3879	11.8863	8.12431	8.12431	10.6129	8.93167	12.7615	11.0175	8.12431	8.12431	9.20574	10.2173	8.6391	10.5992	11.1847	10.7402	8.62609	8.12431	8.12431	10.5715	10.4768	11.7745	8.12431	15.7838	15.4679	13.6001	12.2949	10.3245	12.0621	9.42386	8.15149	8.70415	9.00085	9.73697	8.12431	8.12431	12.1199	12.5547	9.4945
42	13.6504	10.4981	11.1526	14.1304	7.55184	11.8285	10.8435	9.59811	9.71432	10.8996	12.6462	13.2068	7.55184	7.55184	9.57072	11.4834	14.067	12.5554	7.74191	11.4097	10.2209	8.01716	10.6361	10.8173	11.2834	11.2444	8.49839	7.55184	7.79693	11.7975	11.7025	13.7574	10.3188	16.3874	16.57	14.3432	13.0947	11.9153	13.5579	11.4965	10.7306	9.71586	9.74943	9.06052	7.55184	7.55184	12.355	12.6777	12.3819
43	11.395	8.26749	8.26749	15.2798	8.26749	8.26749	11.8078	8.26749	8.26749	8.88244	10.6785	11.6103	8.26749	8.26749	10.2418	8.48821	11.4136	10.3685	8.26749	8.42488	8.26749	8.26749	10.8357	11.235	11.7133	11.614	8.26749	8.26749	8.26749	9.63169	9.65103	11.5273	8.26749	15.5987	14.8178	12.221	10.5243	8.26749	10.827	8.26749	8.78362	8.26749	8.26749	9.63881	8.26749	8.26749	12.959	13.2636	8.70193
44	13.2427	10.877	10.6199	14.0967	7.37623	10.3139	10.6028	8.81406	10.6524	10.103	11.7287	12.8433	7.37623	9.18077	9.5185	10.6649	12.7829	11.9516	7.37623	10.1614	10.117	10.6288	9.61152	11.1768	11.8179	11.77	7.97431	7.63651	7.93167	11.4795	10.9546	13.7606	9.2192	15.847	15.8982	13.0923	12.1873	11.5623	12.4251	10.0629	10.4974	8.39933	9.508	9.4636	7.37623	8.60292	12.3732	12.8756	12.9905
45	12.793	10.3238	9.62272	14.8948	8.13299	11.4758	11.131	8.13299	9.36215	9.37501	10.9782	12.0871	8.13299	9.34268	11.3259	9.83586	12.176	11.3272	8.13299	10.782	8.13299	11.1674	8.13299	10.2748	11.1403	10.8533	8.13299	8.13299	8.13299	10.8215	10.8854	13.0777	8.13299	14.8666	15.1976	12.3435	11.678	9.84511	11.8417	8.44469	8.68966	8.36231	8.6545	10.0621	8.13299	8.13299	12.9887	13.4185	12.0061
46	14.6706	12.2481	11.876	15.0735	8.4963	8.22035	11.2621	11.2849	12.5766	11.6003	13.5	14.6602	8.22035	10.0028	11.0672	12.6166	14.7563	15.2118	11.9738	8.83711	12.9853	11.5223	11.7751	10.9439	11.354	11.6459	10.0915	8.95039	10.0619	12.8556	12.7337	15.4939	11.3359	16.8561	17.4548	14.8738	13.8571	13.1818	14.4091	11.8236	12.1564	10.813	13.3854	9.69671	8.22035	10.32	13.5943	13.9616	14.5868
47	14.1913	11.8356	11.2948	14.0506	7.34126	9.6512	10.5237	10.6363	11.6996	11.4046	12.8935	13.919	7.74986	8.98818	9.89916	11.7907	13.8067	13.8903	10.1282	11.1805	11.8494	10.8117	11.4347	10.8164	11.2486	11.2856	10.0921	8.86989	9.59055	11.7601	11.715	14.5143	10.5154	16.2406	16.597	14.0713	13.0122	12.8817	13.5783	10.7371	11.4709	9.33921	12.1053	9.31807	7.34126	10.1362	13.1351	13.5	14.0456
48	13.8462	11.0959	10.9485	14.818	9.29047	11.12	11.4563	9.98164	11.749	11.6168	13.2625	14.2514	8.15954	8.83357	9.82251	10.7411	13.287	15.3929	11.9649	10.1429	12.9758	9.48499	11.4232	10.6979	10.9706	11.1777	10.2134	9.71443	9.86409	11.1703	11.0954	14.0792	10.0112	15.9118	16.4892	13.9625	12.329	12.3979	12.3879	10.6358	10.8447	9.23886	13.4374	9.4411	8.15954	9.8513	13.9556	14.3161	14.2717
49	12.0923	9.25255	8.98148	15.196	8.48713	8.48713	12.0128	8.48713	8.48713	9.0174	10.3352	11.7909	8.48713	8.48713	10.4626	8.50706	11.7607	11.5802	8.48713	9.57348	8.73586	9.38601	10.7303	10.9681	11.1534	11.2314	8.48713	8.48713	8.48713	9.13579	10.204	12.6561	8.48713	15.8269	15.3313	12.4459	10.6867	8.78895	10.232	8.48713	10.1521	8.48713	9.98581	9.6585	8.48713	8.48713	12.7976	13.0354	11.7241
50	13.0838	9.82591	10.1585	13.8705	12.1269	10.9505	10.478	12.4777	13.3917	13.9221	15.2942	16.0376	10.8541	8.36002	12.5519	13.696	16.1075	17.3202	14.2659	11.5599	15.2192	12.6335	13.8878	12.1518	12.2674	12.4687	12.0247	11.4472	11.9213	10.3541	10.051	14.7651	11.2097	17.801	17.8696	16.2671	12.1816	15.6244	16.0343	12.3392	11.9094	11.4266	15.4969	8.57584	9.94291	11.4692	14.7685	15.0264	14.7912
51	15.3075	12.623	12.5189	14.4082	10.46	7.78179	11.0489	11.1553	12.9437	12.8239	14.4018	15.2888	7.93787	9.65734	11.4032	13.1053	15.1869	16.3061	13.1163	9.94237	14.1751	11.3025	12.6215	11.9069	12.2622	12.1275	11.5138	10.5663	11.1529	12.6909	12.6472	15.3824	11.3771	17.1735	17.7859	15.5794	14.3888	13.6793	14.5286	12.3222	11.9394	10.4669	14.6317	8.77615	8.93954	10.9792	14.4037	14.678	14.9008
52	11.122	6.88592	9.39415	13.2454	13.2368	8.98736	9.92064	11.3132	12.091	12.5624	14.2178	15.0453	9.22677	6.72066	12.1472	11.5375	14.3403	17.8346	15.0618	11.271	15.4278	13.3743	13.1399	12.0626	12.4206	12.4283	11.8736	10.8578	11.3526	10.0592	9.74456	14.4901	10.967	17.0242	17.3796	15.2348	11.3989	14.5969	14.7879	11.9669	11.4224	10.8208	16.4242	8.43085	11.0084	10.653	15.3391	15.6717	14.4992
53	13.3589	10.4423	10.4123	14.6296	7.80393	9.4886	11.0369	8.1208	11.3566	10.6456	12.5865	13.6157	7.80393	7.83968	9.82531	10.8895	13.2299	13.8453	10.4112	9.52249	10.8153	10.2094	11.2335	10.2589	10.7911	10.8527	8.02146	7.80393	7.89704	10.6828	10.7232	13.9452	9.51139	15.7195	16.2265	13.398	11.7615	10.8548	12.5129	10.3186	10.7484	8.74738	11.3394	8.96649	7.80393	7.80393	11.9542	12.6586	12.8318
54	10.3415	8.72454	8.72454	15.54	8.72454	8.72454	12.0109	8.72454	8.72454	8.72454	9.90826	11.3642	8.72454	9.73282	11.7112	8.72454	10.1782	8.72454	8.72454	9.56976	8.72454	11.4062	8.72454	8.72454	9.32128	10.4682	8.72454	8.72454	8.72454	8.89778	9.43362	12.0926	8.72454	14.2987	14.2053	10.7699	9.73973	8.72454	10.5183	8.72454	8.72454	8.72454	8.72454	10.2221	8.72454	8.72454	10.8591	11.6048	10.4528
55	10.8083	8.22766	8.22766	14.9376	8.22766	9.34152	11.5327	8.22766	8.22766	8.22766	9.85141	10.6961	8.22766	8.22766	10.7238	8.22766	10.0626	9.45966	8.22766	10.4941	8.22766	9.15858	8.42638	10.0842	10.7911	10.776	8.22766	8.22766	8.22766	8.22766	8.22766	11.2694	8.22766	14.5712	13.864	10.7442	9.21282	8.22766	8.55981	8.22766	8.22766	8.22766	9.11017	9.62541	8.22766	8.22766	12.0537	12.444	10.6425
56	15.3936	12.99	12.7124	14.2332	11.037	11.061	10.4906	12.2943	13.3239	12.8133	14.4465	15.4535	9.84777	10.7876	10.8062	12.9918	14.7616	16.1583	12.9983	11.1925	13.9783	11.2494	12.7866	11.3871	11.7226	11.7949	11.2564	10.3927	10.9778	13.2168	12.9678	15.0182	10.7967	16.7324	17.1678	14.7491	14.2	14.2414	14.4582	11.3804	11.9426	10.6434	14.3487	9.25234	8.59338	11.6464	14.2015	14.6097	15.1858
57	10.1226	7.9398	7.9398	15.0176	7.9398	9.70166	11.5549	7.9398	7.9398	7.9398	9.66639	9.85517	7.9398	7.9398	8.89938	7.9398	10.5836	9.77687	7.9398	9.31556	7.9398	8.34742	11.4194	11.5979	12.0175	12.0233	7.9398	7.9398	7.9398	8.11379	8.50656	11.2098	7.9398	15.6005	14.6606	11.612	10.381	7.9398	9.6503	7.9398	9.36723	7.9398	7.9398	9.3762	7.9398	7.9398	13.0211	13.3084	10.0238
58	8.54422	8.54422	8.54422	15.3496	8.54422	11.422	11.8579	8.54422	8.54422	8.54422	8.54422	8.54422	8.54422	8.54422	10.4192	8.54422	8.54422	8.54422	8.54422	11.0766	8.54422	9.37655	8.54422	10.5474	10.958	11.3212	8.54422	8.54422	8.54422	8.54422	8.54422	8.54422	8.54422	14.2398	12.4661	8.54422	8.54422	8.54422	8.54422	8.54422	8.54422	8.54422	8.54422	9.75134	8.54422	8.54422	12.4941	13.2865	8.54422
59	11.7391	7.81708	8.0479	14.5315	7.81708	10.2397	11.2565	7.81708	7.81708	8.76483	10.0839	10.9571	7.81708	7.81708	9.66423	7.81708	10.7768	10.5805	7.81708	10.6573	9.30113	9.23886	11.3651	11.4933	11.9841	11.7427	9.28399	7.81708	8.36493	9.22386	9.27727	10.8515	7.81708	15.7277	14.5348	11.4486	10.0665	7.81708	9.40604	7.81708	8.64766	7.81708	8.57827	9.11375	7.81708	7.81708	13.0415	13.2764	10.2436
60	15.4	12.9493	12.5167	13.9196	13.5193	8.8509	10.3972	12.8509	14.2207	13.6621	15.3277	16.3913	11.2921	10.9983	10.5611	13.5	15.4791	18.1014	15.3061	9.79468	15.2544	13.0159	13.5246	11.5518	12.0939	12.094	12.1501	11.1532	11.8101	12.6891	12.1216	15.1235	11.4775	17.2661	17.6529	15.4406	13.7844	15.3342	15.2466	12.2055	12.333	10.6803	16.2171	8.35823	11.056	12.3377	15.0031	15.5118	15.6798
61	12.8962	9.91251	9.82921	14.9333	8.22771	9.32253	11.7509	8.43285	10.7409	10.6507	12.2218	13.3702	8.22771	8.22771	10.2758	8.65743	12.0258	12.839	8.22771	9.87968	9.88142	9.3392	9.42347	9.72526	10.2706	10.4178	8.78003	8.22771	8.69867	10.3527	10.3794	13.0643	8.32581	15.2363	15.4913	12.8924	11.545	10.1419	10.803	8.77804	9.32052	8.22771	10.8648	10.0705	8.22771	8.22771	12.3655	12.7876	13.0881
62	15.0465	12.5482	12.1496	13.4522	12.9543	10.5364	10.3873	12.6794	14.1459	13.8864	15.3581	16.3285	10.6422	10.5121	10.5884	13.4268	15.4553	17.6047	14.5872	10.9143	14.9354	12.5518	13.6609	11.3957	11.7118	11.8137	11.1611	10.5895	10.979	11.8952	11.5712	14.9017	11.2764	17.3337	17.5728	15.6953	13.4588	15.343	15.6066	12.1015	12.0756	11.054	15.6881	8.78989	10.8764	11.7788	14.5962	14.8183	15.3776
63	12.7996	9.95787	9.8402	14.7919	8.13726	12.2694	11.3772	8.13726	10.7967	10.3858	12.2415	13.1696	8.13726	8.13726	10.5624	8.5021	11.9256	14.4247	9.93231	11.7796	11.9955	8.13726	10.8444	11.2434	11.6199	11.6008	10.2302	8.96583	9.51513	9.98288	9.98047	13.0013	8.13726	15.4974	15.3562	12.8066	11.1473	11.0847	11.1356	8.47153	9.47423	9.28857	12.792	9.99771	8.13726	8.13726	14.2225	14.5806	13.0756
64	12.7206	9.7417	10.2094	13.3655	15.0487	9.5897	10.074	11.2804	12.386	12.5637	14.1164	15.1369	10.7038	9.26542	11.8273	11.0551	14.0333	19.0886	16.4453	11.3382	16.1643	14.0508	14.0579	12.6945	13.1079	13.0879	13.2488	12.4447	12.9411	9.67865	9.32658	13.6324	10.7474	16.6404	16.6865	14.4232	11.0655	14.8486	13.8982	11.0766	11.1513	10.9477	17.3314	7.916	11.9517	11.3749	16.2285	16.5291	14.9986
65	13.8886	11.1041	10.8445	14.3429	7.64061	12.1266	11.2442	9.22692	11.5963	11.5336	12.9881	14.1333	7.63444	7.92471	10.0386	10.0965	12.952	14.7054	11.4421	11.852	12.1554	9.79163	11.3903	10.1156	10.2603	10.3203	9.12268	8.41448	9.04631	11.2291	11.1406	13.7391	9.75586	15.5362	16.0074	13.5256	12.1373	11.528	11.8574	9.75657	10.4385	8.72987	12.9416	9.68805	7.63444	8.35303	13.004	13.2174	13.7065
66	14.5795	11.8978	11.8445	14.2866	9.32514	10.9828	10.8869	9.61587	12.2518	11.7926	13.3867	14.4195	8.89189	9.68408	9.82144	11.3479	13.2672	15.0186	11.8982	11.083	12.5722	9.1556	11.6416	9.99844	10.5161	10.5451	9.98989	9.05579	9.071	11.424	11.5064	13.9367	9.05676	15.6307	16.1919	13.6715	13.1736	12.3761	12.1954	10.9386	10.5845	7.7593	13.1274	9.16193	8.8418	9.73955	12.9666	13.2307	14.2987
67	10.4944	8.52618	8.52618	15.2896	8.52618	10.7948	11.6735	8.52618	8.52618	8.52618	9.3611	11.0839	8.52618	9.39581	11.305	8.52618	10.0464	10.4253	8.52618	10.0882	8.52618	11.29	11.1277	10.9916	11.3518	11.5556	8.52618	8.5283	8.52618	8.52618	8.5978	11.6256	8.52618	15.6484	14.3694	10.6038	9.01142	8.52618	9.58828	8.52618	8.89361	8.52618	9.24366	10.0669	8.52618	8.52618	12.424	13.0417	11.2697
68	12.2263	8.14396	9.26489	15.1253	8.14396	11.7651	11.627	8.79574	10.1109	11.0284	12.6282	13.4592	8.14396	8.14396	9.30829	8.99905	12.17	13.007	8.14396	11.552	10.6048	8.82544	11.5144	11.133	11.7201	11.3321	8.87207	8.14396	8.1784	9.95423	9.48687	12.4314	8.46043	15.864	15.5256	12.9926	11.289	10.9116	11.5455	8.97331	8.61503	8.14396	11.205	9.17591	8.14396	8.14396	13.0679	13.3764	12.0636
69	13.5953	11.2793	10.6701	15.0743	8.38233	10.4973	11.86	9.55153	11.5885	11.3441	13.1018	13.9787	8.38233	8.38233	10.5872	10.4339	12.7002	13.7948	9.35775	10.4375	11.5475	9.14669	11.4968	11.0412	11.3823	11.2775	9.79373	8.38233	8.89428	10.7138	10.596	13.4723	8.89057	15.7701	15.7422	13.0897	11.7557	11.3564	11.5392	9.82603	9.34957	8.38233	11.5702	9.82544	8.38233	8.38233	13.1518	13.5989	13.7611
70	12.489	9.97858	9.92477	14.6369	7.84556	10.8438	10.9162	7.96461	10.3406	9.43311	11.4848	12.5218	7.84556	8.73321	10.1899	9.08755	11.776	11.0331	7.84556	10.722	7.84556	10.0527	9.57318	10.4021	11.0824	11.1828	9.09873	7.84556	7.84556	10.9892	11.0489	12.9388	7.84556	15.4531	15.1761	12.1744	12.0956	10.6387	11.5599	8.46933	9.31991	7.84556	9.37492	9.5884	7.84556	7.84556	12.1	12.566	12.7168
71	14.6105	11.5483	11.8947	14.0895	12.6039	11.1815	10.6694	10.6322	12.0924	12.0305	13.7001	14.6376	10.1251	10.6558	9.76546	9.91502	12.2653	16.4277	13.5	11.1158	13.9367	10.8789	12.029	8.73381	8.92777	9.47468	9.25189	8.36875	9.25647	11.0325	11.0454	12.5317	8.82153	15.5265	15.6054	13.3837	12.5846	12.8312	12.404	9.92373	9.49298	8.05396	14.9003	9.45312	9.79528	9.28053	13.4938	13.8558	13.8446
72	11.9734	9.07524	10.5223	13.9349	11.7522	11.8527	10.8644	10.715	12.446	12.2132	13.8887	14.9025	10.1546	7.62209	10.8536	10.4249	13.1328	15.8577	12.7244	11.4888	13.8029	9.84808	12.1158	9.83127	9.84288	10.2282	9.90637	8.64782	9.70273	10.2712	10.2597	13.92	9.79448	15.8782	16.3515	13.97	11.6059	13.3443	12.9328	10.4213	10.9719	9.3672	14.3317	9.17763	9.94098	10.9821	13.7096	14.0059	14.5302
73	13.8879	11.164	10.8385	13.6666	12.8451	12.0047	10.1935	11.5654	13.3612	13.0878	14.4815	15.6217	10.578	8.44256	8.94082	11.5127	13.9486	16.8352	13.7763	11.737	14.3578	11.1185	12.6223	10.4079	10.5572	10.7084	9.91708	9.37456	9.74677	10.2935	10.1933	14.2889	10.6654	16.1996	16.7085	14.3981	11.8677	13.7162	13.4955	11.0278	11.3089	9.16821	14.8971	8.65655	10.3011	11.0661	14.029	14.3359	14.7877
74	15.1091	12.341	12.1562	13.6499	13.0738	11.0776	10.4326	12.0785	13.2352	13.4054	14.8941	15.8439	10.5178	10.6399	9.59782	12.145	14.6151	17.0932	14.2467	11.3197	14.5403	11.8972	12.8998	10.7126	11.1898	10.9833	11.2637	10.172	10.5776	12.1646	11.9895	14.6628	10.9733	16.5608	17.1487	14.8368	13.3359	14.1464	14.0357	11.8305	11.6634	10.0804	15.2792	8.00631	10.8602	11.2997	14.3286	14.5981	14.985
75	15.0129	12.4766	12.3829	13.7074	13.951	10.9763	10.3401	11.9976	13.7374	13.2269	14.7966	15.7937	11.5129	10.8725	10.2725	12.2889	14.2691	17.6828	14.5972	11.5495	15.1327	12.6546	12.8709	10.176	10.4899	10.6501	10.8647	10.0816	10.6823	11.549	11.3495	14.4058	10.53	16.2726	16.7107	14.4235	12.9937	14.4287	13.756	11.0695	11.4559	9.89	15.8425	8.94554	10.8197	11.3935	14.2213	14.5547	15.5364
76	13.5622	10.8401	10.5343	14.1031	11.7637	10.5997	10.7548	10.3297	12.4673	12.2964	13.7871	14.9146	9.88207	8.3371	10.8485	10.5465	13.1309	16.0342	12.8464	11.0066	13.6593	10.5546	12.1402	10.0889	10.4627	10.3166	9.94203	9.10572	9.49667	10.8045	10.6945	13.8088	9.8953	15.6316	16.1728	13.6736	12.1067	12.5755	12.3741	10.5192	10.5828	9.14759	14.3029	9.20872	9.62589	10.4009	13.4552	13.6936	14.1908
77	13.5054	9.63209	10.6909	14.8811	8.1476	12.1015	11.616	8.55825	8.8582	11.1677	12.9276	13.3491	8.1476	8.1476	10.6442	9.1621	12.1279	13.6165	9.24152	11.3758	11.5781	8.91901	11.0419	10.1361	10.3665	10.2107	8.82146	8.1476	8.49953	10.4872	10.764	12.3629	8.31842	15.238	15.2261	12.9385	12.2622	11.0478	10.9496	9.20334	8.27333	8.1476	11.7359	9.60919	8.1476	8.1476	12.4994	12.7338	12.3466
78	12.8898	9.89938	10.1642	14.8501	8.19498	11.9153	11.5569	8.19498	10.846	10.2745	12.2619	13.0947	8.19498	8.19498	10.4025	8.27378	11.6236	12.7253	8.19498	11.024	10.7185	8.51945	11.528	11.1233	11.5394	11.5278	8.71131	8.19498	8.51757	9.59531	9.85186	12.6519	8.19498	15.8208	15.0883	12.0784	11.1295	10.0942	10.636	8.19498	9.60255	8.56816	10.9758	9.65359	8.19498	8.19498	12.5754	12.9696	12.7647
79	8.52425	8.52425	8.52425	15.2636	8.52425	8.52425	11.8596	8.52425	8.52425	8.52425	8.52425	8.52425	8.52425	9.61342	11.1917	8.52425	8.52425	8.52425	8.52425	11.7768	8.52425	13.0849	8.52425	10.0559	10.5208	10.9993	8.52425	8.52425	8.52425	8.52425	8.52425	8.52425	8.52425	13.9284	11.2327	8.52425	8.52425	8.52425	8.52425	8.52425	8.52425	9.11988	8.52425	9.95008	8.52425	8.52425	12.8786	13.2984	8.52425
80	14.1983	11.7373	11.6446	15.0402	9.93199	8.3827	11.93	8.93171	11.7671	11.1051	12.637	13.6543	8.84735	9.90754	10.3889	9.70819	11.5493	14.8611	10.8317	8.3827	12.6064	8.60641	11.7001	9.93801	10.3589	11.1606	8.86936	8.3827	8.3827	10.7997	10.6062	13.0173	8.3827	15.4372	15.0471	12.2441	11.8482	10.841	10.5859	8.3827	9.21571	8.3827	12.5931	9.69242	8.3827	8.3827	12.3023	12.3713	14.0881
81	11.9731	8.25234	9.10409	15.237	8.25234	12.3174	11.7726	8.25234	8.25234	9.51866	11.3747	11.5797	8.25234	8.25234	8.44215	8.25234	10.8134	12.827	8.25234	11.4669	10.5416	8.25234	8.25234	13.9993	14.4683	14.354	13.0409	12.1067	12.6276	9.09336	9.12231	10.4952	8.25234	14.4626	14.0164	11.4507	10.191	8.25234	8.9318	8.25234	8.25234	10.2976	11.1149	9.5997	8.25234	8.25234	16.0914	16.4363	10.3272
82	11.8569	7.37095	8.8668	14.0579	13.8699	8.16361	10.6879	13.4593	13.2987	14.511	16.0228	16.6026	11.4985	7.37095	11.5294	11.5718	15.0476	17.7519	14.6643	9.99725	15.3135	12.7053	14.0611	10.3902	10.5308	10.742	10.1715	9.58045	10.2363	8.88053	7.83382	14.2904	10.7178	17.4364	17.5305	15.6606	10.5668	15.7518	15.462	11.762	11.4815	10.9097	15.9605	8.44754	11.0846	11.4314	13.7568	14.0884	14.8426
83	16.3262	13.8243	13.585	17.0071	10.1476	10.1476	13.4015	12.6112	14.077	13.3679	15.1719	16.2333	10.1476	11.2772	13.0101	13.736	15.7318	13.7827	10.3863	10.1476	11.7963	13.1394	11.7008	11.6349	12.5068	12.7431	10.1476	10.1476	10.1476	15.048	14.972	16.5726	12.5469	18.0747	18.6386	16.0025	16.2077	14.3052	15.3985	12.9016	13.3256	11.2475	10.1476	10.692	10.1476	11.5784	13.56	13.7896	15.8578
84	11.9459	7.99435	8.72663	14.8218	7.99435	11.6333	11.3811	7.99435	8.13223	9.49928	12.0506	12.1801	7.99435	7.99435	9.84618	7.99435	10.8982	12.5014	7.99435	10.5368	10.6947	8.2095	10.644	11.3532	11.5953	11.5239	8.67217	8.12801	9.17284	8.35874	8.95785	11.22	7.99435	14.9571	14.4188	12.0253	10.2637	9.81605	9.87289	8.0663	7.99435	7.99435	10.9754	9.08721	7.99435	7.99435	13.2148	13.4463	11.4281
85	10.918	8.1954	8.1954	14.9793	8.1954	9.36703	11.4996	8.1954	8.1954	8.1954	9.5291	10.8825	8.1954	9.35013	11.0743	8.1954	8.1954	9.42701	8.1954	8.1954	8.22521	10.1089	8.74097	10.6483	11.1482	11.4009	8.1954	8.1954	8.1954	8.1954	8.1954	10.7046	8.1954	14.5288	13.473	10.3861	8.1954	8.1954	8.53791	8.1954	8.1954	8.46654	8.35407	9.89382	8.1954	8.1954	12.1431	12.4428	9.59378
86	12.7113	9.59206	10.009	14.8185	7.97825	10.1682	11.1532	7.97825	10.1297	9.26234	11.0409	12.2907	7.97825	9.05228	10.5808	7.97825	10.5542	11.775	8.2805	9.67776	9.97078	10.8384	10.0942	9.60358	10.1857	10.6434	8.66018	8.1997	7.97825	10.5939	10.5975	12.2001	7.97825	15.2533	14.4852	11.3292	11.2884	9.98512	10.3315	7.97825	8.89371	7.97825	9.65275	9.97682	7.97825	7.97825	11.6127	12.2876	12.279
87	12.6015	9.51845	9.60676	13.7929	14.2809	11.1933	10.2615	13.2162	13.916	14.1311	15.6952	16.6062	12.1597	8.37734	10.8278	12.5831	15.1506	17.875	15.1167	11.4329	15.1728	13.3696	13.8612	10.7289	11.1638	10.938	11.34	10.3921	10.7976	9.42086	8.42987	14.5953	11.1593	17.1366	17.4414	15.3168	10.1256	15.3419	15.0868	11.819	11.8188	10.7681	15.9485	8.57791	11.3415	11.7409	14.4033	14.6636	15.2131
88	12.9545	10.3027	9.59345	14.0161	13.2041	7.94958	10.4875	13.077	14.2337	13.6502	15.2849	16.2997	12.3943	10.0666	11.219	12.1698	14.3644	16.7743	13.7642	7.30534	14.3148	11.2968	13.6305	10.1164	10.641	10.8449	10.5138	9.17955	9.9028	10.1627	9.34831	15.0061	11.0666	16.8316	17.1045	14.785	10.7771	14.815	14.5552	11.5012	12.1303	9.85418	14.7606	8.78683	11.3358	12.1219	13.5088	13.9013	15.4845
89	14.3682	11.7094	11.7305	14.9021	10.9812	10.949	11.4234	10.4574	12.3825	11.698	13.5993	14.6357	9.19314	9.91648	10.1772	10.6811	12.8438	15.3753	12.2183	10.5174	13.1515	10.501	11.8072	9.01367	9.71283	9.95914	9.2063	7.99448	8.88904	11.4407	11.5166	13.7838	8.77689	15.6125	16.0713	13.3392	12.5219	12.2957	12.184	10.0643	10.4691	9.03203	13.4994	9.06087	7.99448	9.9724	12.8286	13.1149	14.1939
90	12.0162	8.67487	8.90626	14.8734	8.16147	12.7096	11.6119	8.16147	8.90127	8.16147	10.7199	12.0052	8.16147	8.16147	10.5306	8.16147	10.0765	12.7924	8.16147	12.1917	10.7494	8.16147	9.58709	8.56269	9.09172	9.59882	8.16147	8.16147	8.16147	9.3509	9.19759	10.9313	8.16147	14.2265	13.8497	10.6103	10.1461	8.16147	8.91645	8.16147	8.16147	8.16147	11.0045	9.89112	8.16147	8.16147	11.914	12.1481	11.8453
91	14.116	11.5706	10.7835	13.8418	15.358	7.2716	10.4568	11.2622	13.3941	12.707	14.4985	16.1874	10.5958	9.63454	12.2635	11.9146	14.6089	18.9803	16.3493	8.85406	16.7485	13.7452	15.6438	12.6222	13.1822	12.8955	12.4175	11.3995	11.8463	11.9904	11.8132	14.2464	10.9139	16.9604	16.9267	14.28	13.2105	13.744	13.3451	11.2467	11.7632	10.4612	17.0641	7.73188	13.2093	11.3615	15.443	15.7792	14.9837
92	14.8195	12.4898	11.953	14.1367	14.7218	10.6248	10.5038	12.91	14.0548	13.3996	15.0708	16.1144	11.5049	10.8266	10.1069	12.4246	14.4786	18.3893	15.3841	11.4421	15.5654	13.1706	13.173	9.54221	9.65288	10.1255	9.87882	9.31079	9.88265	11.8804	11.8698	14.8173	10.9899	16.5753	16.99	14.6105	13.3953	15.0123	14.3217	11.3603	11.9252	9.9071	16.4977	9.08845	10.75	12.1589	13.8282	14.1768	15.9242
93	13.5056	10.6783	10.488	14.8749	8.0004	10.1804	11.4676	8.75664	11.2949	10.2876	12.4398	13.5431	8.0004	9.72015	10.0582	8.85135	11.5516	13.9931	10.4218	9.34236	11.8677	9.9472	11.0326	9.17533	9.5311	9.87262	8.15707	8.0004	8.0004	10.4449	10.7185	13.0074	8.0004	15.0612	15.1849	12.2251	11.3096	11.428	10.8808	8.0004	10.021	8.0004	12.2883	9.1445	8.0004	8.68618	11.9305	12.5144	13.4308
94	13.5442	10.7127	10.8093	14.3825	8.57222	11.6687	10.9634	9.19701	11.3143	10.9428	12.6436	13.5393	8.50209	8.49483	10.3642	9.53801	11.6078	13.6267	9.50749	11.1624	11.7989	8.41811	11.4439	9.62949	10.1282	9.94003	8.80158	8.29479	7.72382	11.0047	10.864	13.0109	7.85949	15.1729	15.1835	12.4408	12.119	10.8512	11.2082	8.55764	9.55563	7.73217	12.2555	9.78916	7.72382	7.72382	11.9986	12.2646	13.5711
95	13.9508	11.6255	11.0284	14.6196	14.2017	7.85423	10.7709	14.4061	15.4218	14.8683	16.4514	17.4204	12.2126	9.54805	10.5982	13.3752	15.4804	17.8099	14.8481	8.59882	15.1401	12.5169	13.7831	11.1443	11.7517	11.903	10.5878	9.90236	10.4242	11.1148	10.5581	16.231	12.3483	18.23	18.4444	16.3514	12.5107	15.985	16.3673	12.8603	13.1812	11.6055	16.198	9.09005	11.1098	12.8859	15.046	15.5222	16.2241
96	14.7354	12.3825	11.8067	13.8803	12.7821	10.6384	10.1946	12.3275	13.4565	12.9669	14.6036	15.6096	11.1851	11.1082	10.6791	12.1853	13.9439	16.7574	13.7931	10.9849	14.3945	11.5859	12.7605	9.63999	10.1104	10.258	10.0601	9.11265	9.6865	11.2763	11.3041	14.561	10.6837	16.2238	16.6543	14.2463	12.8718	14.3431	13.9288	10.8222	11.5067	9.57787	14.9997	9.1217	9.99249	11.5753	13.5312	13.8773	15.3574
97	13.6207	10.9161	10.5661	14.9625	8.1641	11.6441	11.6405	8.80748	10.6695	10.5668	12.0331	13.2833	8.1641	8.91116	10.733	8.93072	11.1614	13.6439	9.94574	11.2154	11.3791	10.4373	10.2638	8.65919	8.1641	9.65821	8.1641	8.1641	8.1641	10.5763	10.7306	12.637	8.1641	14.6693	14.7919	12.2093	11.8208	10.9	10.8444	8.1641	8.29145	8.22081	11.8941	9.51899	8.1641	8.1641	11.8948	12.083	13.4502
99	12.1008	9.49545	8.96021	13.2333	15.1668	9.96225	10.2702	13.4498	14.6381	14.3314	15.8848	16.7935	12.784	8.18074	10.8497	13.2903	15.4136	18.7862	15.8265	11.8778	16.0063	13.5294	14.4467	10.1991	10.3427	10.6294	11.2529	10.6409	10.9638	8.09481	6.79519	14.363	10.7151	16.9581	16.9949	15.0695	9.82554	15.9722	15.2124	11.3598	11.7884	10.8431	16.7115	8.57032	11.9482	12.1789	14.115	14.3871	15.7592
100	12.0676	9.44269	9.01275	14.0271	13.7132	11.1174	10.8409	12.1624	13.8302	13.4239	14.8926	15.9621	12.223	8.62041	11.0306	11.7703	14.0808	17.5607	14.4218	10.8666	15.2417	12.1863	13.1537	9.0412	9.51292	9.75342	10.0578	9.44352	9.72735	8.61574	7.89833	14.5436	10.6382	16.3767	16.7656	14.3696	9.68417	14.4565	13.7311	11.0859	11.5026	9.54141	15.6386	9.10622	11.2487	11.8888	13.1837	13.4772	15.5483
101	15.6348	13.2714	12.8972	14.1478	11.8974	10.8136	10.6065	11.5946	13.3555	12.5161	14.3262	15.4966	11.3147	11.9685	10.4671	12.21	13.8034	15.681	12.6492	9.29208	13.8241	10.2373	13.0174	9.53516	9.91682	10.0805	9.57277	8.50657	9.28342	12.8446	12.7066	14.4033	10.4077	16.1363	16.5218	13.7589	13.502	13.235	13.0487	10.8549	11.3893	9.68492	13.6367	8.38322	10.4786	11.0822	11.869	12.0612	15.0938
102	13.2294	10.5462	10.2078	14.0789	11.2945	11.0671	10.645	12.0584	13.6751	13.6683	15.1058	16.2651	11.2098	9.19059	11.3516	12.0474	14.6287	15.7191	12.8105	10.2482	13.9803	10.0108	13.5981	10.3503	11.1103	10.7513	10.3461	8.56986	9.85531	10.5116	9.87448	14.7135	10.8609	16.8661	17.2865	14.9261	11.3407	13.8098	13.8852	11.8929	11.4711	9.88371	13.9695	9.00964	11.0842	11.0366	12.8988	13.4057	14.842
103	15.0763	12.2219	12.2856	14.591	11.947	10.2752	11.0108	10.2791	12.2389	11.9944	13.5466	14.5587	10.4318	11.3359	9.68583	11.1917	12.5466	16.0315	12.8503	9.22589	13.9467	10.1504	12.0961	9.01768	9.01405	9.09232	8.70205	8.07609	8.291	12.0756	11.9418	13.2078	8.61922	15.3774	15.6351	13.1838	13.0797	12.293	11.6171	9.71086	9.99023	8.19909	14.1406	9.27867	10.2059	9.22186	12.4375	12.6039	14.4883
104	14.5929	12.4953	11.8106	14.9036	10.0642	10.7448	11.4787	9.51893	12.3746	11.2711	12.9916	14.075	8.96847	10.645	10.1724	10.9975	12.1103	14.9878	11.3174	8.72807	12.9044	9.27287	11.3275	9.20366	9.11523	10.1133	8.29999	8.22497	8.50348	11.51	11.2206	13.65	8.68597	15.1711	15.3057	12.7633	12.2661	11.6848	11.3224	8.56471	8.57164	9.71777	12.9189	9.55475	8.36186	8.22497	12.3061	12.565	14.5958
105	11.4777	8.80654	8.30825	13.2561	14.1306	9.26304	9.6814	13.2802	14.1357	13.6855	15.36	16.275	12.3762	7.86576	12.3546	12.2684	14.3432	17.3848	14.4419	9.77915	15.3037	11.805	13.2124	10.2143	10.5953	10.7229	10.7449	9.91402	10.5667	9.12875	6.77205	14.8192	11.0489	17.0609	17.1642	15.1773	10.3133	15.3397	15.2754	11.701	12.045	10.5743	15.79	8.49939	10.9439	11.8333	14.1701	14.4578	15.2301
106	10.7419	7.31835	7.55007	13.8835	15.0709	10.5742	10.7888	11.763	13.3951	13.1308	14.6448	15.7305	11.8367	7.31835	9.97783	11.3823	13.5846	18.2605	15.2259	11.1406	15.4981	12.8098	12.6236	9.63099	10.0881	10.0668	10.3429	9.68942	9.9809	7.82591	7.31835	14.3095	10.6191	16.4017	16.7488	14.4727	8.51104	14.3576	13.6842	11.1217	11.4366	10.4582	16.4726	8.98825	11.0874	11.6287	14.4714	14.7244	15.2656
107	10.3714	7.68411	8.86382	13.1361	15.7428	7.18834	9.49698	10.5736	12.3397	11.1657	13.1067	14.3089	9.59746	7.45143	12.183	10.1622	11.7861	18.9067	16.0247	10.3935	16.3211	13.73	12.4553	10.6453	10.8318	10.9446	10.9587	10.4239	10.7891	8.25549	6.90225	13.1334	10.0615	15.565	15.4703	13.0047	8.20123	13.2781	12.6298	9.15143	10.2573	10.1904	17.3368	8.67746	11.5934	10.4867	15.1611	15.5721	14.0254
108	15.7889	13.5247	13.1374	13.796	12.7335	8.97645	9.84892	13.5033	14.5949	13.9071	15.5163	16.5382	11.6416	11.6676	11.2665	13.0151	14.7629	16.4605	13.3608	8.36756	14.3101	11.147	13.5819	10.019	10.314	10.5443	9.80803	8.64275	9.36852	12.4992	12.6683	15.32	11.1945	17.1865	17.3851	15.1962	14.1251	15.0568	15.1748	11.7717	12.3501	10.5286	14.5919	8.59902	10.6231	11.754	13.2993	13.6019	15.9259
109	12.4256	9.83841	9.01304	13.5752	14.6681	9.616	10.3302	12.8557	14.2172	14.0378	15.5292	16.5643	12.6479	8.33279	11.9887	12.1237	14.7	18.2341	15.2712	11.0428	15.6214	12.9232	14.0689	11.247	11.1702	11.5004	11.5397	11.0033	11.3954	8.37879	6.98143	14.3169	10.9782	16.8454	17.0654	15.0668	10.437	15.5727	14.8689	11.4232	11.6611	10.4081	16.3357	8.77375	12.1432	12.0521	14.9989	15.2521	15.3701
110	13.7074	11.0143	10.7479	14.3499	11.3945	11.3358	11.1808	9.995	12.0314	11.8417	13.2892	14.4003	9.524	9.56831	10.4325	9.30859	12.2593	15.7379	12.4198	10.1852	13.5	10.2984	11.8763	8.857	8.95974	9.39498	9.48752	8.65029	9.20797	10.8912	10.3498	13.2458	9.17215	15.2336	15.5599	13.0147	11.4723	12.5262	11.754	9.35299	10.1124	8.09856	13.8489	9.25525	9.70351	9.86078	12.7576	13.1518	14.3959
111	13.9019	11.134	10.7796	15.1453	8.24382	9.24579	11.5636	10.4633	12.2702	11.4328	13.5261	14.5704	9.14512	8.44744	9.89633	11.0279	13.0584	14.3393	10.7287	8.24382	12.201	9.32851	11.5095	10.7255	11.344	11.3716	8.6048	8.50927	8.33342	11.8188	11.6666	14.2406	10.0524	16.136	16.4492	13.5	12.4613	12.4187	12.6912	10.7147	11.4155	9.71498	12.5792	9.12217	8.24382	9.92895	13.122	13.6456	14.2753
112	11.9917	7.77925	9.06645	14.2462	14.0819	9.0812	10.9132	12.5192	12.8683	13.5784	15.2141	15.9853	11.2793	7.33247	10.5861	10.4593	13.7369	17.3517	14.3975	7.60829	14.7451	11.8442	13.0019	8.9391	9.2544	9.60592	8.87616	7.64892	8.1726	9.54349	8.97029	14.3208	10.9118	16.9999	17.273	15.0462	10.7822	14.545	14.5058	11.6933	11.6228	10.4112	15.8772	7.58364	10.7947	11.3204	13.4512	13.7626	14.5872
113	14.7495	12.1724	11.8195	14.9342	8.1438	8.89118	11.5156	9.86906	12.5223	11.805	13.3817	14.5716	8.13199	10.1746	10.0375	10.6016	12.5563	13.7952	9.78094	8.13199	11.7863	9.78677	12.0017	11.131	11.8052	11.7543	8.69919	8.79761	8.49615	12.3803	12.1819	13.837	9.57757	16.0359	16.0509	13.189	13.0354	11.9641	12.1137	9.8985	10.6278	9.38185	11.5822	8.676	8.13199	9.16995	12.8829	13.4664	14.1125
114	14.427	12.0348	11.7111	15.1507	12.6221	9.81865	11.4727	11.8281	13.0539	12.3836	14.1813	15.1891	10.2831	10.3696	10.6073	11.1304	13.2139	16.5244	13.2839	9.59622	13.7944	11.9009	11.9038	8.49007	9.64989	10.5697	8.35238	8.35238	8.35238	11.9169	11.7728	14.6136	10.2018	16.1509	16.6003	13.9361	12.7912	13.5561	13.2716	10.3673	11.3166	9.39755	14.609	9.94724	8.94964	11.1967	12.7599	13.2287	15.2634
115	13.0042	10.0609	9.92765	14.0851	11.1381	9.8758	10.8975	9.9633	12.0856	11.7499	13.3032	14.5179	9.5309	8.20298	10.2413	9.46875	12.3601	15.2986	11.9135	9.48377	13.2911	9.46656	11.7446	11.1466	11.3015	11.4708	9.80738	8.31612	8.93565	10.1235	9.95258	13.3973	9.54946	15.5209	15.7413	13.2489	11.1461	11.9699	11.7706	9.49291	10.3594	8.93365	13.5307	8.99063	9.44516	9.81068	13.4536	13.7274	14.0785
116	11.4528	8.13618	8.41064	14.1715	13.8351	7.51653	10.868	12.7019	14.2335	13.9493	15.5017	16.4771	11.9649	7.51653	10.9237	12.0557	14.5188	17.4806	14.3766	9.04558	15.0845	12.0919	13.7029	10.5705	10.9058	11.2289	10.5111	9.60369	10.0174	8.65953	7.51653	14.9203	11.0367	17.0594	17.2962	15.0459	9.55998	14.882	14.4597	11.5791	12.1496	10.5724	15.5898	8.32927	11.7333	12.2721	14.1256	14.4146	15.6012
117	14.3326	11.4631	11.3838	15.0765	8.47437	10.5022	11.6053	9.88121	12.1144	12.0671	13.5	14.5277	8.39668	8.96862	10.0768	10.0173	12.6945	14.1066	9.89006	8.33721	12.1824	8.52764	12.1013	11.3579	12.0651	11.804	9.12813	8.33721	8.80252	10.6428	10.7869	13.5621	9.39803	15.8975	15.9595	13.3223	12.3431	11.5741	11.7432	10.3375	10.4733	8.95774	12.0897	8.98759	8.33721	8.89742	13.0255	13.12	14.1608
118	13.5863	11.0433	10.4589	14.3845	12.1305	11.0442	11.1591	11.6277	13.3805	13.0725	14.6127	15.6913	10.5659	8.55359	11.3799	11.3976	13.7761	15.9952	12.8157	8.36397	13.9357	10.1385	13.1683	9.99737	10.4873	10.7312	9.09609	7.72497	9.06287	11.082	10.924	14.6742	10.8235	16.6187	16.941	14.4504	12.3909	13.1499	13.293	11.2054	11.4907	9.58579	14.0478	8.99579	10.1801	10.5893	13.133	13.3582	14.6715
119	13.1856	10.4025	10.1184	14.1182	12.5293	9.52768	10.7531	11.0595	12.6843	12.56	14.093	15.1981	11.2406	9.29458	10.8027	10.6525	13.2522	16.4307	13.3505	8.4143	14.1892	10.6745	12.578	8.8906	9.40581	9.79507	9.53051	8.66891	9.26768	10.3971	10.1131	13.8299	9.95421	15.7431	16.1759	13.7394	11.2031	13.2488	12.3802	10.2125	10.9046	8.87657	14.3852	9.42638	10.5302	11.1215	12.705	12.9943	14.9389
120	14.0351	10.4957	10.9614	14.85	10.482	11.0557	11.4198	9.78753	11.5449	11.987	13.4912	14.5561	9.78388	8.50698	10.3126	9.56883	12.4186	15.0337	11.6127	9.97007	13.1437	8.89467	12.1076	9.14733	9.68469	9.89099	8.75451	8.13579	8.13579	11.2866	11.3243	13.0773	8.55025	15.7046	15.8901	13.4577	12.6526	11.9021	11.9531	9.77376	10.0946	8.13579	13.2109	9.07801	8.39608	8.58285	12.5257	12.7937	13.7451
121	12.0849	9.4633	9.36122	14.0233	15.1622	7.38882	10.5583	12.1222	13.5325	13.5978	15.1343	16.0609	11.9877	7.52991	10.6121	11.0245	13.6553	18.0863	15.0887	7.72692	15.2475	12.9257	13.0858	10.1487	10.5838	10.6332	10.5269	9.42922	10.0366	9.81013	9.06035	14.6058	11.327	16.946	17.1901	14.9804	10.8252	14.277	14.0107	11.808	12.0103	10.0731	16.5317	8.06508	11.6079	11.505	14.6984	14.955	15.0992
122	14.3691	11.5459	11.4622	14.5865	10.3712	10.7603	11.2833	8.06414	11.4804	11.1991	12.6802	13.8669	8.71727	9.76057	8.46269	9.04925	11.8602	14.9381	11.5293	9.27064	12.9797	8.65731	12.1319	9.39713	9.97144	9.34691	7.89075	7.88227	8.06722	10.5578	10.7727	12.8511	8.65596	15.3771	15.2833	12.5539	12.1507	11.2532	10.6811	8.5028	9.6065	7.88227	12.9779	9.09865	9.92739	7.96427	12.1129	12.361	13.917
123	14.1215	10.2761	10.9676	15.768	8.73492	8.9971	12.2435	9.09803	10.3117	10.8688	12.644	13.6305	8.73492	8.73492	10.0832	8.73492	11.7919	12.9389	8.73492	8.73492	11.5566	8.73492	13.8291	12.5139	12.8927	12.7109	8.73492	8.73492	8.73492	10.7564	10.7715	11.7294	8.73492	17.1241	15.6234	12.6851	12.3849	11.1556	11.1155	8.73492	10.9083	8.73492	10.477	8.74232	8.73492	8.73492	13.1605	13.4964	12.5261
124	12.3798	9.93287	9.34957	12.4921	15.3421	9.50975	9.09938	11.6737	13.0953	12.2725	14.0241	15.2355	11.4817	8.44979	11.9617	10.8639	12.9657	18.3906	15.6378	10.6524	15.8352	13.6439	12.8755	9.86403	10.3952	10.416	10.609	9.91274	10.5182	8.92563	8.39602	13.4096	10.0029	16.016	16.0046	13.6532	10.0232	14.6346	13.713	10.3122	10.8739	9.66902	16.8106	7.43245	11.5837	11.344	14.3471	14.849	14.7646
125	12.4947	9.63904	9.90315	14.4047	14.9225	7.76527	10.961	13.4877	15.1385	15.0236	16.4179	17.4281	12.4561	7.9318	12.036	12.9488	15.3593	18.2945	15.2828	7.76527	15.6766	13.1792	14.1323	11.6524	12.1242	11.963	11.519	10.5789	11.028	10.2414	8.81611	15.7016	11.9539	17.9653	18.3627	16.2825	11.4894	15.4328	15.7868	12.8853	12.7008	11.176	16.5906	7.76527	12.0304	12.2922	15.4026	15.6888	15.8219
126	13.2733	10.4301	10.2308	14.0393	13.972	9.11775	10.5784	13.3281	14.7672	14.6421	16.0384	17.0174	11.9718	8.50322	11.0073	13.0244	15.377	17.7959	14.7282	8.17829	15.0266	12.7152	13.6483	10.5307	11.0318	10.8732	10.4258	9.3564	9.82408	9.36015	8.17823	15.3515	11.6736	17.5941	17.9637	15.95	11.1774	15.3492	15.5225	12.5858	12.3819	10.9196	15.7693	8.45727	11.2954	11.9312	14.2644	14.5201	15.5862
127	12.7194	8.52625	10.14	14.8521	9.03747	11.1644	11.3712	8.24202	8.80422	10.3357	12.1499	12.7822	7.85667	7.85667	8.25782	7.85667	11.0446	14.7243	11.0201	10.2395	12.6477	8.75748	11.7134	12.4985	12.8235	12.7363	10.4907	9.48412	10.0096	7.85667	8.77341	10.7013	7.85667	15.2412	14.4308	11.9398	10.804	10.6084	9.9161	7.85667	7.85667	7.92439	12.8685	8.87659	7.85667	7.85667	14.8432	15.1784	11.9128
128	13.5327	11.0163	10.7448	14.5674	10.2294	11.0354	10.8229	9.28565	11.6273	10.6931	12.7611	13.6602	8.29232	10.1109	10.4827	8.40903	11.5193	14.9403	11.6859	9.88825	12.9493	10.3713	11.3325	10.7197	11.3809	11.5794	9.80559	8.93979	9.28874	10.7652	10.6685	13.062	7.85615	15.5794	15.3009	12.2532	11.472	11.7424	11.6535	9.10778	9.82792	8.80518	13.287	9.80441	7.96084	8.32703	13.8693	14.2676	13.7979
129	15.0817	12.437	12.424	14.2475	12.3768	11.1936	10.3222	11.8232	13.0303	12.5177	14.2657	15.2116	11.3674	11.8862	9.57582	11.1977	13.4019	16.3935	13.3549	10.3615	13.8934	11.261	12.0432	9.20307	9.40943	10.2342	9.73472	8.95736	9.2895	11.8128	11.6799	14.1221	9.96572	15.9298	16.2781	13.8655	12.798	13.8651	13.2544	10.1228	11.3561	9.50734	14.5354	9.37984	9.66219	11.3006	12.9422	13.3346	15.242
130	14.0087	11.5581	11.0839	13.6926	12.3773	9.99808	9.94081	11.9713	13.2036	12.5483	14.213	15.3175	11.5146	10.8641	9.87731	11.2084	13.4729	15.9458	12.8595	9.49159	13.585	10.792	12.7342	9.83057	10.318	10.5588	10.3124	9.46114	9.99231	10.6835	10.7099	14.2969	10.2972	16.0094	16.3512	13.9417	11.9926	13.7397	13.4904	10.5488	11.3646	9.18983	14.1985	9.0073	10.1129	11.2168	12.7903	12.9586	14.9725
131	12.1146	8.83986	9.00043	13.8012	15.1519	9.9964	10.3391	12.8246	13.0533	13.7908	15.3421	16.1471	12.4163	8.13922	11.0823	10.4995	14.1648	18.4854	15.611	11.0217	15.806	13.4308	13.5887	9.8646	9.983	10.123	10.7712	10.2807	10.8543	8.56416	7.93209	13.8941	10.6596	16.8359	16.967	14.9467	10.0375	15.5715	15.0085	11.4432	11.2517	10.3859	16.7093	8.3211	11.6921	11.6836	14.5412	14.8201	14.8049
132	14.5101	10.8897	11.8166	15.3981	9.95832	9.89662	12.0264	10.5592	10.2726	11.9663	13.7565	14.3248	8.51981	9.81454	9.88403	9.84012	13.0032	14.8656	11.416	8.42677	13.1384	8.38705	12.3508	11.2734	11.536	11.4993	10.2136	9.32406	9.59442	10.8737	11.2728	12.1933	8.40141	15.8108	15.6094	13.4394	13.1701	12.5168	12.1349	9.04684	9.06623	8.38705	13.1176	9.0414	8.96191	8.38705	13.5391	13.757	13.0968
133	12.0408	9.19491	8.94798	13.4417	14.9509	9.21332	10.4204	10.498	12.5733	11.9611	13.6776	15.4766	11.2927	8.11924	11.6365	10.2778	13.201	18.3731	15.388	10.4649	15.8266	13.5509	14.9316	10.5129	10.8757	10.8899	10.8831	10.3736	10.6461	9.78499	9.60575	13.4314	10.1319	16.3672	15.9553	13.4549	10.7039	14.1146	12.7491	9.99432	11.3985	9.44541	16.432	8.24836	12.6245	11.6403	14.2833	14.5097	14.9533
134	13.6153	9.97469	11.2037	14.6873	12.7069	9.58436	11.1268	12.2012	13.1707	13.4615	15.1501	16.0696	11.6247	9.76001	10.3963	10.4809	14.0181	16.6195	13.6585	9.48871	14.2311	10.6241	13.5337	9.13823	8.6284	9.79366	9.43864	8.75227	9.26327	11.0048	10.8161	13.7178	10.3515	16.6523	16.7962	14.6794	12.242	14.3303	13.9696	11.3821	11.3475	9.92781	14.5896	8.77282	10.0966	11.2248	12.8982	13.2407	14.4024
135	14.0342	10.823	11.21	14.1974	10.7761	10.8823	10.6921	8.86614	10.9071	10.6608	12.384	13.6019	8.91491	10.405	9.50832	8.77071	11.0529	15.0452	11.8569	9.44876	13.2406	8.84333	11.7065	9.22894	9.557	9.56208	9.36368	7.53898	8.9328	11.0649	10.8006	12.2877	7.87414	15.0517	14.8707	12.0359	11.4766	10.8857	10.5964	9.33997	9.33626	8.29116	13.4798	9.1612	10.1282	9.01336	12.6792	13.031	13.4919
136	14.6442	11.1948	12.0357	13.9983	12.1383	10.2651	10.6712	10.822	11.5435	12.2681	13.7899	14.5113	10.4375	11.2431	10.6148	11.1042	12.3006	15.6768	12.4982	9.46718	13.7282	9.73934	12.0033	9.5496	9.67826	9.85574	8.96179	8.20305	8.97334	11.2421	11.3048	13.0865	8.89792	15.5895	15.8233	13.6069	13.0967	12.8574	12.5081	10.0584	9.78923	8.30604	14.127	8.77357	10.1811	9.6751	12.8205	12.9598	13.8194
137	13.4536	10.4948	10.3257	15.0844	8.63422	10.3241	11.543	8.64837	10.8331	10.086	12.0185	13.1073	8.31157	9.41853	11.125	8.59972	10.5122	13.8942	9.96612	9.67441	12.2345	10.9034	9.75637	10.1608	10.5192	11.2062	9.65202	8.79604	9.30966	10.4186	10.6108	12.5988	8.31157	15.0487	14.8612	11.8885	11.2427	10.9248	11.1174	8.31157	8.31157	8.31157	12.7769	10.2784	8.31157	8.31157	13.1879	13.5835	13.113
139	13.1923	10.5888	10.3469	13.2879	14.8501	8.74084	10.17	10.8283	12.5241	12.207	13.7786	15.0881	11.2683	9.0808	12.1057	10.0327	12.8473	18.2781	15.2962	9.18496	15.8831	12.6762	13.7321	10.9176	11.1889	11.3779	11.3688	10.8194	11.2045	9.72857	9.64601	13.1983	9.8911	15.7572	15.8784	13.6096	11.0509	14.0238	12.8121	9.96185	10.8127	9.80155	16.5059	8.82672	11.8169	11.1621	15.1815	15.3851	14.5463
140	13.3647	10.6286	10.2654	14.4956	10.306	11.8701	10.8005	8.84114	10.9623	10.2157	11.9206	13.1145	7.76019	9.34187	9.84853	7.90242	10.5437	14.7638	11.6653	10.6762	12.5408	10.9418	10.38	9.20059	9.71974	9.80216	9.54747	8.54653	9.04506	10.4369	10.4656	12.4168	7.76019	14.603	14.5921	11.7183	11.3818	11.2211	10.8981	7.76019	8.74091	8.50275	13.4155	9.7705	7.76019	7.76019	12.5925	12.7923	13.2969
141	14.6146	12.1701	11.7283	13.8967	12.3987	10.34	10.1878	10.9349	12.3637	11.7262	13.4269	14.5274	10.5591	11.299	10.2	10.3768	12.3914	15.8549	12.7628	9.92731	13.8374	10.9862	11.9006	9.04515	9.37209	9.90074	9.82336	8.84928	9.56933	10.5749	10.8593	13.6061	8.9675	15.342	15.6129	13.1075	12.4551	13.1492	12.5408	9.47909	10.3256	8.43248	14.1571	9.18047	10.2242	10.7232	12.9772	13.3102	14.7978
142	13.858	11.0132	10.8391	13.1431	14.7195	8.1363	10.0557	13.1369	14.1443	14.1187	15.699	16.6777	12.5987	10.0723	11.8442	11.8754	14.6016	17.9231	15.2035	10.0453	15.5385	12.9116	14.0271	9.40792	10.0095	9.86499	10.2257	9.35911	9.77409	10.0841	9.88026	14.6887	10.8296	17.1027	17.3475	15.2666	11.6775	15.4741	15.158	11.9132	11.6434	10.1408	16.222	7.83169	12.3623	11.7111	13.4699	13.7034	15.4793
143	14.5986	12.1598	11.65	14.686	10.2097	10.6302	11.1686	10.8355	12.3627	11.5051	13.4028	14.4688	9.85406	10.8447	10.3566	10.5359	12.4729	15.0434	11.8548	9.24951	13.188	10.6998	12.0586	8.87186	9.44228	9.75554	8.0165	7.9214	7.9214	11.1903	11.3535	13.715	9.41397	15.5482	15.7719	13.0401	12.5354	12.4731	12.4884	9.60132	10.2053	7.99445	13.1923	9.78289	8.45516	9.42639	11.5575	12.1175	14.5274
144	12.9564	9.70557	9.81144	14.3448	12.1257	8.55144	10.9459	11.4268	12.3919	12.721	14.4638	15.3237	10.5743	8.25182	10.314	10.2027	13.2904	15.8184	12.9711	7.63059	13.5947	10.3732	12.5956	10.6572	11.0455	11.0136	9.93801	8.95904	9.11973	10.7473	10.2183	14.006	10.2179	16.2421	16.6185	14.1584	11.6172	13.3142	13.0547	11.0264	11.0087	8.71513	14.1378	8.38421	10.6117	10.6095	13.2867	13.6413	14.5093
145	11.7104	7.6843	8.71894	13.8938	13.2432	11.2566	10.5234	11.4988	12.1052	12.9062	14.4785	15.2843	11.2918	8.59268	11.0347	10.4729	13.4062	16.776	13.8754	10.2067	14.5699	11.3522	13.101	8.54425	9.03527	9.27347	9.62449	8.67632	9.42908	9.02251	8.74629	13.4349	9.60148	16.153	16.3163	14.0803	10.3799	13.7403	13.2386	10.9631	10.5985	9.28013	15.0516	9.16988	10.9707	10.6714	12.6472	12.8716	14.1499
146	13.3344	9.76758	10.5528	13.2677	14.8225	8.97909	9.87879	11.1666	11.7139	12.3639	13.9109	15.1644	10.8361	8.71977	11.7771	9.10376	12.9533	18.2779	15.3778	9.79323	15.77	12.9982	14.3896	10.8056	11.04	11.135	11.1077	10.3779	10.9347	10.4267	10.1912	12.8951	9.59151	16.2867	16.0108	13.6361	11.6668	14.3418	13.1651	10.328	10.7952	10.0414	16.5947	8.47291	12.488	11.2032	14.7389	15.0415	14.415
147	13.894	11.1524	11.074	14.4654	11.8305	11.4715	11.3156	9.76858	11.5827	11.3497	13.0098	14.1265	10.0945	10.6609	10.2039	9.36047	11.9032	15.7253	12.4231	9.59842	13.5967	10.5254	11.654	8.04002	8.70496	8.99852	9.04882	8.6436	8.40723	11.4642	10.9654	13.2358	8.37871	15.1886	15.4063	12.8756	12.1048	11.8864	11.5998	8.686	9.69125	8.36627	13.9671	9.93232	9.72294	8.93065	12.6097	12.7788	14.1101
148	15.0079	12.041	12.1947	13.8854	10.9752	10.6889	10.5591	11.0355	12.5248	12.4265	14.0047	15.0428	10.7797	11.3976	9.70579	10.9867	13.2271	15.2482	12.2255	9.41945	13.4653	9.89358	12.8932	9.94151	10.2626	10.1044	9.39138	7.78966	8.77252	12.3361	11.7829	13.6132	9.53717	15.9758	16.1296	13.6522	12.9788	12.6998	12.5405	10.2995	10.6189	8.50716	13.2517	8.75196	10.7765	10.2619	12.1776	12.2836	14.1889
149	14.3221	11.8472	11.289	14.0409	11.1625	10.3536	10.3923	12.0377	13.163	12.5541	14.2239	15.2792	11.3403	11.162	10.3275	11.0871	13.3582	15.2178	12.0145	8.82599	13.358	10.1858	12.4992	10.7727	10.9721	11.2522	9.42255	8.5029	9.17364	10.6914	10.6639	14.2515	10.0587	16.0907	16.3683	13.889	12.1811	13.575	13.3415	10.4667	11.2662	9.49884	13.3095	9.14975	9.46093	10.8964	13.1213	13.5341	14.9603
150	14.4208	11.7182	11.7687	15.04	10.8773	10.6465	11.5778	10.3401	12.0198	11.3412	13.2461	14.202	9.60055	10.7597	11.0613	9.98172	12.2411	15.4599	12.1087	8.15199	13.2594	11.427	11.7762	9.68494	10.0541	10.8002	9.63051	8.89151	9.69089	11.2488	11.3694	13.4458	8.81005	15.4907	15.624	12.8855	12.5964	12.2734	12.0857	9.67708	9.87417	9.16799	13.6125	9.8437	8.15199	8.61315	13.1666	13.4838	14.0004
151	13.9857	11.3764	10.8931	14.0243	12.3863	10.9459	10.9305	9.65376	11.9305	11.513	12.9833	14.1902	10.2437	10.0814	9.0511	9.56537	11.9466	15.9233	12.7436	10.0016	13.7224	9.85377	11.6633	8.8167	9.11398	9.43891	8.83194	7.99551	8.77102	11.2525	10.875	13.0542	9.28681	15.1796	15.3169	12.6141	11.7397	11.7501	11.2442	9.23365	9.84368	8.62779	14.2286	9.54902	9.44099	9.39035	12.4019	12.5827	14.0482
152	13.0389	9.98064	9.72931	14.1167	13.7998	10.0234	11.0431	10.317	12.0719	11.8015	13.3399	14.5175	11.0584	9.5771	10.021	9.52131	12.0962	17.2833	14.2819	9.66616	14.453	11.6806	11.357	8.32422	8.1828	8.50351	9.40731	7.72318	8.82055	9.86603	9.67266	13.385	9.6945	15.2458	15.749	13.2725	10.6433	12.7144	11.8005	9.66285	10.4207	9.00937	15.5162	9.3703	9.84611	10.703	13.2357	13.3748	14.5052
153	14.0477	11.7779	11.1865	14.129	9.21273	10.8917	10.3314	11.4667	12.7457	12.057	13.7148	14.8537	10.6571	10.6796	10.2026	10.8612	12.9364	14.5265	11.1091	9.93229	12.9033	9.95564	12.1694	9.78046	9.87898	10.5084	9.78488	8.39803	8.67084	11.8204	11.4867	13.9708	9.53906	15.9043	16.0451	13.3456	12.3595	12.9918	12.8353	9.639	10.9418	8.86112	12.6915	9.46798	8.74054	10.2774	11.8075	12.0143	14.4858
154	11.6451	6.98791	8.41289	13.8771	13.9975	9.86325	10.52	12.3238	12.965	13.4379	14.8905	15.917	11.958	6.98791	10.0863	10.6818	13.7783	17.2911	14.3505	9.65049	14.9349	12.0919	13.0857	9.803	10.196	10.1502	10.5061	9.60907	10.0299	9.18205	8.34589	13.6932	10.3118	16.5506	16.7674	14.6706	10.1087	14.6694	14.1613	11.0885	11.1254	9.73627	15.6183	8.922	10.8396	11.0937	14.0047	14.3114	14.3235
155	11.9645	9.05604	8.76938	13.6332	14.4973	8.32036	10.5842	12.1309	13.7895	13.5668	15.0861	16.0973	12.2278	8.47471	11.2408	11.4799	14.0126	17.9761	15.0029	9.84439	15.3707	12.8433	12.9938	9.13156	9.6651	9.35006	9.84114	9.10447	9.42729	9.26878	8.65501	14.6731	11.0337	16.5991	17.0583	14.8886	10.5012	14.6962	14.1195	11.5633	11.529	9.95875	16.2308	8.55489	11.722	11.5117	13.3926	13.5657	15.3608
156	14.82	12.3737	11.9983	14.327	11.2377	8.33309	11.0012	10.5421	12.6201	12.2308	13.7227	14.8395	10.949	11.6371	10.8906	10.1377	12.5765	15.2656	11.668	7.69462	13.4967	8.82686	11.9959	10.1152	10.1711	10.432	9.52135	9.07733	9.28957	11.4046	11.2702	13.7545	9.49022	15.5948	15.9851	13.5108	12.5085	12.4304	12.1243	9.91252	10.2271	9.12913	13.4997	9.28531	9.58592	10.2535	13.0054	13.2595	14.7078
157	14.004	10.3083	11.487	14.2492	13.1001	11.0465	10.7464	10.2296	10.9578	11.7685	13.5091	14.1563	10.031	10.4155	8.98343	9.53541	12.0344	16.7554	13.7377	10.5224	14.2525	11.603	11.8245	8.99937	9.28354	9.37334	9.10537	8.0476	8.74014	10.8563	10.5503	12.1867	8.8074	15.5097	15.4282	13.1631	12.0045	12.5931	12.0228	9.93061	9.82153	8.80151	15.0961	9.43887	8.83919	8.24725	13.0975	13.4084	13.1209
158	14.0743	11.6535	10.9089	13.9193	13.9771	9.96933	10.6812	11.4833	13.0907	12.6814	14.0361	15.1477	11.7436	10.9719	9.33148	10.9324	13.0848	17.5532	14.3971	10.1224	14.6965	11.7125	12.1258	8.18649	8.0405	8.67814	9.39469	8.45626	9.31206	10.5096	10.3373	14.0706	10.3587	15.7323	16.2025	13.8771	11.51	14.0593	13.0025	10.0136	10.9252	8.9001	15.5307	8.74509	10.4742	11.3895	13.4847	13.4885	15.354
159	11.8568	8.80159	8.59628	13.4727	13.4839	10.8707	10.3055	11.426	13.0369	12.8805	14.3867	15.4923	11.8758	8.87198	10.6464	10.5611	13.2536	16.8423	13.8524	10.4513	14.3224	11.4413	12.6197	11.1034	11.2943	11.3072	11.9424	11.4571	11.8626	8.88102	8.44187	13.7822	9.85993	15.9572	16.3671	14.1088	10.252	13.786	13.2184	10.6822	11.0094	9.60473	15.0587	9.00462	11.016	11.0446	14.928	15.237	14.6311
160	15.2533	12.9664	12.3001	14.4803	12.748	8.6593	10.8386	12.0911	13.4944	12.7945	14.4716	15.5073	11.0775	11.5751	10.672	11.6946	13.552	16.5458	13.4306	8.57885	13.9064	11.8623	12.283	7.85625	8.50714	9.30985	8.42839	7.85625	8.07356	12.0013	11.9213	14.742	10.1959	16.1321	16.6734	14.0628	13.1048	13.9161	13.5052	10.9635	11.4285	9.49667	14.7029	9.13556	9.26637	11.2084	12.4207	12.6097	15.6211
161	11.9845	10.0374	9.94784	13.6549	16.1847	7.19274	10.5194	9.70501	12.5195	11.475	13.3256	14.9934	9.38446	7.19988	12.1354	10.4885	13.1843	19.4916	16.5891	8.09945	16.9503	14.0385	15.2668	12.1253	12.3333	12.4993	12.0623	11.3674	11.8178	9.04801	9.63349	12.9658	11.1746	16.602	15.6901	12.941	11.0334	12.9625	11.9179	9.32461	11.2816	10.9463	17.6707	8.32865	12.7715	10.9384	16.0959	16.3763	14.4163
162	13.0423	9.8962	10.0729	14.4046	13.1136	9.52552	11.0123	11.0743	13.133	13.023	14.3924	15.5661	10.8901	7.68767	10.1237	10.3904	13.235	16.5509	13.4407	9.17205	14.0818	10.362	12.6026	9.09727	9.33537	9.7298	8.58693	7.68767	7.68767	10.045	9.39894	14.5187	10.6177	16.2308	16.7582	14.3068	10.9881	12.9611	12.9512	11.0658	11.2199	9.04402	14.5983	9.30154	9.6556	10.4828	13.0972	13.3485	14.688
163	14.5635	11.7758	11.6761	15.1075	11.4096	9.54653	11.4507	10.4379	12.6108	11.905	13.6439	14.8104	10.4202	10.7691	10.5515	10.4564	12.6547	15.5779	12.3355	8.30398	13.085	10.5646	11.5384	8.30398	9.40401	9.31572	8.9285	8.30398	8.60782	11.3748	11.3524	13.8221	9.04768	15.4535	15.9989	13.0794	12.2523	12.5848	12.2158	9.22548	10.6562	9.06158	13.8417	9.20095	8.39761	9.77333	12.548	13.2083	14.4397
164	13.628	9.36626	10.5692	15.2195	10.1302	10.3279	11.9458	8.21285	8.95805	10.3749	12.3935	13.1734	8.21285	8.21285	9.67444	8.21285	11.066	14.5337	11.2135	8.77243	12.8122	9.32689	11.3053	9.32108	10.1425	9.89616	9.49689	8.42107	9.09343	11.2246	10.8892	12.2321	8.21285	15.5113	15.0736	12.3104	11.7642	11.2796	10.8276	8.50568	9.16338	8.2825	12.9775	9.36086	8.3192	8.21285	12.1166	12.3257	12.7562
165	11.2931	8.97607	8.79356	13.3713	15.0345	7.24852	9.84872	11.9136	12.8443	12.5079	14.1722	15.2528	11.6886	7.85774	11.2601	10.5614	12.8694	18.1418	15.2004	9.61431	15.2144	13.2696	12.9758	9.92697	10.265	10.5786	10.5102	9.90634	10.3556	8.23536	7.04354	13.7898	10.4414	16.135	16.2347	14.0524	9.92197	14.8782	13.8944	10.5238	11.3142	9.65483	16.5539	8.67374	11.292	11.8977	14.5809	14.9556	15.0303
166	12.0331	7.88689	9.26914	14.1392	12.7747	10.3681	10.5218	11.4054	12.238	12.8151	14.3082	15.246	11.6494	9.48781	11.272	10.1861	13.3464	16.3979	13.5172	9.76605	14.3683	10.7798	12.8661	8.35618	9.18625	9.30024	9.67216	8.88394	9.08087	9.72726	9.34628	12.9515	9.69452	16.0692	16.0531	13.9859	10.7446	13.8809	13.2235	10.4049	10.8211	9.23689	14.5944	8.47331	10.797	10.6135	12.0276	12.3177	13.7505
167	14.4517	11.013	11.5728	15.0411	10.0614	10.5367	11.4437	10.5358	8.928	11.8681	13.3719	13.7378	8.06342	9.89202	9.69571	10.5426	12.5524	14.8864	11.4118	8.62594	13.0757	8.19883	12.7605	11.4562	11.9716	11.6712	9.46523	8.06342	8.39296	11.1403	11.1743	12.7389	9.02081	16.0392	15.6581	13.1863	12.5315	12.3903	11.9049	9.69496	10.3852	8.50011	12.9516	8.84284	8.50753	9.44658	13	13.3227	13.2914
168	12.3151	8.88195	9.27693	13.7703	12.3184	11.2736	10.4114	11.0329	12.0359	12.5016	14.1133	15.0137	11.2537	8.8562	10.8486	9.87099	13.101	16.1695	13.2639	10.2616	14.0893	10.8129	12.7629	9.44492	10.0554	10.0479	10.6375	9.26882	9.85115	9.62489	9.70281	13.5707	9.42143	15.8564	16.1601	13.701	10.8654	13.1148	12.5982	10.5323	10.6181	8.53819	14.334	8.96201	11.0324	10.7437	12.8477	13.2395	14.2728
169	14.1798	11.5231	11.2422	14.7734	11.6397	10.3521	11.5277	10.2218	12.1662	11.7407	13.2748	14.3702	10.9014	11.1202	10.4251	9.84476	12.0848	15.8996	12.7362	7.94447	13.4581	10.2547	11.762	8.08063	8.35353	9.09833	8.56179	7.94447	7.94447	9.89758	9.98977	13.6966	8.5528	15.44	15.7333	13.1689	11.2724	12.6955	11.9546	9.3672	10.2264	7.94447	13.8407	9.34102	9.85309	10.2993	12.6378	12.6778	14.823
170	13.7993	11.1912	10.8678	14.8638	11.3525	10.484	11.2921	8.76037	11.4891	10.5061	12.4477	13.5203	9.25946	10.5461	10.5861	9.25683	11.1521	15.568	12.2917	8.6412	12.8986	10.9548	11.0751	8.89394	9.72824	10.0133	8.67143	8.09554	8.13557	11.1779	10.9546	12.9544	8.09554	15.1129	14.9782	12.0142	11.6603	11.9354	11.2097	8.09554	9.6258	8.4082	13.8714	9.64103	8.09554	8.64521	12.3231	12.7451	13.9925
171	12.8443	10.3032	9.9183	13.4343	15.0836	9.76632	10.2285	11.526	13.1027	12.8336	14.4425	15.5181	11.7771	9.48436	12.3668	10.6751	13.3022	18.3656	15.4119	10.4005	15.9164	13.063	13.5902	10.3075	10.1095	10.4346	10.5242	10.0833	10.3816	10.2837	9.93915	13.7754	10.4601	16.2189	16.3959	14.0925	11.585	14.4795	13.5536	10.6873	11.2275	10.1144	16.5179	8.6093	11.6741	11.4635	14.5192	14.7465	15.0132
172	13.9911	11.0109	11.0687	15.017	11.4911	11.0612	11.6218	8.0822	10.9376	10.5565	12.3092	13.68	8.78501	10.2665	9.66808	8.0822	11.117	15.2572	12.1363	9.34202	13.0753	9.37723	10.7325	8.26369	9.49002	8.88524	9.7551	8.0822	8.59321	10.805	10.7322	12.2879	8.0822	14.8135	14.9129	12.1487	11.8479	11.3997	10.6485	8.91011	9.18326	8.0822	13.8216	9.68526	9.18249	8.0822	12.6172	12.9142	13.5419
173	14.9316	12.8051	11.8322	14.3421	14.2523	11.1783	10.77	11.8513	13.2661	12.4015	14.2118	15.3097	11.6242	11.3861	9.39108	11.7118	13.4122	17.6702	14.7079	10.7938	14.7278	12.3861	12.5535	8.14136	8.04385	9.15765	8.37671	7.56662	7.68523	10.6833	10.9082	14.4139	10.2311	15.8933	16.4056	13.8299	12.6651	14.0069	13.4077	10.5155	10.9123	7.72719	15.8823	9.25605	10.5018	11.4397	12.5508	12.7901	15.4479
174	13.3864	9.97959	10.2725	14.6344	10.7339	10.8661	11.2265	10.5407	10.8412	11.7397	13.3945	14.114	9.07332	9.51775	9.9766	8.42432	12.3443	14.9252	11.4816	10.0158	13.0972	7.88415	12.1493	9.58655	10.3277	10.1929	9.63043	8.99178	9.24814	10.2173	10.5717	12.2174	7.62406	15.5334	15.3059	13.0768	12.0877	12.4224	11.9527	8.9111	9.37016	7.89613	13.0757	8.96432	9.0681	9.21724	12.1714	12.4862	12.9351
175	12.9606	9.81179	9.89013	14.1171	12.7623	10.2961	10.7713	12.3216	12.912	13.2579	14.8535	15.8052	11.715	9.5123	10.1207	10.9306	13.9214	16.5916	13.6011	9.27504	14.3934	10.7063	13.5959	8.13244	8.26311	8.71326	9.06123	8.65098	8.32577	9.56861	9.18953	14.122	10.7921	16.5298	16.799	14.4892	10.4065	14.2417	13.7694	11.1561	11.5451	9.68956	14.7053	8.7458	11.4465	11.6079	12.0917	12.2366	14.8842
176	11.6595	7.34955	8.63963	13.8671	14.3944	9.51765	10.397	13.0941	13.3165	13.8961	15.4621	16.2748	11.724	6.97298	11.0167	11.5403	14.5076	17.7909	15.0167	8.81956	15.1887	12.4897	13.7508	9.78824	10.2522	10.1416	9.96672	9.22921	9.65611	8.87013	8.22785	14.9385	11.3371	17.1674	17.5386	15.3382	10.6657	15.2354	15.0927	12.0837	12.0363	10.1561	16.0441	8.43746	11.7853	11.8711	13.7211	14.0172	15.2867
177	14.5972	12.0323	12.0142	16.1092	9.34089	9.34089	12.8121	9.34089	12.0751	11.7822	13.8173	14.6451	9.34089	9.37667	11.3211	9.87542	12.8628	13.9118	9.34089	9.34089	11.0489	9.34089	13.5541	12.431	12.7303	12.8285	9.34089	9.34089	9.34089	11.6366	11.7705	14.0122	9.48563	17.244	16.4977	13.5896	12.4922	11.5541	12.1426	9.73303	11.7873	9.34089	10.8816	9.34089	9.34089	9.34089	12.8811	13.0837	14.4737
178	13.0807	10.1884	10.1415	13.7807	12.9966	11.0989	10.7194	11.0431	12.7314	12.421	13.9582	15.1235	11.4192	9.60455	10.3863	10.4741	12.9453	16.6322	13.5833	10.0348	14.2311	10.8679	12.694	9.23071	9.66244	9.81321	9.96656	9.35038	9.44536	9.75642	9.59521	13.8679	9.99253	15.7785	16.1738	13.7686	10.7989	13.2169	12.6053	10.3338	11.0866	8.89954	14.7655	8.96729	10.8575	10.8779	13.2322	13.4369	14.6559
179	11.5402	7.08325	9.00939	14.0023	14.9911	8.45318	10.5541	12.9147	12.8971	13.8822	15.446	16.1088	11.9048	7.08325	11.0401	10.1566	13.6091	17.8742	14.9549	7.3412	15.3042	12.1404	13.1658	10.2706	10.2362	10.8076	9.73438	9.57552	10.0111	9.27487	9.13357	14.388	11.0404	17.165	17.3742	15.3062	10.9555	15.0916	15.0183	11.6659	11.5671	10.3411	16.3082	8.4251	11.0063	11.4261	14.6594	14.9372	14.6255
180	10.6515	7.61971	8.67164	13.3731	14.3887	9.79278	10.2762	12.413	13.8386	13.6473	15.1456	16.2134	12.4078	7.52189	12.3201	11.4491	14.0839	17.7294	14.6937	9.574	15.523	12.1233	13.6704	10.5844	10.5842	10.9313	10.6274	10.1262	10.3986	7.88784	6.82285	14.4157	10.9278	16.7641	17.0552	14.9935	7.74572	14.8812	14.6515	11.453	11.6826	10.012	16.0571	8.60714	11.6196	11.4941	14.3877	14.6115	14.9672
181	15.031	12.263	12.0847	13.9923	11.7309	10.3029	10.4135	10.6585	12.3851	12.3577	14.0639	15.0362	11.0364	11.6555	9.93662	10.2484	12.2422	15.4018	12.166	7.34308	13.3641	9.43149	12.607	10.5346	10.7395	10.9609	10.0749	8.68914	9.58172	10.9582	11.0026	13.1928	9.03689	15.9418	15.9715	13.6422	12.7507	12.6955	12.3079	10.3965	10.1536	8.5162	13.6961	8.74768	9.54132	9.82833	12.8133	13.0999	14.2057
182	15.4731	13.1068	12.663	13.7861	14.8778	7.19083	10.2227	13.7778	14.8292	14.2405	15.9054	16.8864	12.3897	11.0555	11.1444	12.9185	14.8479	17.9769	15.0052	7.19083	15.1126	12.4545	13.6379	10.4772	10.7542	11.0692	10.3869	9.56497	10.3247	12.5473	12.249	15.4947	11.6221	17.612	17.8129	15.7142	13.8661	15.5234	15.7169	12.2386	12.5402	11.1676	16.3625	8.33271	11.4074	12.2604	14.7489	15.0344	15.898
183	14.2825	11.7058	11.2668	14.2093	11.6483	10.8543	11.0047	9.32921	11.6987	11.272	12.8477	14.0158	10.188	10.9909	10.4582	9.96397	11.6454	15.5286	12.2918	8.72917	13.3255	9.43941	11.6752	9.14125	9.31715	9.48102	9.18776	7.94496	8.27091	10.9677	10.7558	13.0418	8.23683	14.9816	15.2434	12.5701	11.6608	11.699	11.0563	8.81595	9.69658	8.12951	13.7645	9.16118	9.55662	9.48453	12.6635	12.8416	14.0809
184	15.0636	12.7376	12.2722	14.6798	13.9262	7.91788	11.0975	12.4286	13.665	12.9626	14.565	15.6553	11.5818	11.0978	10.2531	11.838	13.7084	17.5486	14.4875	7.91788	14.55	12.5185	12.6409	7.91788	8.55356	9.70565	8.71028	8.29804	8.44575	12.0215	11.7072	14.8291	10.3673	16.4144	16.8277	14.262	12.8039	14.422	13.7953	11.0837	11.7204	9.78414	15.5973	9.46225	9.42226	11.9137	13.087	13.4851	15.7685
185	11.0914	6.81	9.36976	13.4337	15.887	7.48498	9.93571	9.97472	10.4214	11.058	12.8667	14.4797	10.0555	6.60616	12.136	8.47052	12.2466	18.8332	15.9858	8.77124	16.1486	13.5088	14.2766	11.3417	11.5097	11.6814	11.5795	10.9402	11.341	8.7663	8.81967	12.1566	10.7039	15.9659	15.2651	12.5694	10.1065	13.3902	11.9068	9.00559	10.6103	9.48792	17.1374	8.28694	12.6703	10.6086	15.5115	15.8238	13.8134
186	14.7756	11.7511	11.4823	15.0869	8.6243	8.12265	11.5911	10.6032	12.132	11.9521	13.4439	14.5584	10.2139	10.739	8.92475	10.637	12.8459	14.2652	10.7117	8.12265	12.7097	8.27154	12.8385	11.47	11.9746	11.8198	10.1087	8.38836	9.18415	11.4938	11.5528	13.3426	9.52425	16.277	15.9676	13.1781	12.7436	12.2738	11.7744	9.74506	10.8665	8.12265	12.3465	8.82248	8.61855	9.35572	13.0626	13.243	14.1184
187	14.6805	12.0774	11.7887	14.3543	10.3257	10.2451	11.0726	10.5251	12.4938	12.2263	13.6961	14.7604	10.7692	11.1863	9.54433	10.8848	12.6319	15.0774	11.8647	8.18537	13.2107	9.86265	12.0904	10.1297	10.5321	10.5799	9.66035	7.82163	9.38969	10.9966	10.982	13.532	9.2339	15.6793	15.935	13.3406	12.194	12.4106	11.7256	9.55597	10.4164	8.14315	13.1985	9.40832	9.6616	9.63969	13.2367	13.4451	14.4888
188	10.5245	6.96129	7.70973	13.5	14.874	9.76337	10.1871	11.9828	12.6889	13.0016	14.6232	15.5191	11.9167	6.96129	11.5855	10.0858	13.0719	17.9821	15.0413	9.58305	15.3415	12.4861	12.9857	10.493	10.8139	10.9841	11.1604	10.3844	10.7735	6.96129	6.96129	13.0227	9.67532	16.5036	16.3737	14.4183	8.96906	15.0117	14.1928	10.8091	10.6357	9.80532	16.5028	8.64491	11.2468	10.9445	15.0978	15.4253	14.2193
189	12.52	9.74836	9.31715	13.813	14.3725	10.3362	10.5984	9.9182	12.0891	11.6658	13.3557	14.3937	10.8967	8.52215	9.78913	9.17618	11.7667	17.5155	14.5415	9.84813	14.6387	11.9878	10.9487	8.13123	8.19145	8.8307	9.92367	8.74976	9.28887	9.82727	9.77304	13.1985	9.72665	15.105	15.6144	13.1039	10.9532	12.8167	11.7014	9.7173	10.2936	8.54111	15.9306	9.21144	10.1475	10.5826	14.0081	14.2827	14.407
190	14.2036	11.7008	11.2715	13.0586	15.3161	9.2269	9.54059	11.6819	13.1651	12.4477	14.1596	15.5202	11.4378	9.944	11.1874	11.0584	13.3433	18.3155	15.5331	9.83929	15.7642	13.1396	13.7814	9.90818	10.3218	10.5275	10.5843	9.77213	10.1771	11.1923	10.9757	13.7835	10.3202	16.3325	16.2833	13.7895	12.0143	14.024	13.4906	10.491	11.4679	9.90821	16.5952	7.58364	11.7287	11.5977	14.1023	14.476	14.8428
191	12.6242	9.10365	9.60135	13.5174	13.8452	9.77158	10.0741	11.7073	12.4669	12.8531	14.543	15.4744	11.6737	8.94539	10.7851	10.2135	13.2966	17.2121	14.3346	9.57566	14.6443	10.9954	12.8243	9.04025	9.68636	9.45892	10.1958	9.02206	9.52225	9.58188	8.90481	13.6582	9.87	16.0246	16.4041	14.1054	10.6168	13.7833	13.2705	10.9947	10.9001	9.08193	15.362	8.44716	11.0566	10.9938	13.3703	13.6648	14.3999
192	14.7583	12.3554	11.8233	14.1693	11.1157	10.9937	10.6962	10.6514	12.2662	11.3195	13.1742	14.3934	10.3057	11.5076	9.4317	10.8056	12.5074	15.3837	12.5198	8.79269	13.4806	10.0983	12.1795	9.61459	10.024	10.1739	9.47775	8.50337	9.06639	11.9683	11.9242	13.2993	8.75477	15.508	15.4925	12.5693	12.6175	12.1227	11.7541	9.39896	10.6	8.82261	13.5209	8.79086	9.31266	9.96597	12.3494	12.861	14.1455
193	10.9948	7.76603	7.33139	13.5918	13.2426	10.6566	10.1463	12.1776	13.5624	13.3895	14.8722	15.8912	11.8306	6.97111	10.8728	11.4254	13.8761	16.7328	13.6147	9.98213	14.5869	10.8809	13.3166	9.88589	10.1729	10.3037	10.0526	9.27593	9.6749	7.91138	6.97111	14.3431	10.7999	16.433	16.7949	14.5475	7.18437	14.1269	13.8646	11.0674	11.4949	9.98649	14.9026	8.92368	11.2027	11.4507	13.2851	13.5317	14.8531
194	14.1055	11.1597	11.1395	14.2594	11.431	9.85727	10.9545	9.8494	11.4712	11.4069	13.1378	14.1114	10.5865	10.6264	9.53736	9.81635	12.0021	15.4662	12.3394	8.8008	13.4604	8.69477	11.691	9.44756	10.3703	9.82203	9.9578	8.53617	9.42453	10.5482	11.1565	12.8904	8.51508	15.3955	15.4838	12.854	12.1935	11.8908	11.5114	9.68521	9.65389	8.43335	13.751	8.94034	9.83552	9.43936	12.9067	13.2633	13.873
195	15.5992	13.2864	12.8892	13.9677	11.948	9.34759	10.5704	11.5626	13.4593	12.7802	14.3995	15.4401	11.5958	12.3863	10.8031	12.1255	13.6085	15.8636	12.6738	8.96151	13.9592	9.44591	13.0044	9.61897	9.993	10.1585	9.95306	8.63229	9.50901	12.4411	12.1948	14.4088	10.3367	16.2124	16.4941	14.0491	13.5031	13.4602	13.2026	10.7044	11.363	9.34648	13.9152	8.69496	10.2223	11.013	12.8654	12.9406	15.2748
196	14.6471	11.9383	11.8659	13.9971	12.0988	10.3419	10.721	10.5348	12.7447	12.2429	13.7349	14.796	11.0564	11.3664	10.3206	10.8116	12.6082	15.9566	12.7117	8.37963	13.8103	10.0617	12.1284	9.202	9.70228	10.0127	10.0931	8.31279	9.18802	11.7993	11.556	13.7274	9.18672	15.4838	15.8626	13.3223	12.9855	12.767	12.2856	9.98059	10.5155	8.26885	14.1142	8.95412	10.2055	10.7218	12.8161	13.0199	14.6644
197	13.0621	10.3701	10.1783	13.7379	12.7487	10.8365	10.5176	11.3508	13.0476	12.6923	14.2219	15.2876	12.0669	10.755	10.7217	10.8317	13.1979	16.3155	13.0929	9.55091	14.1631	10.2546	12.672	9.92378	10.3239	10.3655	10.3336	9.54587	10.0398	9.67905	9.45567	13.8587	10.1495	15.8397	16.1502	13.6684	10.7221	13.4436	12.7992	10.3499	10.8574	9.35529	14.4691	8.92539	10.718	10.9688	13.1684	13.3942	14.7851
198	12.1656	7.75076	9.46513	14.4272	13.2807	9.87412	11.0054	10.7352	11.6844	12.5711	14.0741	14.7308	11.7362	9.98093	10.7222	8.5876	12.4309	16.9105	13.6578	9.37803	14.5303	11.4141	12.164	8.76335	7.9366	9.17496	8.85064	9.01308	9.20088	8.54572	8.96432	12.8634	9.32914	15.735	15.8857	13.8479	10.6724	13.5242	12.3879	10.3471	10.6388	8.58721	15.1756	9.35602	10.341	10.5421	12.9835	13.1394	13.811
199	11.7177	9.36701	8.76186	13.6678	14.8864	9.88386	9.90976	12.5332	13.6165	13.0644	14.7158	15.7122	12.189	8.95868	10.6789	11.3823	13.6069	17.9279	14.9787	9.46318	15.0443	12.8753	12.1626	9.7418	10.2687	10.3367	10.7887	9.85478	10.3839	9.3766	8.42764	14.371	10.6786	16.3559	16.662	14.3375	10.0424	14.7775	14.169	10.9584	11.5878	10.4312	16.2623	9.14961	10.4702	11.9151	14.44	14.8627	15.233
200	13.8606	11.4375	10.6865	14.4461	12.189	11.1071	11.2101	10.0175	11.7823	11.5471	12.8796	14.0669	10.6772	10.8952	10.0838	9.74292	11.6159	16.1338	12.8577	9.76939	13.528	10.4948	11.6256	8.47817	9.24405	9.52378	8.69305	8.73439	8.3367	9.75879	9.87089	13.047	8.53569	15.0599	15.214	12.6657	11.1382	12.4661	11.2126	8.381	10.0149	8.44018	14.0805	9.35873	9.94198	9.4449	12.5459	12.7501	14.4536
201	14.8319	12.4173	12.2033	14.1914	10.5399	10.7147	10.4843	11.3097	12.6864	12.2267	13.8643	14.9832	11.2595	11.7447	9.8122	11.0396	12.8869	15.0547	11.9498	8.51921	13.2637	10.1384	13.0508	10.2637	10.4966	10.8478	9.37819	8.95384	9.12298	11.9162	11.6731	13.9379	9.99023	16.1242	16.0811	13.5529	12.8326	13.1354	12.8736	10.0012	11.1862	9.13681	12.9771	9.17496	9.83707	10.9307	12.0413	12.1107	14.6346
202	12.2483	9.78652	9.46398	13.2918	11.7874	10.5481	9.72182	11.8496	12.9785	12.3906	14.0716	15.0745	11.3004	9.20043	10.9119	11.1407	13.2047	15.481	12.3174	8.28947	13.8978	10.4473	12.6521	12.1009	12.4062	12.6306	10.2348	9.76766	10.3971	8.76811	8.62953	13.8917	9.67652	16.0697	16.0611	13.5534	9.90457	13.6551	13.326	10.2979	11.1853	9.24737	13.7081	8.57641	10.2183	10.8685	14.0857	14.609	14.3932
203	14.3709	11.7933	11.622	14.6806	12.1109	10.1222	11.1996	10.8676	12.5424	11.9525	13.6947	14.9925	10.7832	11.7668	10.1006	10.7843	12.8918	16.2019	13.3198	8.09818	14.0991	10.6525	12.5789	9.57686	10.1165	10.1404	9.38185	8.27344	8.46476	11.6568	11.5315	13.9362	9.74516	16.0531	16.1377	13.4066	12.0975	13.2295	12.3587	9.87532	11.0931	9.49432	14.6376	8.90728	10.6418	11.194	12.9383	13.3923	14.8458
204	15.1998	12.8877	12.3251	14.0912	11.4914	10.0122	10.5163	10.9707	12.4923	11.7176	13.4326	14.643	11.2532	12.2258	10.7513	11.1754	12.7036	15.2962	12.3766	9.45639	13.5	9.3446	12.2595	10.5001	11.2861	11.3999	10.1895	8.66221	9.83739	11.7765	11.7019	13.5967	9.61828	15.4682	15.6995	12.8766	12.2973	12.5222	12.171	9.68784	10.4239	9.06574	13.4574	8.41233	9.63002	10.0695	12.9689	13.4102	14.5953
205	13.8637	10.4216	12.0911	14.1245	11.7887	10.4444	10.9731	10.5355	11.0691	11.8112	13.8448	13.9826	9.01098	9.81164	10.3195	10.4268	12.2076	16.0531	12.6946	9.34247	13.9381	10.483	12.6608	10.7862	10.8561	11.6525	10.5337	10.1859	10.9424	9.59827	9.58082	11.972	7.67361	15.4862	14.9733	13.0106	12.043	12.7373	12.2766	8.48314	8.87608	8.92529	13.7231	8.6973	8.41338	8.09675	13.8918	14.4896	12.7926
206	13.5	9.90149	10.8842	14.1876	11.6077	10.02	10.6569	11.3955	12.264	12.5225	14.1338	15.1439	11.5827	10.6385	10.2218	10.3603	13.1567	15.4072	12.515	9.16417	13.853	8.97364	13.1039	10.3715	10.8263	10.7446	10.0752	9.12354	9.44213	10.6136	10.459	13.5502	9.86634	15.9841	16.1514	13.5845	11.5504	13.1401	12.6927	10.5341	10.8492	8.76491	13.5902	8.4485	10.6498	10.6983	12.5187	12.7913	14.3279
207	14.2886	11.0971	11.3639	14.8079	11.4524	11.5723	11.3353	10.1214	11.464	11.4733	13.0783	14.3081	10.0233	10.5838	8.71289	9.45295	12.3622	15.3248	12.2858	8.61286	13.5834	9.53325	12.1042	9.28123	10.0376	9.33709	9.7176	8.78116	9.36799	9.9934	10.3371	12.7057	8.02716	15.4121	15.4308	12.7863	11.742	11.6959	11.5801	9.0509	9.53522	7.79973	13.5988	9.45966	9.93502	9.39368	12.6436	12.9207	13.6683
208	14.8575	12.1131	11.687	14.3773	12.9776	10.6923	10.8137	10.1941	12.1228	11.4658	13.1638	14.5344	10.9534	11.6809	9.53065	10.7336	12.4603	16.4806	13.5829	9.52546	14.2786	10.6774	12.3595	9.12761	9.83874	9.6564	10.1098	8.65884	9.49323	10.2639	10.5088	13.1091	9.09364	15.1986	15.5389	12.7955	12.002	12.2697	11.5252	9.81906	9.83812	7.45803	14.7798	8.91932	11.1305	9.77337	13.0135	13.2997	14.166
209	13.9445	11.2881	11.0656	12.839	14.757	7.72607	9.49894	13.347	14.3172	14.1985	15.6655	16.6046	13.0053	10.4789	11.6268	12.4237	14.6211	17.8978	14.9722	8.82688	15.5717	12.3657	13.9121	10.7418	11.0018	11.0477	11.0685	10.5128	10.8594	9.38157	9.26357	14.0873	10.4416	17.0124	16.9544	15.3057	11.5657	15.7895	15.4457	11.2148	11.3631	10.0425	16.0569	8.0417	11.9033	11.5488	14.6042	14.7621	15.1722
210	14.8931	12.4037	12.0931	14.2625	11.0518	10.335	10.815	12.0278	13.5717	12.9538	14.6437	15.7303	10.5085	10.2953	10.2287	11.908	13.9764	15.2946	12.3011	8.68196	13.235	9.57986	12.762	9.95016	10.3514	10.5472	9.67873	8.23005	8.7566	12.2591	12.1672	14.8136	10.9102	16.4521	16.9702	14.2974	13.0769	13.2591	13.6315	11.235	11.5217	9.48748	13.2998	8.43468	9.61789	10.8001	12.5425	12.9458	14.8996
211	15.0489	11.8406	12.4063	14.2614	11.4551	10.3221	10.7426	12.1082	11.2389	12.595	14.2384	14.5357	10.7105	11.6458	10.284	11.6828	13.5999	15.6457	12.5974	8.61619	13.9541	10.2421	13.5286	10.5665	10.9841	10.7529	9.76654	7.64962	9.06395	12.1353	11.9843	13.9639	9.82822	16.3046	16.4696	13.8997	13.1956	13.0516	12.6189	10.6853	11.0261	8.88659	13.6803	8.87796	10.7615	10.6869	12.2602	12.4794	14.6557
212	13.3342	10.6435	10.1509	14.0865	12.7082	10.5276	10.9478	9.8745	12.2626	11.8381	13.4036	14.5383	11.2129	10.6208	9.7763	9.76479	12.1041	16.2181	13.0453	9.78468	13.7327	9.46364	12.0125	10.0658	10.3881	10.4852	9.458	8.81707	8.96568	10.3823	10.2382	13.2564	9.62356	15.1707	15.6003	12.9656	11.3722	12.2243	11.5967	9.37348	10.0277	8.33456	14.4462	9.27348	9.85833	9.81597	12.9423	13.1305	14.1052
213	11.6969	7.63304	9.07123	13.9228	13.7331	8.93918	10.2933	12.365	11.6988	13.7155	15.2381	15.5711	11.5587	7.35797	11.2369	11.2603	13.9796	17.2803	14.2614	9.12354	15.0429	11.049	13.4992	9.59351	9.63489	9.64943	9.97637	9.44279	9.60383	9.09373	8.50509	13.8817	10.5112	16.7114	16.7872	14.8669	10.2767	14.5104	13.9136	11.2406	11.327	10.1573	15.3833	8.85934	10.9379	11.4685	13.379	13.6078	14.7759
214	14.9837	12.1055	12.0865	14.1151	12.1197	10.3138	10.7707	11.1897	12.4536	12.4269	14.0041	14.9894	11.3427	11.8002	10.6373	11.1669	13.1337	15.8874	12.928	9.32851	13.6866	9.23633	12.6043	10.0716	10.894	10.6728	10.0626	8.99857	9.70012	11.6172	11.0373	13.5649	9.86237	15.9303	16.1229	13.666	12.4262	12.8591	12.5116	10.7339	10.63	9.07918	13.962	8.71811	10.4577	9.94887	13.2808	13.5727	14.3172
215	15.8997	13.3739	13.0437	14.2097	10.9153	9.28777	10.8357	11.7776	13.5533	12.7399	14.5131	15.6749	11.7312	12.3224	10.5688	12.141	13.9168	15.1599	12.052	7.59846	13.5332	9.0759	13.2701	10.9328	11.4368	11.6596	10.0929	9.06308	9.69958	11.8208	11.9605	14.4486	10.3719	16.337	16.6555	13.9909	13.2892	13.2935	13.1936	11.0533	11.4489	9.1191	13.2575	8.01466	10.2886	11.0641	13.1828	13.4975	15.3308
216	14.051	11.4815	11.1729	14.055	13.4292	9.96082	10.862	10.2027	12.176	11.8132	13.34	14.4478	11.3985	11.543	10.1818	10.3703	12.1116	16.8589	13.7288	9.23553	14.7146	11.0748	11.8754	8.42628	8.77123	9.15747	10.2429	9.30689	9.70938	10.8486	10.6035	13.3288	9.30093	15.1765	15.4944	13.0146	12.0895	12.875	11.7071	9.34941	10.189	8.38091	15.0851	9.31809	10.7837	10.5666	12.853	13.0889	14.6844
217	14.3827	11.2139	11.4982	14.3993	11.582	10.6143	10.9059	10.2268	11.2213	11.3642	13.0139	14.0873	9.43891	10.4076	9.35466	9.84562	11.6631	15.4505	12.2952	8.19683	13.613	9.29864	12.0888	10.2432	10.6174	10.4311	9.88134	8.7925	9.29853	11.3623	10.8263	12.4884	8.56987	15.37	15.1903	12.5795	12.1701	11.9297	11.6159	9.55054	9.48334	7.87344	13.6944	8.89087	10.0708	8.60609	13.102	13.3583	13.3346
218	12.2926	9.86617	8.89019	13.3702	13.1233	10.6198	9.8305	12.9121	13.9243	13.4368	14.9532	15.9887	12.4561	9.76667	11.1835	12.016	14.1023	16.5393	13.5	9.38253	14.4808	11.4274	12.9824	9.91622	10.405	10.57	9.71156	8.65783	9.20723	8.71617	8.33587	14.5703	10.6043	16.529	16.7411	14.5035	10.3115	14.81	14.411	11.101	11.6929	9.67399	14.6715	8.45201	10.7176	11.6722	12.7802	13.0689	15.158
219	12.3772	8.31851	10.1098	13.893	13.9387	8.97032	10.7481	11.5607	12.1873	13.2099	14.7405	15.2728	11.278	7.79382	10.1752	9.98827	13.1982	17.2353	14.0438	7.53609	14.8173	11.5814	12.3871	9.85526	10.0698	10.0913	10.0026	9.10584	9.44325	9.56527	9.4189	13.4584	9.68774	16.1888	16.3823	14.3787	10.8139	14.0675	13.3938	10.9578	10.9012	9.57645	15.351	8.52	9.86878	10.8816	13.7005	13.9934	14.3344
220	14.9344	12.3096	12.0781	14.5116	11.9323	10.3791	10.8073	11.4899	12.6538	12.1433	13.6955	14.7864	10.9737	11.9328	10.1758	10.8529	12.7077	15.7701	12.7206	8.01322	13.7019	10.8846	11.8362	8.30573	8.35561	9.83743	9.64516	8.6048	9.29737	12.2356	12.4449	13.7934	9.37631	15.5735	15.9459	13.4097	13.8027	13.3727	12.7606	10.0711	10.7706	9.25936	14.0758	9.2914	9.68358	10.8421	12.44	12.4626	14.7532
221	14.7898	11.5096	12.1504	13.8034	13.1112	9.2536	10.3599	11.7098	12.3188	12.7495	14.4216	15.1984	11.4488	11.9524	10.7707	9.70231	13.0863	16.793	13.8584	7.21193	14.4149	10.9304	13.2368	8.75102	8.91438	9.43273	9.40709	8.67917	9.32856	10.7067	10.7194	13.2426	10.1086	16.0328	16.0084	13.9276	12.4916	13.8961	13.4364	10.9436	10.6445	9.09987	14.8999	8.51732	11.7744	10.5787	13.0003	13.2759	14.4443
222	14.791	12.0957	11.9646	14.232	12.985	11.3499	10.6029	10.4251	12.4722	12.3108	13.9175	14.883	11.1954	11.313	9.79784	11.3562	12.7967	16.4786	13.2989	9.68154	14.1844	9.75293	12.0638	8.73758	9.39053	9.05452	9.95147	8.51888	8.9559	11.2833	11.3189	13.6995	9.3526	15.5478	16.0286	13.6441	12.7384	12.6559	12.2208	10.2464	10.2119	8.62209	14.6639	9.31367	10.1873	9.74776	12.7419	12.8918	14.6887
223	15.3038	12.8393	12.4044	13.8922	13.9785	9.38827	10.2777	12.1225	13.8132	12.9989	14.7446	15.8758	11.9692	11.7405	10.4858	12.2239	13.8272	17.2839	14.4041	8.44563	14.5258	11.9778	12.6807	8.37152	8.80723	9.58467	9.50698	8.41238	9.20989	12.2201	12.1213	14.6015	10.9942	16.3026	16.8143	14.2653	13.4997	14.1586	13.7952	11.3082	11.6792	9.71669	15.5601	9.68717	10.8162	11.6387	13.188	13.5474	15.488
224	11.7163	8.50581	8.72961	13.4016	15.026	8.56736	9.96963	12.3876	13.703	13.5596	15.15	16.2313	12.3832	7.18891	11.2352	11.2126	13.932	17.9602	15.2516	7.73867	15.4505	12.6629	12.8733	9.32194	9.99364	9.75668	10.4582	9.24113	9.77598	8.57832	7.69703	14.5449	11.0367	16.6752	17.1037	14.846	9.91532	14.8451	14.2559	11.7137	11.6075	10.0147	16.5153	8.70794	11.7204	11.7294	14.0731	14.4594	15.3522
225	11.5906	7.6631	8.95687	13.9235	13.1018	10.1263	10.5658	11.1867	12.3664	12.618	14.1894	15.2162	11.9737	8.93889	11.0355	9.55573	12.7314	16.792	13.8756	8.17237	14.53	11.1903	12.2483	8.32801	9.13134	8.89499	9.79569	8.65278	9.27714	7.90463	8.35335	12.7338	9.4756	15.8235	15.8299	13.7758	10.0208	13.6899	13.0984	10.2587	10.5531	9.28102	15.1314	8.85633	10.7126	10.0972	12.7254	13.0812	13.8544
226	12.6447	9.68124	9.40502	14.5252	12.8445	9.58759	11.1814	11.9384	13.3696	12.7381	14.5919	15.7517	11.19	9.02365	10.1607	11.2384	13.6444	16.4708	13.5584	7.74284	14.0444	11.1281	12.7506	10.2877	10.905	11.1804	9.61036	8.46572	9.20573	10.7651	10.886	14.6192	10.8336	16.4556	16.8985	14.1159	11.4691	13.4915	13.524	11.4302	11.62	9.46435	14.7395	8.09143	10.3596	11.3294	13.5857	14.1307	14.9421
227	14.9816	11.6938	12.3647	14.9043	10.6626	9.84967	11.5099	11.0848	12.1455	12.2231	13.795	14.8065	10.7231	11.5795	10.0374	9.64279	12.6355	15.2101	11.9267	7.9615	13.2417	8.40443	12.5974	9.59517	9.47283	9.7323	9.35618	8.37534	8.34733	12.3174	12.1686	13.295	8.85434	15.9225	16.0055	13.5211	13.3075	12.8363	12.4824	10.2485	10.1828	7.94058	13.4181	9.15471	9.85467	10.028	12.2076	12.3195	14.1582
228	14.4959	11.0104	11.7182	14.2233	11.9296	9.45771	10.8739	9.8002	11.6313	11.3404	13.2624	14.1164	10.8001	11.4092	8.86986	9.99333	12.0015	15.6718	12.6219	7.71017	13.8515	9.49391	11.8404	10.6237	11.0429	10.7706	10.8132	9.86172	10.5521	10.5468	10.6911	11.9079	7.56577	15.2309	14.9019	12.6813	12.4273	12.6955	11.8095	9.38831	9.69698	7.56577	13.9848	8.84072	10.6593	9.20428	13.7183	14.0045	13.051
229	12.1315	9.70807	8.94739	13.8418	12.4576	11.0873	10.1976	11.1743	12.5113	11.7741	13.6182	14.7197	10.9528	9.67477	10.5292	10.3287	12.4798	15.9827	12.9379	9.82439	13.9762	10.8917	12.321	10.2928	10.6033	10.7913	10.4474	9.92398	10.3227	10.3402	10.0983	13.6717	9.06303	15.7799	15.8182	13.2218	10.8473	13.2471	12.6921	9.9529	11.0942	9.18728	14.3562	9.29968	10.1185	10.7093	13.4299	13.8512	14.4913
230	13.3899	10.5745	10.2882	13.5874	12.3225	10.43	10.4615	10.058	11.7354	11.636	13.1452	14.2736	10.5442	10.5062	10.1759	9.54107	11.9793	15.9574	12.8839	8.63352	13.7945	10.0907	11.6224	10.9244	11.0818	11.1563	11.9275	11.222	11.799	9.53136	8.95247	12.7069	9.31115	14.9657	15.3043	12.8421	10.3021	12.2828	11.515	9.49274	9.88931	9.09399	14.2471	9.18402	10.157	9.70649	14.6532	14.9522	13.8599
231	14.0865	11.8446	11.1263	14.7221	11.7842	8.14089	11.055	10.2146	11.4265	10.6523	12.6329	13.7913	10.3903	11.209	10.0625	9.4555	11.434	15.6985	12.5259	7.95478	13.5562	11.1363	11.677	10.948	11.4308	11.7093	10.0393	8.88495	9.44619	10.6148	10.9269	12.9761	8.02169	15.1802	15.0256	12.1509	12.1065	12.4377	11.3673	8.72531	10.0501	7.95478	13.9518	9.61415	9.31284	9.26258	13.4446	14.0064	14.3288
232	14.2966	11.4085	11.6082	14.8964	11.2319	10.8552	11.6597	8.85875	11.6648	11.5292	13.0967	14.2006	9.41041	9.28538	9.80714	9.71792	12.3275	15.4068	12.2548	8.23014	13.6368	8.61966	12.4363	10.7189	11.0398	10.7478	9.72045	8.78729	8.44435	10.746	10.6983	12.7516	8.23412	15.6819	15.3839	12.8816	12.1247	11.4511	11.3426	9.47658	10.1602	8.23014	13.5324	9.47769	9.68023	8.23014	13.468	13.7673	13.5421
233	14.4388	11.5557	11.5565	13.9263	13.582	10.9334	10.2958	10.5734	12.3925	12.3101	13.8824	14.8326	11.2661	11.2444	9.33024	10.7322	12.7258	16.9975	13.9115	9.28339	14.5511	11.3303	12.1907	8.48113	8.94629	8.72043	9.8239	9.05669	8.96807	10.4738	10.8495	13.5	9.59779	15.6007	15.946	13.5834	12.2404	12.9835	12.1471	10.416	10.3396	9.18348	15.1358	9.19109	10.6586	10.4455	13.134	13.3391	14.4595
234	12.7989	9.99588	9.6935	14.3731	12.7448	9.71447	10.6731	11.3678	12.7578	12.0697	13.7952	14.9506	11.3526	10.2493	11.0023	10.4882	12.7174	16.1501	13.0968	7.63048	14.0285	11.0739	12.015	8.7942	9.18125	9.92566	9.54799	7.63048	9.15289	10.0417	10.0626	13.9573	10.1365	15.6977	16.0508	13.3459	11.3814	13.415	12.8233	10.239	10.8029	8.8116	14.396	9.15977	10.2893	10.8527	12.9058	13.2796	14.7437
235	10.4688	7.07866	7.95671	13.6464	15.7686	7.33089	10.1628	9.99384	11.2104	11.6568	13.2472	14.7241	9.78203	7.07866	11.5628	9.31039	12.2862	18.5362	15.8508	7.65807	15.654	13.4721	13.5765	11.4399	12.0325	11.7791	11.8495	10.8429	11.4219	8.80785	8.90664	12.4521	10.2994	15.9041	15.5764	13.0568	10.5811	12.9101	12.0461	10.1055	10.2694	9.84942	17.2142	8.35726	12.1131	9.99436	15.6924	16.048	13.1714
236	14.9436	11.9766	12.0818	14.2043	10.7166	7.85	10.7766	10.5625	12.0098	12.0038	13.608	14.6305	10.4527	11.4043	9.58104	11.2238	12.8113	15.0015	11.9557	7.49507	13.1846	8.5343	13.028	11.9326	12.5169	12.3542	10.4437	9.45864	9.92929	11.4777	10.9952	12.7539	9.09721	16.0494	15.6929	13.247	12.6124	12.1146	11.8337	9.79121	10.5987	8.40292	13.1152	8.3236	9.88317	9.28259	13.66	13.9478	13.7063
237	13.6096	10.1345	11.2147	14.8601	11.2885	9.48623	11.3126	10.9616	11.7101	12.8513	14.4737	14.9152	10.7333	9.99331	11.1822	9.28922	12.8745	15.7385	12.2269	8.14199	14.0161	9.47005	12.835	10.4815	10.4756	10.8956	9.6438	8.96233	9.51911	10.5297	10.4921	12.729	9.52508	16.3714	16.0815	14.1916	12.4841	13.1704	12.7047	10.3211	10.7128	9.26751	13.7934	8.27695	10.0621	10.0548	12.8105	12.8957	13.4361
238	13.3774	10.8193	10.1957	13.5	14.9693	9.83276	10.366	12.2652	13.8347	13.5666	15.0767	16.174	12.3975	9.65059	11.2899	11.585	14.1682	18.3879	15.4375	9.93207	15.6477	12.6666	13.5389	9.82669	9.77045	10.1766	10.8142	10.0849	10.5766	10.0127	9.65842	14.2103	10.9525	16.4795	16.8218	14.6397	11.1126	14.8263	14.0495	11.1047	11.5923	10.207	16.3363	8.60785	11.8452	11.9373	14.464	14.6425	15.3469
239	12.812	8.49671	9.85369	14.1608	13.6658	8.90589	10.8384	13.2006	13.1591	14.1509	15.6159	16.2977	11.9567	8.77183	12.0983	11.1492	14.4736	17.1109	14.1423	7.39381	14.6224	10.7852	13.8782	10.3793	10.621	10.8517	10.3815	9.88208	10.3655	9.71305	9.41702	14.6765	11.0243	17.1668	17.4763	15.2748	11.0878	15.0031	14.79	11.741	11.9142	10.5174	15.174	8.33428	11.5532	11.9245	13.9782	14.2712	15.1117
240	14.3243	11.085	11.5606	14.4039	10.4407	8.49181	10.9122	10.0355	11.2876	11.624	13.2226	14.1724	9.64141	10.3476	9.27439	9.47691	11.8543	14.5162	11.2598	7.7499	13.0287	8.60799	12.7042	12.0275	12.3064	12.3995	10.2302	9.04778	9.84135	11.0569	10.5822	12.4329	7.92254	16.1975	15.4496	12.9872	12.5056	11.8671	11.7872	10.1068	10.3327	7.7499	12.8334	8.60003	9.40253	7.7499	13.5122	13.8714	13.2341
241	15.6253	13.3528	12.8665	13.9668	14.6935	7.25445	10.3713	14.564	15.4037	14.9472	16.4432	17.3798	12.5437	11.091	12.8285	13.4975	15.5484	17.7954	14.8086	7.25445	15.6878	12.5159	13.9597	12.4175	12.6902	12.8961	11.9002	11.3762	11.723	12.5814	12.3017	15.8067	11.9703	18.1728	18.2253	16.306	14.3494	16.0984	16.6059	12.6912	12.9155	11.4467	16.0876	7.96325	11.194	12.2685	15.7278	16.131	15.9096
242	14.3408	12.0561	11.2852	14.5622	14.6936	7.79327	10.799	13.8255	14.9437	14.247	15.9834	16.9482	12.8522	10.3535	11.1157	12.7194	14.7296	17.7265	14.6576	7.79327	14.9256	12.2786	12.9786	11.6688	12.0249	11.9546	11.8681	10.8742	11.526	11.4037	11.1418	15.6826	12.0035	17.6588	17.9764	15.7666	12.561	15.7852	15.6537	12.5077	12.8816	11.2232	16.1419	8.72183	11.5092	12.7696	15.8445	16.3023	16.0787
243	13.4211	10.2733	10.4967	14.0116	13.9485	9.85157	10.3511	11.882	12.88	12.827	14.5357	15.575	12.1674	10.6427	11.3931	11.0834	13.5035	17.3522	14.5262	9.05474	14.5633	11.1523	12.5623	9.79999	10.6342	10.4736	11.3165	10.1452	10.7836	9.11399	9.11728	13.7056	10.211	16.0827	16.4656	14.0862	10.5891	14.2528	13.3558	10.9143	10.8411	9.67276	15.6038	8.90177	11.1931	11.2496	14.4422	14.8151	14.83
244	13.7261	10.7865	10.6407	14.0311	11.8929	10.9137	10.7988	9.74203	12.0035	11.7294	13.1887	14.3885	10.719	10.1076	10.2445	9.43444	12.0649	15.6343	12.343	9.15432	13.5025	9.46093	12.31	9.87392	10.1518	10.267	9.15072	8.33741	8.78738	10.725	10.4508	13.2496	8.64739	15.5113	15.5992	13.0462	11.3653	11.8891	11.5755	9.54162	10.1926	8.60465	13.806	9.28849	9.1952	9.35163	12.8002	12.9805	14.1115
245	11.9392	9.07804	9.14457	14.0503	13.3403	9.77487	10.5464	12.6652	13.4859	13.3467	14.9759	15.8715	11.446	8.72301	11.0052	11.559	14.0151	16.9243	13.8367	8.37861	14.6364	11.4099	13.5014	9.69557	10	10.4498	9.96598	9.21165	9.95585	9.19815	8.38168	14.564	10.7638	16.6518	16.842	14.4526	9.83279	14.4644	14.1374	10.8824	11.705	10.122	15.0356	9.51215	10.7749	11.6457	13.4319	13.8574	15.2038
246	13.6393	10.4625	10.7665	14.6541	12.8087	9.26867	11.5499	11.1627	12.0467	12.3599	14.05	14.7954	10.6512	10.8214	10.3667	10.1151	12.7094	16.4299	13.5188	7.67195	14.0592	9.97928	10.2372	13.8241	14.1886	14.1832	14.7609	13.9108	14.3224	10.5688	10.3343	12.0834	8.37306	15.7001	15.6864	13.7676	11.8671	13.4737	12.8842	9.80808	10.0926	11.2405	14.7547	8.54841	7.67195	9.16221	16.3613	16.6978	13.0983
247	10.6932	7.7191	7.79173	13.9609	14.0175	11.0689	10.7165	8.45499	10.5929	10.2488	12.2923	13.2638	10.7086	8.05779	10.6636	7.37182	10.179	17.0482	13.9302	10.4892	14.6277	11.4785	10.6149	9.08892	9.59212	9.57759	10.76	9.68986	10.0851	7.84908	8.26631	11.911	8.78623	14.407	14.4375	11.9268	9.46455	11.902	10.4387	8.36647	9.0097	7.38292	15.7072	9.30906	10.4901	8.41728	13.8605	14.1808	13.5244
248	12.1585	9.11971	8.78909	14.0335	13.7916	9.93499	10.3552	12.5617	13.4617	13.1572	14.7307	15.7701	12.2855	9.89195	10.6905	11.4228	13.6934	17.2159	14.2037	8.95462	14.6443	12.1429	12.3928	9.84249	10.2489	10.57	10.939	9.97283	10.5661	9.1129	7.78318	14.521	10.7113	16.3613	16.799	14.5428	9.86061	14.6015	14.105	11.0376	11.5498	10.2343	15.5217	9.28116	10.4649	11.9661	14.167	14.5857	15.1646
249	11.6436	7.3105	9.00293	13.9282	12.1442	8.64061	10.6785	11.8175	12.0341	13.2195	14.7711	15.4635	11.0674	7.17259	10.2234	10.2892	13.6458	15.347	12.2667	7.17259	13.946	9.37778	13.1542	12.2775	12.433	12.4627	10.6874	10.1142	10.5599	8.24307	8.01995	12.9477	9.70283	16.5964	16.3767	14.5217	9.76244	13.7111	13.8427	10.9774	10.5481	9.60695	13.9591	8.07163	10.0446	8.97009	13.8078	14.1254	12.9484
250	15.3442	12.9174	12.5485	14.3602	11.9489	10.1635	10.9286	11.415	13.0288	12.3585	13.9951	15.2282	11.4535	11.9763	10.531	11.6616	13.2673	15.7509	12.8603	8.21005	13.577	10.2898	12.1922	9.49529	10.1701	10.2317	10.5544	9.26987	9.898	12.292	12.4095	14.133	10.1976	15.7626	16.2434	13.5208	13.2249	13.1668	12.7726	10.4762	11.1247	8.98834	13.9024	8.1957	9.77442	11.2286	13.1667	13.5015	15.0721
252	13.5928	11.2855	10.746	14.5182	11.9678	7.89338	11.3935	10.9702	13.3748	12.5184	14.1751	15.1762	11.8453	10.5263	11.4954	11.358	13.1324	15.9706	12.7681	7.8861	13.5806	9.93678	12.0866	8.04456	8.83904	9.60603	8.49156	7.8861	7.96823	11.0805	10.8466	14.5714	9.81501	15.8655	16.2901	13.8526	11.9403	13.332	12.5835	10.6762	10.6626	9.84109	14.0852	9.34274	10.7849	11.3378	12.5627	12.7735	15.6027
253	13.1987	9.45202	10.5408	14.1597	11.9585	10.0669	10.5127	11.301	11.643	12.9078	14.3792	15.0237	11.2655	10.1577	10.7069	9.4666	13.0057	15.7229	12.611	7.43314	13.903	9.56195	12.8997	9.74245	9.7617	9.89597	9.78755	8.95966	9.45507	10.5404	10.5351	13.5617	9.75512	16.1054	16.313	13.9352	11.8501	13.4834	12.8117	10.6776	11.0163	8.92397	13.9395	9.02385	10.2797	10.5124	12.5865	12.9288	14.4169
254	12.7318	9.44149	10.1186	14.2069	11.5088	10.2241	10.697	11.6552	11.5639	12.6874	14.3991	15.166	11.2619	9.66338	10.9707	10.0045	13.2584	15.3071	12.1346	9.23305	13.8116	8.10025	13.1389	9.71233	9.92606	10.1249	10.0152	8.95707	9.38938	9.06285	9.21919	12.2051	8.09808	16.0879	15.7514	13.9362	11.1283	13.7068	13.5601	9.86127	10.2688	8.08033	13.6219	8.75038	10.8434	9.87533	12.1196	12.3214	12.6781
255	14.6923	12.1006	11.7391	13.6882	12.9727	10.5186	10.4665	10.0891	12.1714	11.7195	13.3041	14.3543	11.0015	11.8891	10.2601	10.3111	12.0836	16.2935	13.1753	9.48286	14.1066	10.4642	12.2587	10.3499	10.8928	10.7914	10.4667	9.67301	9.99228	10.9623	10.8502	13.0571	9.13118	15.2117	15.3632	12.9464	12.3632	12.3009	11.6219	9.57898	9.68365	8.64649	14.5215	8.82439	10.493	10.0469	13.6368	13.8497	14.4092
256	15.0057	11.906	12.1441	14.6198	12.06	10.5949	11.1386	10.7894	12.0581	12.1408	13.8156	14.7231	11.1705	11.6629	8.2926	10.589	12.8694	15.4785	12.4811	8.53208	13.5593	9.40002	12.1662	9.53303	9.99746	9.82956	10.4469	9.53242	9.69087	10.3413	10.5809	11.2938	7.69362	15.4155	14.8993	13.1345	12.7813	13.3974	13.1755	8.22174	9.15181	7.69362	13.6628	8.7782	10.4222	8.52933	12.5582	12.7501	12.398
257	12.5825	8.53169	9.94769	13.8953	13.9621	9.63374	10.4728	11.9861	12.1281	13.029	14.5723	15.3985	11.7193	9.69397	10.7046	10.5915	13.5711	17.352	14.4372	9.09731	14.6625	11.4547	13.2007	9.59158	9.9146	9.93426	10.6282	9.74739	10.2113	9.92724	9.72881	13.2296	9.62894	16.1212	16.3032	14.2805	11.4357	14.4522	13.6752	10.6773	10.8307	9.55091	15.5841	8.57496	10.6961	11.1684	13.9186	14.1316	14.1164
258	14.1403	11.6462	11.2605	15.3543	10.2345	8.49808	11.6893	10.0895	12.3299	11.4708	12.9865	14.2389	9.92048	10.7931	10.6424	9.37555	12.2021	15.2888	11.8126	8.49808	13.031	11.3272	12.7762	11.3426	11.7684	12.0376	9.07039	8.56732	8.55546	11.8332	11.8688	13.6287	9.01499	16.8945	15.9498	12.6786	12.5832	12.6095	12.0572	8.49808	11.753	9.1281	13.3275	10.1212	8.49808	9.42281	12.9377	13.5051	14.5873
259	14.609	11.9956	11.6361	14.7069	12.0263	10.4451	11.399	10.0114	12.1523	11.6204	13.3213	14.3893	11.004	11.804	9.91372	9.15665	12.215	15.8484	12.6319	7.97444	13.8165	9.21326	11.9034	8.40048	9.64352	9.18365	9.3461	8.38021	8.59362	10.8996	10.9666	13.3246	7.97444	15.2535	15.5633	12.9643	12.2216	12.506	11.6058	9.88021	9.7566	8.81268	13.9451	9.6428	10.0473	9.16627	11.8312	12.1229	14.627
260	14.5708	11.9855	11.6494	14.5648	12.6497	10.8596	11.1703	10.8208	12.6514	11.9555	13.7248	14.9462	10.9235	11.305	9.24024	10.7505	13.1119	16.462	13.5049	9.8054	13.9648	10.9586	11.7891	8.32052	9.35354	9.71751	9.98759	8.65701	9.84148	10.3963	10.6189	13.7733	9.67981	15.4144	15.981	13.2496	11.6783	12.9271	12.4249	10.1396	10.6261	8.32822	14.6742	8.82374	9.25808	10.4456	13.0018	13.5819	14.7708
261	15.0315	11.6876	12.5105	14.3964	10.0299	10.4435	11.0431	10.4713	11.4854	12.0897	13.7362	14.3503	9.83176	11.34	9.64013	9.38527	12.4298	14.8074	11.7218	7.71413	13.2371	8.78141	13.1518	11.3949	11.5093	11.457	9.62573	8.64123	9.16149	11.6533	11.6715	12.6512	7.71413	16.2365	15.6532	13.2805	13.1959	12.2706	12.0502	9.38253	10.0281	8.41747	13.0607	8.41057	8.75566	8.9827	13.0188	13.2596	13.766
262	12.0566	9.21996	9.24814	13.7668	12.7494	10.4155	10.0985	12.7954	13.7862	13.2288	14.9435	15.9308	12.4041	9.7971	11.3994	11.8888	14.0007	16.356	13.3041	9.36153	14.549	10.893	13.3869	9.78051	9.94166	10.3887	10.31	9.47084	10.0758	9.67598	8.95446	14.5741	10.5274	16.6044	16.6814	14.3003	10.6344	14.6634	14.0492	10.9561	11.9066	9.97415	14.6006	8.96127	11.07	11.8496	12.8606	13.323	15.3564
263	13.8939	10.9004	11.0216	14.5591	7.91065	10.6035	11.2896	10.1727	11.3553	11.7168	13.1623	14.1346	7.91065	7.91065	9.75381	10.1916	12.6083	13.5175	9.61786	9.85878	11.4959	7.91065	11.8335	10.2099	10.2703	10.5054	7.96804	7.91065	7.91065	11.753	11.4665	13.3026	8.81775	16.0335	15.9494	13.3741	12.3245	11.6403	12.1072	10.4436	10.4008	8.45821	11.6726	9.22185	7.91065	8.02271	12.3496	12.5971	13.1826
264	12.8361	9.5366	9.5366	16.2764	9.5366	9.5366	13.0794	9.5366	9.5366	9.77077	11.6806	13.1516	9.5366	9.5366	11.5507	9.5366	10.8608	12.0851	9.5366	9.5366	10.0678	10.0301	14.6343	13.8611	14.1115	14.2382	9.5366	9.5366	9.5366	10.0944	10.2754	12.6003	9.5366	17.7075	16.1514	12.2997	10.5795	9.5366	9.90844	9.5366	11.6771	9.5366	9.5366	9.5366	9.5366	9.5366	14.2688	14.569	11.9265
265	14.7526	11.7319	12.0613	14.3777	13.1834	10.5737	10.8386	11.4814	12.5705	13.0299	14.4468	15.2148	11.8235	11.6145	10.2046	10.9269	13.3921	16.9513	13.8796	9.97329	14.8782	10.7259	12.8236	8.76524	8.87938	9.06092	9.53136	8.70954	8.76117	12.0985	11.7057	13.8072	10.1095	16.0777	16.2828	14.0216	12.9217	13.6557	12.8424	10.9237	10.7178	9.43509	14.9269	9.48327	10.429	11.1102	12.5828	12.7312	14.989
266	15.2216	13.1241	12.2838	14.4248	12.391	10.0995	11.1732	10.8919	13.4061	12.4518	14.1343	15.1469	11.2648	11.5761	9.77858	11.4619	13.1845	16.3575	13.112	7.82992	14.1161	9.3872	12.4714	9.23731	9.2409	10.0369	9.88647	8.9992	9.32781	12.0479	11.763	14.3588	9.97447	15.7318	16.0878	13.6585	13.1891	12.8398	12.2978	10.038	10.2166	9.46034	14.3821	9.4756	10.1966	10.1246	12.8359	13.0932	15.4425
267	14.6364	12.14	11.9334	14.4577	11.8483	9.96445	11.1993	10.9605	12.7727	12.2051	13.8595	14.8328	11.2044	11.441	9.75186	10.7416	12.9431	15.7472	12.5154	7.77445	13.8758	9.02239	12.4266	9.29711	9.83331	9.88642	9.69325	8.89199	9.34544	11.344	11.2163	13.764	9.56336	15.7105	15.9783	13.4292	12.4172	12.8746	12.1659	10.1725	10.6328	8.82697	13.789	9.65765	9.93102	10.2247	12.5983	12.9184	14.929
268	13.8149	10.4941	11.2086	14.7226	8.11488	8.9043	11.4255	9.45094	10.7104	11.061	12.8409	13.6545	8.34072	9.93821	10.1759	8.57441	11.2125	14.1569	10.8774	8.11488	12.4658	8.11488	11.6764	8.32873	9.4112	8.65514	8.69343	8.11488	8.11488	11.2924	11.0425	12.1643	8.11488	15.3466	14.9663	12.5049	12.0042	11.0093	10.7467	8.92109	8.11488	8.11488	12.4512	9.36837	9.06813	8.11488	11.699	11.9438	13.0512
269	13.7753	10.8814	10.7793	14.7891	8.01494	8.01494	11.3429	8.85912	10.4536	9.54812	11.884	13.2647	8.01494	9.15267	9.5935	8.09595	12.9052	12.5302	8.05725	8.01494	11.3866	10.2853	15.3883	13.1729	13.6983	13.7749	10.6225	9.41329	9.72761	10.3267	10.8062	12.571	10.1444	17.3989	15.9209	12.0296	11.5184	9.64855	10.7432	8.01494	12.2894	8.56519	10.8722	8.57951	8.54365	8.01494	13.6724	14.1539	13.0356
270	12.4262	7.84873	9.59997	14.1456	14.2964	9.24234	10.9102	11.5775	12.0757	13.2513	14.7893	15.3564	11.8168	9.21815	11.3235	10.2088	13.1816	17.6193	14.4448	9.77974	14.9216	11.4647	12.6189	10.0666	10.1921	10.5547	10.9597	10.2723	10.7526	8.80201	8.39972	13.2868	10.1216	16.3551	16.4798	14.5048	10.2424	14.2404	13.4667	10.7393	10.5989	10.2593	15.9723	8.68461	9.99611	11.2205	14.5368	14.8733	14.2981
271	14.8566	12.3409	11.7905	14.4054	13.6466	10.3842	10.974	11.0472	12.6454	11.8242	13.6978	14.9453	10.8004	11.5775	9.89609	11.066	12.921	17.1506	14.2548	9.3945	14.5775	10.9066	12.2866	8.88824	9.66857	9.57031	10.2994	9.10637	9.78055	11.8064	11.9363	13.6782	9.66914	15.4945	15.9207	13.0031	12.9567	13.2007	12.3273	9.95772	10.6874	8.89978	15.3333	8.85193	10.8003	10.8368	13.5369	14.132	14.9708
272	11.7416	9.09519	8.84512	13.5953	15.2039	9.54262	10.4403	11.7253	13.4693	13.2291	14.8394	15.8671	12.2377	7.76905	11.636	11.0962	13.5616	18.4835	15.5402	9.72231	15.5957	12.7866	13.009	9.99224	10.1232	10.4471	10.9397	10.4329	10.729	9.52845	8.97098	14.0521	10.7052	16.3779	16.6858	14.404	10.1674	14.6479	13.7661	10.8657	11.3614	10.4726	16.7111	8.89113	11.8236	11.8397	14.7721	15.0148	15.246
273	11.9662	8.95781	9.04195	13.6428	15.4504	7.1001	10.499	12.2822	13.8963	13.772	15.234	16.2248	12.6105	8.29868	10.5675	11.6833	13.8697	18.4898	15.5091	8.32916	15.6412	12.769	12.7766	10.7769	11.1328	11.0816	11.4618	10.7301	10.963	7.63391	7.1001	14.4032	11.1903	16.7267	17.1083	14.9729	9.50466	15.0381	14.3097	11.6578	11.6907	9.89152	16.8232	8.55153	11.6334	11.8972	15.2678	15.4737	15.4209
274	14.7834	12.5722	12.0073	14.6798	12.0819	10.3773	11.0701	10.6034	12.444	11.4764	13.2466	14.2812	10.409	11.5244	10.1206	10.3831	12.2713	15.7766	12.5615	7.86308	13.501	11.0334	11.8456	8.73945	9.02943	10.1164	9.73703	8.38697	9.28635	11.3553	10.9251	13.5071	8.57483	15.2916	15.4101	12.5699	12.4812	12.3935	12.1663	9.75879	9.99796	8.11685	13.731	9.45308	8.16542	9.36562	12.1866	12.5861	14.5667
275	14.6799	12.1453	11.6939	15.1904	11.3425	8.188	11.7357	9.59893	11.7316	11.068	13.0833	14.173	10.5286	11.6249	10.5463	9.82263	11.9844	15.4223	12.2749	8.188	13.3072	10.3456	10.7263	8.74905	9.74468	9.86589	10.194	8.74182	9.46549	11.2872	11.5057	13.2519	8.77887	15.0874	15.4672	12.5726	12.6046	12.0579	11.524	9.60518	9.69809	8.38161	13.7011	8.86496	8.88816	9.6402	12.7992	13.42	14.3948
276	12.8662	9.62202	9.78733	13.8916	13.0373	9.86423	10.6451	10.9123	12.0691	12.2575	13.9466	14.9056	11.6471	10.0418	10.0848	9.94743	12.8876	16.4852	13.5831	7.29934	14.2796	10.2682	12.1497	10.6327	11.3204	11.1783	10.8952	9.96356	10.3292	9.86786	9.6229	13.3874	9.72865	15.5774	15.9456	13.3265	10.4294	13.1441	12.1918	10.4388	10.685	8.87905	14.7137	9.00321	10.8323	10.7175	14.0083	14.4139	14.3915
277	12.9652	10.4298	9.96449	13.3093	15.65	9.55965	10.2687	10.6041	12.5476	12.12	13.7326	15.1039	11.1973	8.60312	11.3922	10.1495	12.5109	18.7061	15.8136	8.63896	15.9351	13.0267	13.6105	10.0628	10.0986	10.3071	10.2437	9.88446	10.2583	10.5281	10.245	13.3895	10.3773	16.0774	15.9733	13.5497	11.3569	13.475	12.6588	9.87661	11.0207	9.77221	17.0227	8.90796	11.878	11.1401	14.5473	14.7527	14.6582
278	13.7705	11.314	10.8977	13.8418	11.7512	9.99481	10.1408	11.7025	12.8072	12.3366	13.9425	15.035	11.5307	11.1497	10.4226	10.7144	13.0192	15.4614	12.3768	8.38449	13.4604	10.4088	12.2261	9.27342	9.59288	10.2024	10.216	9.44401	9.76358	10.8273	10.6984	13.9909	9.99409	15.7532	16.1063	13.6342	11.8469	13.5528	13.0339	10.2506	11.1536	9.20495	13.7278	9.07403	10.0324	11.1048	12.5985	12.838	14.6422
279	14.216	10.8378	11.7006	14.0291	11.1427	9.40925	10.6549	9.89467	11.0281	11.4403	13.1145	13.8952	9.43796	10.9651	9.33627	8.8947	11.3663	15.18	12.1664	7.41991	13.1803	8.78209	12.5941	10.9592	11.0579	11.288	9.47985	8.71025	9.38961	10.7906	10.8866	12.2538	8.4568	15.944	15.2588	12.8218	12.4534	12.1599	11.5657	9.27157	10.1399	7.41991	13.3745	8.72758	10.0516	8.52649	12.8702	13.2003	13.4371
280	13.2248	10.4111	10.0901	14.343	12.6818	11.0618	11.1282	10.2107	12.1074	11.6764	13.4446	14.4794	11.1262	9.98613	10.1846	9.04768	12.0757	16.2927	13.1272	9.96153	13.9669	10.1949	11.7933	8.63766	9.10926	9.48976	9.25712	8.72947	9.44156	10.7032	10.3282	13.3528	9.61377	15.3738	15.6466	13.1004	11.1507	12.5967	11.7111	9.79816	10.3852	8.51987	14.4831	9.54931	10.0245	9.91397	12.3799	12.6083	14.4547
281	15.6869	12.3534	13.2126	13.5	13.2623	9.67545	10.005	13.1383	13.554	13.9691	15.5253	16.2599	12.765	12.7341	12.4028	12.1097	14.2922	16.5895	13.5962	7.79829	14.5089	9.89366	13.4919	9.43844	9.70155	9.72242	10.1902	9.115	9.71716	11.9766	12.0101	14.1007	10.2781	16.8173	17.0127	15.1757	14.0196	15.5964	15.2713	11.2444	11.1107	10.2354	14.7737	6.99672	11.5134	11.2038	13.0708	13.1333	14.9799
282	13.1014	10.5692	9.85609	13.9374	13.7934	9.31459	10.8046	11.3322	12.9794	12.5259	14.0275	15.1164	12.1646	10.4193	10.6079	10.2561	12.8522	17.1779	14.0671	8.57259	14.6052	11.4415	12.3106	8.90769	9.12748	9.11433	10.2376	9.13844	9.68871	10.212	9.87202	13.7431	9.68615	15.5941	15.921	13.4664	10.8504	13.6903	12.4702	9.77713	10.8269	8.99402	15.2926	9.03994	10.6906	11.2315	13.3585	13.4891	15.1941
283	13.4826	10.7833	10.5075	14.1623	10.457	10.1486	10.5426	10.7217	11.8297	11.4333	13.1124	14.2506	10.7829	10.5641	10.4245	9.29295	11.9801	14.1524	10.7227	7.72888	12.5444	10.4412	12.2553	10.5192	10.9871	11.1849	9.68757	8.88978	9.49868	10.6411	11.1245	13.3135	8.72307	15.8835	15.5327	12.7277	11.9531	12.4411	12.0262	9.13001	10.7993	8.86759	12.6304	9.23375	9.09135	9.76266	12.7278	13.039	14.0675
284	12.1022	8.2729	9.55462	13.8184	16.0116	7.00727	10.3907	12.0675	12.6742	13.1595	14.7153	15.6419	11.7785	7.51094	11.043	9.39841	12.7655	18.6158	15.7695	8.28075	15.5996	13.2671	12.8669	10.8467	10.9955	11.2177	11.4021	10.8215	11.1906	9.27454	9.03286	12.5436	10.3861	16.5292	16.124	14.298	10.4281	14.8738	14.1991	10.1489	10.4655	10.7292	17.3013	8.37422	11.3366	10.7251	15.8052	16.1512	13.5765
285	14.8684	12.4139	11.8374	14.8107	12.5706	10.8089	11.3269	11.0216	12.5535	11.91	13.7656	14.927	11.7307	11.8603	9.58298	10.7795	13.0221	16.3282	13.3496	8.40269	13.6159	10.2578	11.9327	9.04198	9.48514	9.98268	10.3819	8.87992	9.69786	10.8306	11.1553	13.7611	9.42002	15.4633	15.9667	13.026	12.0941	12.9289	12.1767	9.75376	10.6944	9.04958	14.4328	9.04218	10.0242	10.9543	12.6338	13.0931	14.9188
286	14.1337	11.3066	11.114	14.693	11.1299	10.5326	10.9829	9.60693	11.5826	11.0669	12.7879	13.9723	10.2536	10.8904	9.8733	8.86148	11.7148	15.3137	12.245	7.75608	13.2303	9.9943	11.0616	9.08062	9.66582	10.2963	10.2909	9.14949	9.61283	11.1915	10.9373	12.8315	8.49949	14.7421	15.0663	12.2186	11.576	12.0035	10.9953	8.05436	9.70268	7.75608	13.5631	9.02359	9.66662	9.36627	12.6945	13.2048	13.8754
287	14.1379	11.4542	11.2994	14.8589	12.5237	7.93192	11.4053	9.22904	11.3145	10.9706	12.7303	13.9149	9.92755	10.364	10.2965	8.25243	11.4846	16.0859	13.0888	7.93192	14.2128	10.501	11.4023	8.84271	9.46709	9.81177	9.60564	8.53944	9.39953	11.3294	11.3699	13.0201	7.93192	15.033	15.2998	12.3214	11.6945	11.6641	11.2645	7.93192	9.39248	8.94017	14.6083	9.48121	8.88584	8.93229	12.8117	13.3643	13.9209
288	12.8982	9.92012	9.63351	13.8457	13.5865	11.2909	10.4447	10.7267	12.9277	12.6174	14.1338	15.3285	12.5116	10.2696	10.5461	10.1207	12.9848	16.9706	13.9322	10.044	14.5094	10.802	12.636	8.69326	8.77876	9.42143	10.115	9.15544	9.78633	9.72079	9.44381	13.7922	10.0859	15.677	16.1521	13.7513	10.2936	13.596	12.5952	10.5056	11.108	9.05479	15.0448	8.94002	11.1372	11.104	12.9233	13.0307	15.0397
289	14.1004	11.1671	11.2231	14.072	11.1084	9.92029	10.7775	9.51876	11.2645	11.2334	12.6787	13.8254	9.91878	10.5433	8.74628	10.1222	11.535	15.0572	12.0682	7.91432	13.2605	9.18532	11.5843	9.20819	10.132	9.84866	9.90446	8.37067	9.5065	10.7903	10.6412	12.3773	8.30341	15.0438	15.0564	12.5533	11.8089	11.6483	11.1086	8.52825	9.10639	7.9176	13.4691	9.15445	9.64923	7.89779	12.7	13.0047	13.2312
290	13.555	10.1037	11.6929	14.7184	11.4682	10.5215	11.6065	9.78811	10.3428	11.6829	13.4672	13.7062	8.07297	9.4813	10.3259	8.07297	11.4321	15.4307	11.7278	8.07297	13.4445	9.51531	12.7855	10.5208	10.7188	11.0636	9.16982	8.25181	8.89055	10.0698	10.2105	12.1028	8.07297	15.7589	14.9472	12.9881	12.7006	11.9852	11.6402	8.28693	9.2076	8.07297	13.4831	8.83041	8.40448	8.07297	12.8623	13.2211	12.8425
291	15.7104	13.2359	12.8547	13.4839	13.2232	9.04427	10.256	11.0996	13.4939	12.6726	14.2216	15.3019	12.0516	12.6543	10.9586	11.8256	12.9591	16.5065	13.4631	9.74176	14.9089	10.5809	12.5518	10.1582	10.0399	10.4057	10.4299	9.99786	10.4052	12.7226	12.2345	14.0113	9.96392	15.782	16.1483	13.762	13.3994	13.3449	12.669	10.1041	10.8632	9.32129	14.8356	8.84992	10.8727	10.8506	13.7646	13.8567	15.0335
292	11.8429	9.03172	8.60204	13.9739	13.0118	9.69098	10.732	11.3274	13.0518	12.6843	14.2321	15.34	12.3528	9.325	11.3685	10.9814	13.3124	16.6073	13.4765	7.40006	14.4008	10.288	12.414	9.36997	9.41758	9.48537	10.3632	9.68011	10.171	8.46849	7.6943	13.8947	10.2422	15.7521	16.2	13.7619	9.34112	13.7173	12.7409	10.5134	10.781	8.65073	14.7205	9.10742	10.8182	11.3386	13.1088	13.4555	14.9149
293	12.9068	9.01784	10.1791	14.3679	10.8418	8.18662	11.0093	11.3603	11.5957	12.4466	14.085	14.832	10.3996	9.48591	9.82969	9.55542	12.7915	15.0842	12.1717	7.7495	13.2583	9.02688	13.0214	11.4056	11.7607	11.8014	10.0819	9.01851	9.68973	9.97885	10.0971	13.1193	9.93097	16.3587	16.1242	13.8494	11.4201	13.024	12.9008	10.7806	10.5555	8.67107	13.5	8.81042	10.7162	9.91969	13.1574	13.6184	13.5115
294	10.9997	7.94593	8.67299	13.602	14.813	10.0623	10.466	12.711	14.2726	13.9899	15.5183	16.4306	12.4332	7.52737	10.9839	11.9143	14.1951	17.8814	14.8636	9.34516	15.3465	12.0647	13.1534	10.256	10.4994	10.6583	10.6784	9.83002	10.2778	7.74618	7.03506	14.6647	11.0259	16.9168	17.1887	15.1412	7.70957	15.2263	14.871	11.6422	11.7975	10.0145	16.3036	9.02329	11.4224	11.7351	14.3525	14.6183	15.3014
295	12.8616	8.80681	9.81486	14.3098	12.4602	8.35143	10.825	12.2843	12.7685	13.2861	14.9198	15.7754	11.7979	10.1115	10.468	10.7023	13.8793	16.281	13.3311	7.39807	14.1077	8.80404	13.0035	11.3214	11.7852	11.7339	11.8046	10.9159	11.3279	9.31307	9.1828	13.7097	10.1634	16.4464	16.6232	14.4385	10.7888	14.289	13.7968	11.2082	11.176	9.34856	14.2978	7.82978	10.8519	11.3673	14.4376	14.8345	14.3986
296	13.0663	9.24613	10.1041	14.2452	14.8938	7.35681	10.788	14.4943	13.7093	15.0314	16.6151	17.1041	12.7904	7.88694	11.4539	12.5233	15.4776	18.1686	15.3288	7.35681	15.6886	12.3147	14.6437	10.8787	11.1582	11.198	10.996	10.3642	10.6118	10.3598	9.59355	15.3176	11.7059	18.0085	18.1971	16.2396	11.4116	16.3914	16.278	12.5988	12.3908	11.5158	16.2507	7.4789	12.338	12.3267	14.337	14.6478	15.6043
297	12.8802	10.1638	9.57855	13.8344	14.456	9.3082	10.5533	12.1529	13.812	13.4461	15.0268	16.0145	12.7118	9.84475	11.4504	11.5225	13.9068	17.6204	14.5617	7.97887	14.8203	11.2147	12.5803	9.46583	9.9364	9.99192	10.6126	9.81557	10.1647	8.59349	8.2813	14.3243	10.7071	16.2904	16.7664	14.5153	10.5182	14.6497	13.8079	11.0532	11.5718	9.76529	15.7683	8.94758	10.8167	11.635	14.0335	14.2301	15.3873
298	14.7466	12.2234	11.6858	14.8576	11.8125	8.72536	11.3557	10.3341	12.2351	11.5277	13.4433	14.5606	10.9482	11.5226	9.91753	10.7433	12.5663	15.8688	12.884	7.97259	13.5688	9.98739	11.6456	8.7532	9.46296	10.0841	10.0284	8.80677	9.58269	10.8521	11.0998	13.554	8.85989	15.3268	15.8096	12.9652	12.1764	12.6948	12.1345	10.1266	10.8397	8.74286	13.9475	9.18449	9.60393	10.2511	12.6063	13.2551	14.7356
299	12.1421	9.21779	8.68576	13.7946	13.1849	10.233	10.3508	11.7487	13.0188	12.8547	14.3798	15.5842	12.1897	9.63915	11.2479	9.02842	12.7845	16.6054	13.543	9.52723	14.616	10.2169	13.1535	9.29022	9.57954	9.62992	10.2937	9.68869	10.0388	8.94674	8.65646	13.932	10.3415	16.0568	16.4597	13.9925	10.0093	14.0007	13.2061	10.9467	11.3366	9.13615	14.8952	8.80162	11.8402	11.4675	13.3171	13.6351	14.9164
300	11.4924	8.20982	9.64047	13.5217	15.7261	9.41223	10.3907	12.4107	13.8647	13.6989	15.2758	16.2177	12.3909	8.23754	11.534	11.4157	13.8884	18.7275	15.7996	9.19936	15.7377	12.9327	13.2934	11.2267	11.492	11.6526	11.8564	11.2994	11.6184	7.19015	7.06956	14.1238	11.3118	16.6699	16.8966	14.7939	9.39456	14.9196	14.2859	11.158	11.5074	9.88066	17.1358	8.65572	11.7913	11.8502	15.701	15.9586	15.0601
301	11.8015	7.40924	8.8897	13.5602	14.4584	10.2576	10.2065	12.6945	13.3494	13.8126	15.3626	16.2054	12.1126	7.00081	10.9914	11.5967	14.3863	17.5607	14.7334	9.10708	14.8964	11.5041	13.553	11.0167	11.3577	11.1836	11.5251	10.3879	11.0354	9.27574	8.87374	14.5806	11.0263	16.8174	17.3023	15.072	10.4678	14.7056	14.3946	11.8545	11.5812	9.89506	15.7858	8.41954	11.7112	11.4633	14.5882	14.8675	14.9101
303	12.5404	9.69512	9.26198	13.8006	13.2065	7.20397	10.6365	11.9236	13.6096	13.3001	14.8598	15.9648	12.5732	10.0735	11.4645	11.5822	14.0113	16.9485	13.8304	7.48738	14.7266	10.6959	13.814	10.429	10.7897	10.955	11.167	10.6225	10.8227	9.57089	9.56694	14.2359	10.5559	16.341	16.711	14.4471	11.1034	14.1963	13.6237	10.9368	11.2916	9.39115	14.9868	8.73798	11.886	11.5136	14.0249	14.2519	14.881
[truncated: 1,621 more columns]
