# Supplementary material for: Differences in lipidome and metabolome organization of prefrontal cortex among human populations
Source: Sci Rep. 2019 Dec 4;9:18348. doi: 10.1038/s41598-019-53762-6 (PMC6893025; doi:10.1038/s41598-019-53762-6)
Supplement: Supplementary file 4 — S3 [file 41598_2019_53762_MOESM4_ESM.xlsx]

## Sheet: Sheet1
Compound	Ionization mode	LIPID MAPS example ID	LIPID MAPS lipid class
13.16_878.7041m/z	POS	LMGP01020278	LMGP0102
13.16_894.6780m/z	POS	LMGP04090001	LMGP0409
13.16_894.6780m/z	POS	LMSP03030010	LMSP0303
13.16_857.7262m/z	POS	LMST01031129	LMST0103
13.11_596.5959m/z	POS	LMSP02020009	LMSP0202
13.10_884.7086m/z	POS	LMGP01011978	LMGP0101
13.18_668.6534m/z	POS	LMFA07020001	LMFA0702
13.18_668.6534m/z	POS	LMSP02020017	LMSP0202
13.18_668.6534m/z	POS	LMSP02030004	LMSP0203
12.97_864.6676m/z	POS	LMGP04010476	LMGP0401
13.02_904.7156m/z	POS	LMGP01020251	LMGP0102
13.03_786.6359m/z	POS	LMGP01020225	LMGP0102
13.03_786.6359m/z	POS	LMGP01030063	LMGP0103
13.03_786.6359m/z	POS	LMGP02020059	LMGP0202
13.03_786.6359m/z	POS	LMGP02030059	LMGP0203
13.03_786.6359m/z	POS	LMGP10030084	LMGP1003
13.42_878.6833m/z	POS	LMGP04010525	LMGP0401
13.42_862.7093m/z	POS	LMSP0501AA11	LMSP0501
13.53_898.7247m/z	POS	LMGP01011108	LMGP0101
13.53_920.7058m/z	POS	LMGP01011108	LMGP0101
13.53_920.7058m/z	POS	LMSP0501AB16	LMSP0501
13.51_872.7091m/z	POS	LMGP01010826	LMGP0101
13.29_948.7382m/z	POS	LMGP01011141	LMGP0101
13.29_948.7382m/z	POS	LMSL03000005	LMSL0300
13.29_948.7382m/z	POS	LMSP0501AB17	LMSP0501
13.38_843.7304m/z	POS	LMSP03010010	LMSP0301
13.37_632.6323m/z	POS	LMSP00000010	LMSP0000
13.37_672.6248m/z	POS	LMSP02010012	LMSP0201
13.37_672.6248m/z	POS	LMSP02020011	LMSP0202
13.37_650.6429m/z	POS	LMSP02010012	LMSP0201
13.37_650.6429m/z	POS	LMSP02020011	LMSP0202
13.35_698.6403m/z	POS	LMSP02010010	LMSP0201
13.37_658.6478m/z	POS	LMSP00000015	LMSP0000
13.37_676.6587m/z	POS	LMSP02010010	LMSP0201
12.49_852.6826m/z	POS	LMGP01020243	LMGP0102
12.49_852.6826m/z	POS	LMGP01020213	LMGP0102
12.49_852.6826m/z	POS	LMGP01030070	LMGP0103
12.49_852.6826m/z	POS	LMPR02010034	LMPR0201
12.49_852.6877m/z	POS	LMGP01020243	LMGP0102
12.49_852.6877m/z	POS	LMPR02010034	LMPR0201
12.49_850.6523m/z	POS	LMGP04010320	LMGP0401
12.48_812.6970m/z	POS	LMSP0501AA09	LMSP0501
12.48_834.6782m/z	POS	LMSP0501AA09	LMSP0501
12.48_830.7069m/z	POS	LMSP03010007	LMSP0301
12.48_650.6424m/z	POS	LMSP02010012	LMSP0201
12.48_650.6424m/z	POS	LMSP02020011	LMSP0202
12.60_870.6932m/z	POS	LMGP01010665	LMGP0101
12.57_761.5819m/z	POS	LMGP01010543	LMGP0101
12.57_761.5819m/z	POS	LMGP02010039	LMGP0201
12.37_945.6990m/z	POS	LMGL03012038	LMGL0301
12.45_630.6170m/z	POS	LMSP00000016	LMSP0000
12.45_648.6277m/z	POS	LMSP02010009	LMSP0201
12.45_876.6686m/z	POS	LMGP03010716	LMGP0301
12.45_876.6686m/z	POS	LMGP04010526	LMGP0401
12.46_844.6790m/z	POS	LMGP01010659	LMGP0101
12.46_844.6790m/z	POS	LMGP02011013	LMGP0201
12.46_860.6921m/z	POS	LMSP0501AA10	LMSP0501
12.41_604.6010m/z	POS	LMFA07010168	LMFA0701
12.41_644.5936m/z	POS	LMSP02010008	LMSP0201
12.41_622.6118m/z	POS	LMSP02010008	LMSP0201
12.43_670.6092m/z	POS	LMSP02010009	LMSP0201
12.81_761.5859m/z	POS	LMSP01080015	LMSP0108
12.80_896.7087m/z	POS	LMGP01012032	LMGP0101
12.80_896.7087m/z	POS	LMGP01010663	LMGP0101
12.92_636.6275m/z	POS	LMSP02010021	LMSP0201
12.92_658.6092m/z	POS	LMSP02010021	LMSP0201
12.88_829.7140m/z	POS	LMSP03010027	LMSP0301
12.88_662.6037m/z	POS	LMSP02020032	LMSP0202
12.88_662.6037m/z	POS	LMSP02030008	LMSP0203
12.68_844.7165m/z	POS	LMGP01030099	LMGP0103
12.65_817.7140m/z	POS	LMSP03010024	LMSP0301
12.73_920.7087m/z	POS	LMGP01011108	LMGP0101
12.75_814.7106m/z	POS	LMSP0501AA23	LMSP0501
12.75_862.7077m/z	POS	LMSP0501AA11	LMSP0501
12.70_650.6429m/z	POS	LMSP02010012	LMSP0201
12.70_650.6429m/z	POS	LMSP02020011	LMSP0202
14.26_948.7356m/z	POS	LMGP01011141	LMGP0101
14.26_948.7356m/z	POS	LMSL03000005	LMSL0300
14.26_948.7356m/z	POS	LMSP0501AB17	LMSP0501
14.26_900.7405m/z	POS	LMGP01011032	LMGP0101
14.26_926.7559m/z	POS	LMGP01011141	LMGP0101
14.10_1028.8025m/z	POS	LMGP01011055	LMGP0101
14.35_952.7716m/z	POS	LMGP01011034	LMGP0101
14.37_992.7668m/z	POS	LMGL03012356	LMGL0301
13.77_998.2889m/z	POS	LMFA07050021	LMFA0705
13.77_998.2889m/z	POS	LMFA07050135	LMFA0705
13.59_948.7383m/z	POS	LMGP01011141	LMGP0101
13.59_948.7383m/z	POS	LMSL03000005	LMSL0300
13.59_948.7383m/z	POS	LMSP0501AB17	LMSP0501
13.69_924.7400m/z	POS	LMGP01010828	LMGP0101
14.02_976.7708m/z	POS	LMGP01011163	LMGP0101
13.86_950.7558m/z	POS	LMGP01011105	LMGP0101
13.84_812.6959m/z	POS	LMSP0501AA09	LMSP0501
13.91_624.6273m/z	POS	LMSP02020010	LMSP0202
13.91_886.7247m/z	POS	LMGP01011977	LMGP0101
13.91_886.7247m/z	POS	LMGP02010292	LMGP0201
11.01_706.5737m/z	POS	LMGP01020180	LMGP0102
11.01_706.5737m/z	POS	LMGP02020063	LMGP0202
11.01_706.5737m/z	POS	LMGP10020013	LMGP1002
11.01_706.5737m/z	POS	LMGP10030018	LMGP1003
11.01_828.5864m/z	POS	LMGP02020089	LMGP0202
11.01_668.6174m/z	POS	LMGL02010081	LMGL0201
11.01_804.5863m/z	POS	LMGP01020081	LMGP0102
11.01_804.5863m/z	POS	LMGP02020060	LMGP0202
11.01_804.5863m/z	POS	LMGP02030092	LMGP0203
11.01_804.5863m/z	POS	LMGP02030084	LMGP0203
11.02_782.6046m/z	POS	LMGP01020081	LMGP0102
11.02_782.6046m/z	POS	LMGP01020077	LMGP0102
11.02_782.6046m/z	POS	LMGP01030034	LMGP0103
11.02_782.6046m/z	POS	LMGP02020060	LMGP0202
11.02_782.6046m/z	POS	LMGP02020035	LMGP0202
11.02_782.6046m/z	POS	LMGP02030084	LMGP0203
11.02_782.6046m/z	POS	LMGP02030030	LMGP0203
11.02_782.6046m/z	POS	LMGP10030085	LMGP1003
11.02_782.6046m/z	POS	LMPR01070157	LMPR0107
10.98_754.5718m/z	POS	LMGP01020026	LMGP0102
10.98_754.5718m/z	POS	LMGP01020183	LMGP0102
10.98_754.5718m/z	POS	LMGP01030027	LMGP0103
10.98_754.5718m/z	POS	LMGP02020037	LMGP0202
10.98_754.5718m/z	POS	LMGP02020032	LMGP0202
10.98_754.5718m/z	POS	LMGP02030055	LMGP0203
10.98_754.5718m/z	POS	LMGP02030024	LMGP0203
10.98_754.5718m/z	POS	LMGP10020065	LMGP1002
10.98_754.5718m/z	POS	LMGP10030055	LMGP1003
10.98_772.6216m/z	POS	LMGP01020188	LMGP0102
10.98_772.6216m/z	POS	LMGP01030013	LMGP0103
10.98_772.6216m/z	POS	LMGP01090013	LMGP0109
10.98_772.6216m/z	POS	LMGP01090018	LMGP0109
10.98_772.6216m/z	POS	LMGP02030080	LMGP0203
10.98_794.6016m/z	POS	LMGP01020188	LMGP0102
10.98_794.6016m/z	POS	LMGP01030013	LMGP0103
10.98_794.6016m/z	POS	LMGP01090013	LMGP0109
10.98_794.6016m/z	POS	LMGP01090018	LMGP0109
10.98_794.6016m/z	POS	LMGP02030080	LMGP0203
10.98_798.5378m/z	POS	LMGL05010005	LMGL0501
10.98_798.5378m/z	POS	LMGP02030005	LMGP0203
10.96_802.6307m/z	POS	LMGP01011427	LMGP0101
10.96_802.6307m/z	POS	LMGP02010151	LMGP0201
10.96_802.6307m/z	POS	LMGP10010524	LMGP1001
10.99_826.5688m/z	POS	LMGP02030092	LMGP0203
10.99_774.6371m/z	POS	LMGP01020052	LMGP0102
10.99_774.6371m/z	POS	LMGP01030036	LMGP0103
10.99_774.6371m/z	POS	LMGP02020078	LMGP0202
10.99_774.6371m/z	POS	LMGP02030057	LMGP0203
11.06_972.7338m/z	POS	LMSP0501AB09	LMSP0501
11.06_972.7338m/z	POS	LMSP0509AA07	LMSP0509
11.06_866.6611m/z	POS	LMGP01011804	LMGP0101
11.06_866.6611m/z	POS	LMGP01010659	LMGP0101
11.06_866.6611m/z	POS	LMGP02011013	LMGP0201
11.06_774.5380m/z	POS	LMGP02020006	LMGP0202
11.06_774.5380m/z	POS	LMGP02030003	LMGP0203
11.04_994.7151m/z	POS	LMSP05010034	LMSP0501
11.04_994.7151m/z	POS	LMSP0501AB09	LMSP0501
11.04_994.7151m/z	POS	LMSP0509AA07	LMSP0509
11.04_888.6437m/z	POS	LMGP01012034	LMGP0101
11.04_888.6437m/z	POS	LMGP01011804	LMGP0101
11.04_888.6437m/z	POS	LMSP0501AB11	LMSP0501
10.88_806.6047m/z	POS	LMGP01030084	LMGP0103
10.88_806.6047m/z	POS	LMGP02020089	LMGP0202
10.88_806.6047m/z	POS	LMGP02020082	LMGP0202
10.88_806.6047m/z	POS	LMGP02030060	LMGP0203
10.85_820.6644m/z	POS	LMSP0501AA32	LMSP0501
10.87_748.6211m/z	POS	LMGP01020033	LMGP0102
10.87_748.6211m/z	POS	LMGP01080024	LMGP0108
10.87_748.6211m/z	POS	LMGP02020034	LMGP0202
10.87_748.6211m/z	POS	LMGP10020059	LMGP1002
10.87_748.6211m/z	POS	LMGP10030051	LMGP1003
10.85_612.5909m/z	POS	LMFA07010887	LMFA0701
10.85_612.5909m/z	POS	LMSP02020031	LMSP0202
10.85_612.5909m/z	POS	LMSP02030007	LMSP0203
10.94_834.6222m/z	POS	LMGL00000122	LMGL0000
10.94_834.6222m/z	POS	LMGP03010244	LMGP0301
10.94_834.6222m/z	POS	LMGP04010246	LMGP0401
10.94_818.6467m/z	POS	LMSP0501AA38	LMSP0501
10.94_804.5927m/z	POS	LMGP02030092	LMGP0203
10.93_389.3043m/z	POS	LMPR0105060002	LMPR0105
10.93_389.3043m/z	POS	LMST03020026	LMST0302
10.94_805.5819m/z	POS	LMGL05010021	LMGL0501
10.94_805.5819m/z	POS	LMGP01080003	LMGP0108
10.94_726.5401m/z	POS	LMGP01020181	LMGP0102
10.94_726.5401m/z	POS	LMGP01030023	LMGP0103
10.94_726.5401m/z	POS	LMGP02020019	LMGP0202
10.94_726.5401m/z	POS	LMGP02020018	LMGP0202
10.94_726.5401m/z	POS	LMGP02030027	LMGP0203
10.94_726.5401m/z	POS	LMGP02030018	LMGP0203
10.94_726.5401m/z	POS	LMGP10020087	LMGP1002
10.94_726.5401m/z	POS	LMGP10030027	LMGP1003
10.91_530.3225m/z	POS	LMGP01050002	LMGP0105
10.91_530.3225m/z	POS	LMGP02050014	LMGP0205
10.91_530.3225m/z	POS	LMGP02050057	LMGP0205
10.91_530.3225m/z	POS	LMGP02050020	LMGP0205
10.91_530.3225m/z	POS	LMGP02050046	LMGP0205
10.91_802.5711m/z	POS	LMGP02020084	LMGP0202
10.91_802.5711m/z	POS	LMGP02030061	LMGP0203
10.91_780.5900m/z	POS	LMGP01020201	LMGP0102
10.91_780.5900m/z	POS	LMGP01030035	LMGP0103
10.91_780.5900m/z	POS	LMGP02020084	LMGP0202
10.91_780.5900m/z	POS	LMGP02020036	LMGP0202
10.91_780.5900m/z	POS	LMGP02030061	LMGP0203
10.91_780.5900m/z	POS	LMGP02030031	LMGP0203
10.91_780.5900m/z	POS	LMGP10020070	LMGP1002
10.91_639.5698m/z	POS	LMFA00000003	LMFA0000
10.91_639.5698m/z	POS	LMGL02010320	LMGL0201
10.93_704.5581m/z	POS	LMGP01020181	LMGP0102
10.93_704.5581m/z	POS	LMGP01030023	LMGP0103
10.93_704.5581m/z	POS	LMGP02020018	LMGP0202
10.93_704.5581m/z	POS	LMGP02030018	LMGP0203
10.93_704.5581m/z	POS	LMGP10020014	LMGP1002
10.93_704.5581m/z	POS	LMGP10030019	LMGP1003
11.21_804.6704m/z	POS	LMST01010367	LMST0101
11.18_860.6368m/z	POS	LMGP03010476	LMGP0301
11.18_860.6368m/z	POS	LMGP04010508	LMGP0401
11.18_768.5877m/z	POS	LMGP01020054	LMGP0102
11.18_768.5877m/z	POS	LMGP01020003	LMGP0102
11.18_768.5877m/z	POS	LMGP01030039	LMGP0103
11.18_768.5877m/z	POS	LMGP01030030	LMGP0103
11.18_768.5877m/z	POS	LMGP01090022	LMGP0109
11.18_768.5877m/z	POS	LMGP02020053	LMGP0202
11.18_768.5877m/z	POS	LMGP02030029	LMGP0203
11.18_813.6840m/z	POS	LMSP03010007	LMSP0301
11.20_756.5897m/z	POS	LMGP01020031	LMGP0102
11.20_756.5897m/z	POS	LMGP01030056	LMGP0103
11.20_756.5897m/z	POS	LMGP02020056	LMGP0202
11.20_756.5897m/z	POS	LMGP02020009	LMGP0202
11.20_756.5897m/z	POS	LMGP02030032	LMGP0203
11.20_756.5897m/z	POS	LMGP10020041	LMGP1002
11.20_756.5897m/z	POS	LMGP10030078	LMGP1003
11.20_835.6655m/z	POS	LMSP03010007	LMSP0301
11.18_809.6497m/z	POS	LMSP03010006	LMSP0301
11.25_806.6054m/z	POS	LMGP01030084	LMGP0103
11.25_806.6054m/z	POS	LMGP02020089	LMGP0202
11.25_806.6054m/z	POS	LMGP02020082	LMGP0202
11.25_806.6054m/z	POS	LMGP02030060	LMGP0203
11.25_732.5880m/z	POS	LMGP01020183	LMGP0102
11.25_732.5880m/z	POS	LMGP01030027	LMGP0103
11.25_732.5880m/z	POS	LMGP02020032	LMGP0202
11.25_732.5880m/z	POS	LMGP02030024	LMGP0203
11.25_732.5880m/z	POS	LMGP10020017	LMGP1002
11.25_732.5880m/z	POS	LMGP10030025	LMGP1003
11.25_828.5866m/z	POS	LMGP02020089	LMGP0202
11.23_794.6039m/z	POS	LMGP01020066	LMGP0102
11.23_794.6039m/z	POS	LMGP01020188	LMGP0102
11.23_794.6039m/z	POS	LMGP01030012	LMGP0103
11.23_794.6039m/z	POS	LMGP01030013	LMGP0103
11.23_794.6039m/z	POS	LMGP01090042	LMGP0109
11.23_794.6039m/z	POS	LMGP01090013	LMGP0109
11.23_794.6039m/z	POS	LMGP01090018	LMGP0109
11.23_794.6039m/z	POS	LMGP02030080	LMGP0203
11.23_800.5540m/z	POS	LMGP02020104	LMGP0202
11.23_800.5540m/z	POS	LMGP02030086	LMGP0203
11.23_732.5921m/z	POS	LMGP01020183	LMGP0102
11.23_732.5921m/z	POS	LMGP01030027	LMGP0103
11.23_732.5921m/z	POS	LMGP02020032	LMGP0202
11.23_732.5921m/z	POS	LMGP02030024	LMGP0203
11.23_732.5921m/z	POS	LMGP10020017	LMGP1002
11.23_732.5921m/z	POS	LMGP10030025	LMGP1003
11.10_782.6495m/z	POS	LMSP0501AA37	LMSP0501
11.12_820.5813m/z	POS	LMGP01010720	LMGP0101
11.12_820.5813m/z	POS	LMGP01011459	LMGP0101
11.12_820.5813m/z	POS	LMGP02010900	LMGP0201
11.12_820.5813m/z	POS	LMGP02010651	LMGP0201
11.12_820.5813m/z	POS	LMGP10010754	LMGP1001
11.12_808.6660m/z	POS	LMSP0501AA21	LMSP0501
11.12_864.6314m/z	POS	LMSP03030001	LMSP0303
11.12_646.6121m/z	POS	LMSP02020010	LMSP0202
11.07_866.6644m/z	POS	LMGP01011804	LMGP0101
11.07_866.6644m/z	POS	LMGP01010659	LMGP0101
11.07_866.6644m/z	POS	LMGP02011013	LMGP0201
11.09_620.5964m/z	POS	LMGL02030027	LMGL0203
11.09_620.5964m/z	POS	LMSP02010029	LMSP0201
11.09_638.6069m/z	POS	LMSP02010073	LMSP0201
11.17_846.5969m/z	POS	LMGP01011786	LMGP0101
11.17_846.5969m/z	POS	LMGP01011520	LMGP0101
11.17_846.5969m/z	POS	LMGP02011070	LMGP0201
11.17_846.5969m/z	POS	LMGP02010840	LMGP0201
11.17_787.6684m/z	POS	LMSP03010006	LMSP0301
11.17_818.6471m/z	POS	LMSP0501AA38	LMSP0501
11.14_798.6012m/z	POS	LMGP01011459	LMGP0101
11.14_798.6012m/z	POS	LMGP01010401	LMGP0101
11.14_798.6012m/z	POS	LMGP02010651	LMGP0201
11.14_798.6012m/z	POS	LMGP02010069	LMGP0201
11.14_798.6012m/z	POS	LMGP10010525	LMGP1001
11.14_798.6012m/z	POS	LMPR01070159	LMPR0107
11.14_730.5739m/z	POS	LMGP01020184	LMGP0102
11.14_730.5739m/z	POS	LMGP01030028	LMGP0103
11.14_730.5739m/z	POS	LMGP02020033	LMGP0202
11.14_730.5739m/z	POS	LMGP02030004	LMGP0203
11.14_730.5739m/z	POS	LMGP10020037	LMGP1002
11.14_730.5739m/z	POS	LMGP10030026	LMGP1003
10.55_568.5649m/z	POS	LMSP02020008	LMSP0202
10.55_780.5917m/z	POS	LMGP02020084	LMGP0202
10.55_780.5917m/z	POS	LMGP02030061	LMGP0203
10.55_780.5917m/z	POS	LMGP10020070	LMGP1002
10.55_746.5694m/z	POS	LMGP01010541	LMGP0101
10.55_746.5694m/z	POS	LMGP02010036	LMGP0201
10.55_746.5694m/z	POS	LMGP10010198	LMGP1001
10.52_918.6154m/z	POS	LMGP03010724	LMGP0301
10.52_852.5856m/z	POS	LMSP06020005	LMSP0602
10.52_592.5649m/z	POS	LMSP02010026	LMSP0201
10.59_716.5583m/z	POS	LMGP01020017	LMGP0102
10.59_716.5583m/z	POS	LMGP01030004	LMGP0103
10.59_716.5583m/z	POS	LMGP01090002	LMGP0109
10.59_716.5583m/z	POS	LMGP02020046	LMGP0202
10.59_716.5583m/z	POS	LMGP02030023	LMGP0203
10.59_716.5583m/z	POS	LMGP10030066	LMGP1003
10.59_716.5583m/z	POS	LMST01020028	LMST0102
10.59_805.6357m/z	POS	LMGL03012736	LMGL0301
10.59_805.6357m/z	POS	LMGP04020058	LMGP0402
10.59_805.6357m/z	POS	LMGP04030051	LMGP0403
10.59_738.5406m/z	POS	LMGP01020017	LMGP0102
10.59_738.5406m/z	POS	LMGP01030033	LMGP0103
10.59_738.5406m/z	POS	LMGP01030004	LMGP0103
10.59_738.5406m/z	POS	LMGP01090033	LMGP0109
10.59_738.5406m/z	POS	LMGP01090002	LMGP0109
10.59_738.5406m/z	POS	LMGP02020046	LMGP0202
10.59_738.5406m/z	POS	LMGP02030023	LMGP0203
10.56_798.6354m/z	POS	LMGP01020211	LMGP0102
10.56_798.6354m/z	POS	LMGP01020023	LMGP0102
10.56_798.6354m/z	POS	LMGP01030044	LMGP0103
10.56_798.6354m/z	POS	LMGP02020057	LMGP0202
10.56_772.5856m/z	POS	LMGP01011360	LMGP0101
10.56_772.5856m/z	POS	LMGP02010122	LMGP0201
10.56_772.5856m/z	POS	LMGP10010336	LMGP1001
10.42_826.5709m/z	POS	LMGP02030092	LMGP0203
10.42_892.6003m/z	POS	LMGP03010555	LMGP0301
10.42_886.5824m/z	POS	LMGP06020089	LMGP0602
10.42_886.5824m/z	POS	LMGP06030051	LMGP0603
10.39_820.5862m/z	POS	LMGP01010720	LMGP0101
10.39_820.5862m/z	POS	LMGP01011459	LMGP0101
10.39_820.5862m/z	POS	LMGP02010900	LMGP0201
10.39_820.5862m/z	POS	LMGP02010651	LMGP0201
10.39_820.5862m/z	POS	LMGP10010754	LMGP1001
10.39_550.5541m/z	POS	LMFA07010152	LMFA0701
10.39_550.5541m/z	POS	LMSP00000005	LMSP0000
10.39_788.6164m/z	POS	LMGP01010750	LMGP0101
10.39_788.6164m/z	POS	LMGP02010558	LMGP0201
10.39_788.6164m/z	POS	LMGP10010475	LMGP1001
10.41_770.5705m/z	POS	LMGP01011423	LMGP0101
10.41_770.5705m/z	POS	LMGP01010399	LMGP0101
10.41_770.5705m/z	POS	LMGP02010537	LMGP0201
10.41_770.5705m/z	POS	LMGP02010097	LMGP0201
10.41_770.5705m/z	POS	LMGP10010362	LMGP1001
10.52_814.6307m/z	POS	LMGP01010788	LMGP0101
10.52_814.6307m/z	POS	LMGP02010790	LMGP0201
10.52_739.5671m/z	POS	LMGP10020041	LMGP1002
10.52_739.5671m/z	POS	LMGP10030078	LMGP1003
10.50_768.5901m/z	POS	LMGP01020054	LMGP0102
10.50_768.5901m/z	POS	LMGP01020003	LMGP0102
10.50_768.5901m/z	POS	LMGP01030039	LMGP0103
10.50_768.5901m/z	POS	LMGP01030030	LMGP0103
10.50_768.5901m/z	POS	LMGP01090022	LMGP0109
10.50_768.5901m/z	POS	LMGP02020053	LMGP0202
10.50_768.5901m/z	POS	LMGP02030029	LMGP0203
10.77_862.6291m/z	POS	LMGP01011028	LMGP0101
10.77_862.6291m/z	POS	LMGP01010812	LMGP0101
10.77_862.6291m/z	POS	LMSP0501AB03	LMSP0501
10.77_862.6291m/z	POS	LMSP0509AA01	LMSP0509
10.77_732.5528m/z	POS	LMGL02010305	LMGL0201
10.77_732.5528m/z	POS	LMGP01010490	LMGP0101
10.77_732.5528m/z	POS	LMGP02010339	LMGP0201
10.77_732.5528m/z	POS	LMGP04040003	LMGP0404
10.77_732.5528m/z	POS	LMGP10010156	LMGP1001
10.75_768.5857m/z	POS	LMGP01020003	LMGP0102
10.75_768.5857m/z	POS	LMGP01030030	LMGP0103
10.75_768.5857m/z	POS	LMGP02020053	LMGP0202
10.75_768.5857m/z	POS	LMGP02030029	LMGP0203
10.74_731.6048m/z	POS	LMSP03010001	LMSP0301
10.74_731.6048m/z	POS	LMSP03020013	LMSP0302
10.83_851.6182m/z	POS	LMSP0501AB12	LMSP0501
10.83_770.6028m/z	POS	LMGP01020053	LMGP0102
10.83_770.6028m/z	POS	LMGP01020033	LMGP0102
10.83_770.6028m/z	POS	LMGP01030038	LMGP0103
10.83_770.6028m/z	POS	LMGP01080024	LMGP0108
10.83_770.6028m/z	POS	LMGP01090014	LMGP0109
10.83_770.6028m/z	POS	LMGP02020034	LMGP0202
10.83_828.5861m/z	POS	LMGP02020089	LMGP0202
10.63_798.5384m/z	POS	LMGL05010005	LMGL0501
10.63_798.5384m/z	POS	LMGP02030005	LMGP0203
10.63_782.6491m/z	POS	LMSP0501AA37	LMSP0501
10.63_866.7178m/z	POS	LMGP04020069	LMGP0402
10.64_864.6470m/z	POS	LMGP01011027	LMGP0101
10.64_864.6470m/z	POS	LMGP01011021	LMGP0101
10.64_864.6470m/z	POS	LMGP02011014	LMGP0201
10.64_805.6773m/z	POS	LMGP01020208	LMGP0102
10.64_805.6773m/z	POS	LMGP01030041	LMGP0103
10.64_805.6773m/z	POS	LMGP02020058	LMGP0202
10.64_805.6773m/z	POS	LMGP02030058	LMGP0203
10.64_846.6213m/z	POS	LMGP03010320	LMGP0301
10.64_846.6213m/z	POS	LMGP04010338	LMGP0401
10.64_808.6651m/z	POS	LMSP0501AA21	LMSP0501
10.61_754.5745m/z	POS	LMGP01020026	LMGP0102
10.61_754.5745m/z	POS	LMGP01020183	LMGP0102
10.61_754.5745m/z	POS	LMGP01030027	LMGP0103
10.61_754.5745m/z	POS	LMGP02020037	LMGP0202
10.61_754.5745m/z	POS	LMGP02020032	LMGP0202
10.61_754.5745m/z	POS	LMGP02030055	LMGP0203
10.61_754.5745m/z	POS	LMGP02030024	LMGP0203
10.61_754.5745m/z	POS	LMGP10020065	LMGP1002
10.61_754.5745m/z	POS	LMGP10030055	LMGP1003
10.61_827.6608m/z	POS	LMGP02020088	LMGP0202
10.71_756.5924m/z	POS	LMGP01030056	LMGP0103
10.71_756.5924m/z	POS	LMGP02020056	LMGP0202
10.71_756.5924m/z	POS	LMGP02030032	LMGP0203
10.71_756.5924m/z	POS	LMGP10020041	LMGP1002
10.71_756.5924m/z	POS	LMGP10030078	LMGP1003
10.71_782.5895m/z	POS	LMGP04010088	LMGP0401
10.71_776.6161m/z	POS	LMGP01010401	LMGP0101
10.71_776.6161m/z	POS	LMGP02010069	LMGP0201
10.71_776.6161m/z	POS	LMGP10010318	LMGP1001
10.71_742.5745m/z	POS	LMGP01020041	LMGP0102
10.71_742.5745m/z	POS	LMGP01020015	LMGP0102
10.71_742.5745m/z	POS	LMGP01030008	LMGP0103
10.71_742.5745m/z	POS	LMGP01080023	LMGP0108
10.71_742.5745m/z	POS	LMGP01090010	LMGP0109
10.71_742.5745m/z	POS	LMGP01090021	LMGP0109
10.71_742.5745m/z	POS	LMGP02020044	LMGP0202
10.71_742.5745m/z	POS	LMGP02030072	LMGP0203
10.72_765.5852m/z	POS	LMPR01070157	LMPR0107
10.72_765.5852m/z	POS	LMSP03020028	LMSP0302
10.66_799.6675m/z	POS	LMSP03010074	LMSP0301
11.97_816.6915m/z	POS	LMSP03010074	LMSP0301
11.97_862.6537m/z	POS	LMGP03010475	LMGP0301
11.97_862.6537m/z	POS	LMGP04010477	LMGP0401
11.97_798.6815m/z	POS	LMSP0501AA32	LMSP0501
11.97_820.6627m/z	POS	LMSP0501AA32	LMSP0501
12.02_776.6514m/z	POS	LMGP01020023	LMGP0102
12.02_776.6514m/z	POS	LMGP02020057	LMGP0202
12.02_776.6514m/z	POS	LMGP10030081	LMGP1003
11.81_868.6774m/z	POS	LMGP01011832	LMGP0101
11.81_868.6774m/z	POS	LMGP01010518	LMGP0101
11.81_868.6774m/z	POS	LMGP02011012	LMGP0201
11.87_830.6624m/z	POS	LMGP01011518	LMGP0101
11.87_830.6624m/z	POS	LMGP02010287	LMGP0201
11.87_830.6624m/z	POS	LMGP10010722	LMGP1001
12.18_648.6277m/z	POS	LMSP02010009	LMSP0201
12.18_908.6317m/z	POS	LMGP03010700	LMGP0301
12.19_784.6206m/z	POS	LMGP01020044	LMGP0102
12.19_784.6206m/z	POS	LMGP01030084	LMGP0103
12.19_784.6206m/z	POS	LMGP02020082	LMGP0202
12.19_784.6206m/z	POS	LMGP02020014	LMGP0202
12.19_784.6206m/z	POS	LMGP02030060	LMGP0203
12.19_784.6206m/z	POS	LMGP10020069	LMGP1002
12.19_806.6027m/z	POS	LMGP01030084	LMGP0103
12.19_806.6027m/z	POS	LMGP02020089	LMGP0202
12.19_806.6027m/z	POS	LMGP02020082	LMGP0202
12.19_806.6027m/z	POS	LMGP02030060	LMGP0203
12.30_863.6961m/z	POS	LMSP03010009	LMSP0301
12.32_919.6833m/z	POS	LMGL03013102	LMGL0301
12.32_815.6992m/z	POS	LMSP03010008	LMSP0301
12.29_841.7135m/z	POS	LMSP03010009	LMSP0301
12.29_837.6816m/z	POS	LMSP03010008	LMSP0301
12.10_996.7305m/z	POS	LMSP0501AB07	LMSP0501
12.10_996.7305m/z	POS	LMSP0509AA05	LMSP0509
12.10_974.7491m/z	POS	LMSP0501AB07	LMSP0501
12.10_974.7491m/z	POS	LMSP0509AA05	LMSP0509
12.06_640.6221m/z	POS	LMSP02020032	LMSP0202
12.06_640.6221m/z	POS	LMSP02030008	LMSP0203
12.06_662.6040m/z	POS	LMSP02020032	LMSP0202
12.06_662.6040m/z	POS	LMSP02030008	LMSP0203
12.06_1022.7460m/z	POS	LMSP05010035	LMSP0501
12.06_1022.7460m/z	POS	LMSP0501AB10	LMSP0501
12.06_1022.7460m/z	POS	LMSP0509AA08	LMSP0509
12.06_1000.7646m/z	POS	LMPR01070109	LMPR0107
12.06_1000.7646m/z	POS	LMSP0501AB10	LMSP0501
12.06_1000.7646m/z	POS	LMSP0509AA08	LMSP0509
12.08_758.6049m/z	POS	LMGP01020201	LMGP0102
12.08_758.6049m/z	POS	LMGP01030035	LMGP0103
12.08_758.6049m/z	POS	LMGP02020036	LMGP0202
12.08_758.6049m/z	POS	LMGP02030031	LMGP0203
12.08_758.6049m/z	POS	LMGP10020063	LMGP1002
12.08_758.6049m/z	POS	LMGP10030054	LMGP1003
12.08_802.5687m/z	POS	LMGP02020084	LMGP0202
12.08_802.5687m/z	POS	LMGP02030061	LMGP0203
12.16_674.6432m/z	POS	LMSP02020012	LMSP0202
12.18_866.6470m/z	POS	LMSP03030009	LMSP0303
12.18_828.6919m/z	POS	LMSP03010080	LMSP0301
12.13_829.7143m/z	POS	LMSP03010027	LMSP0301
12.11_711.5311m/z	POS	LMGP03020003	LMGP0302
12.11_711.5311m/z	POS	LMGP10020018	LMGP1002
12.11_711.5311m/z	POS	LMGP10020013	LMGP1002
12.11_711.5311m/z	POS	LMGP10030049	LMGP1003
12.11_711.5311m/z	POS	LMGP10030018	LMGP1003
11.76_833.7088m/z	POS	LMGP01020233	LMGP0102
11.76_833.7088m/z	POS	LMGP01030069	LMGP0103
11.76_833.7088m/z	POS	LMGP02020086	LMGP0202
11.76_833.7088m/z	POS	LMGP02030088	LMGP0203
11.42_806.6469m/z	POS	LMSP0501AA07	LMSP0501
11.42_683.4980m/z	POS	LMGP03020001	LMGP0302
11.42_683.4980m/z	POS	LMGP10020032	LMGP1002
11.42_683.4980m/z	POS	LMGP10020045	LMGP1002
11.42_683.4980m/z	POS	LMGP10030021	LMGP1003
11.42_683.4980m/z	POS	LMGP10030012	LMGP1003
11.43_784.6662m/z	POS	LMSP0501AA07	LMSP0501
11.39_891.6506m/z	POS	LMGL03012862	LMGL0301
11.40_850.6529m/z	POS	LMGP04010320	LMGP0401
11.46_828.6916m/z	POS	LMSP03010080	LMSP0301
11.46_917.6413m/z	POS	LMGP06020038	LMGP0602
11.49_774.6005m/z	POS	LMGP01010711	LMGP0101
11.49_774.6005m/z	POS	LMGP02010135	LMGP0201
11.49_774.6005m/z	POS	LMGP10010319	LMGP1001
11.48_1347.8813m/z	POS	LMSL01040002	LMSL0104
11.45_648.6282m/z	POS	LMSP02010009	LMSP0201
11.45_630.6172m/z	POS	LMSP00000016	LMSP0000
11.45_832.6625m/z	POS	LMSP0501AA08	LMSP0501
11.31_616.5623m/z	POS	LMSP02010007	LMSP0201
11.31_594.5806m/z	POS	LMSP02010007	LMSP0201
11.31_576.5699m/z	POS	LMFA07010163	LMFA0701
11.33_782.6050m/z	POS	LMGP01020081	LMGP0102
11.33_782.6050m/z	POS	LMGP01020077	LMGP0102
11.33_782.6050m/z	POS	LMGP01030034	LMGP0103
11.33_782.6050m/z	POS	LMGP02020060	LMGP0202
11.33_782.6050m/z	POS	LMGP02020035	LMGP0202
11.33_782.6050m/z	POS	LMGP02030084	LMGP0203
11.33_782.6050m/z	POS	LMGP02030030	LMGP0203
11.33_782.6050m/z	POS	LMGP10030085	LMGP1003
11.33_782.6050m/z	POS	LMPR01070157	LMPR0107
11.28_812.6125m/z	POS	LMGP01010795	LMGP0101
11.28_812.6125m/z	POS	LMGP01010006	LMGP0101
11.28_812.6125m/z	POS	LMGP02010821	LMGP0201
11.28_812.6125m/z	POS	LMGP02010557	LMGP0201
11.28_812.6125m/z	POS	LMGP10010700	LMGP1001
11.37_816.6471m/z	POS	LMGP01010516	LMGP0101
11.37_816.6471m/z	POS	LMGP02010789	LMGP0201
11.37_816.6471m/z	POS	LMGP10010699	LMGP1001
11.37_808.6655m/z	POS	LMSP0501AA21	LMSP0501
11.37_865.6345m/z	POS	LMGL03012682	LMGL0301
11.37_839.6986m/z	POS	LMSP03010024	LMSP0301
11.34_826.5691m/z	POS	LMGP02030092	LMGP0203
11.34_805.5915m/z	POS	LMGP04010199	LMGP0401
11.34_805.5915m/z	POS	LMST01010372	LMST0101
11.65_634.6119m/z	POS	LMSP02010030	LMSP0201
11.68_874.6532m/z	POS	LMGP03010525	LMGP0301
11.68_874.6532m/z	POS	LMGP04010555	LMGP0401
11.64_894.6159m/z	POS	LMGP03010526	LMGP0301
11.68_804.5873m/z	POS	LMGP01020081	LMGP0102
11.68_804.5873m/z	POS	LMGP02020060	LMGP0202
11.68_804.5873m/z	POS	LMGP02030092	LMGP0203
11.68_804.5873m/z	POS	LMGP02030084	LMGP0203
11.75_827.6991m/z	POS	LMGP01040096	LMGP0104
11.75_827.6991m/z	POS	LMSP03010082	LMSP0301
11.73_808.6210m/z	POS	LMGP01020225	LMGP0102
11.73_808.6210m/z	POS	LMGP01030063	LMGP0103
11.73_808.6210m/z	POS	LMGP02020059	LMGP0202
11.73_808.6210m/z	POS	LMGP02030091	LMGP0203
11.73_808.6210m/z	POS	LMGP02030059	LMGP0203
11.73_852.5840m/z	POS	LMSP06020005	LMSP0602
11.73_830.6024m/z	POS	LMGP02030091	LMGP0203
11.76_812.6968m/z	POS	LMSP0501AA09	LMSP0501
11.76_801.6837m/z	POS	LMSP03010076	LMSP0301
11.75_823.6694m/z	POS	LMGP01040097	LMGP0104
11.75_823.6694m/z	POS	LMSP03010076	LMSP0301
11.75_892.6768m/z	POS	LMGP01012033	LMGP0101
11.75_892.6768m/z	POS	LMGP01010665	LMGP0101
11.68_826.5688m/z	POS	LMGP02030092	LMGP0203
11.71_816.6468m/z	POS	LMGP01010516	LMGP0101
11.71_816.6468m/z	POS	LMGP02010789	LMGP0201
11.71_816.6468m/z	POS	LMGP10010699	LMGP1001
11.56_744.5894m/z	POS	LMGP01020039	LMGP0102
11.56_744.5894m/z	POS	LMGP01030006	LMGP0103
11.56_744.5894m/z	POS	LMGP01090006	LMGP0109
11.56_744.5894m/z	POS	LMGP01090019	LMGP0109
11.56_744.5894m/z	POS	LMGP02020070	LMGP0202
11.56_744.5894m/z	POS	LMGP02030051	LMGP0203
11.56_744.5894m/z	POS	LMGP16010001	LMGP1601
11.56_744.5894m/z	POS	LMPR02010005	LMPR0201
11.56_842.6625m/z	POS	LMGP01011021	LMGP0101
11.56_842.6625m/z	POS	LMGP02011014	LMGP0201
11.57_815.6982m/z	POS	LMSP03010008	LMSP0301
11.54_551.2855m/z	POS	LMST01120013	LMST0112
11.64_628.6012m/z	POS	LMSP00000007	LMSP0000
11.64_628.6012m/z	POS	LMST01020027	LMST0102
11.64_646.6120m/z	POS	LMSP02020010	LMSP0202
11.57_800.6161m/z	POS	LMGP01011428	LMGP0101
11.57_800.6161m/z	POS	LMGP02010140	LMGP0201
11.57_800.6161m/z	POS	LMGP10010553	LMGP1001
16.38_988.9254m/z	POS	LMGL03011079	LMGL0301
16.40_962.9098m/z	POS	LMGL03010651	LMGL0301
16.27_358.3671m/z	POS	LMFA01010022	LMFA0101
16.27_358.3671m/z	POS	LMFA01020019	LMFA0102
16.27_358.3671m/z	POS	LMFA07010403	LMFA0701
15.97_880.8323m/z	POS	LMGL03010060	LMGL0301
16.19_986.9096m/z	POS	LMGL03011156	LMGL0301
16.22_934.8797m/z	POS	LMGL03010378	LMGL0301
16.21_960.8916m/z	POS	LMGL03010717	LMGL0301
15.00_820.7389m/z	POS	LMGL03010018	LMGL0301
14.99_928.7708m/z	POS	LMGP01011105	LMGP0101
15.04_846.7545m/z	POS	LMGL03010037	LMGL0301
15.02_972.8007m/z	POS	LMGL03011696	LMGL0301
15.02_977.7560m/z	POS	LMGL03012263	LMGL0301
15.02_977.7560m/z	POS	LMGL03011696	LMGL0301
14.91_946.7848m/z	POS	LMGL03011236	LMGL0301
14.88_1001.7551m/z	POS	LMGL03012549	LMGL0301
14.88_1001.7551m/z	POS	LMGL03012217	LMGL0301
14.88_920.7689m/z	POS	LMGL03010794	LMGL0301
14.88_925.7242m/z	POS	LMGL03011393	LMGL0301
14.88_925.7242m/z	POS	LMGL03010794	LMGL0301
14.88_996.8007m/z	POS	LMGL03012217	LMGL0301
14.91_951.7400m/z	POS	LMGL03011840	LMGL0301
14.91_951.7400m/z	POS	LMGL03011236	LMGL0301
15.16_948.8003m/z	POS	LMGL03011159	LMGL0301
15.16_953.7555m/z	POS	LMGL03011769	LMGL0301
15.16_953.7555m/z	POS	LMGL03011159	LMGL0301
15.21_860.7698m/z	POS	LMGL03010055	LMGL0301
15.21_1000.8316m/z	POS	LMGL03012112	LMGL0301
15.23_1006.8183m/z	POS	LMGP01011055	LMGP0101
15.23_886.7850m/z	POS	LMGL03010187	LMGL0301
15.23_919.7137m/z	POS	LMGP03010722	LMGP0301
15.23_903.7398m/z	POS	LMGL03010794	LMGL0301
15.23_903.7398m/z	POS	LMGL03010306	LMGL0301
15.19_930.7877m/z	POS	LMGP01011034	LMGP0101
15.07_893.6983m/z	POS	LMGP03010716	LMGP0301
15.07_877.7244m/z	POS	LMGL03010398	LMGL0301
15.07_877.7244m/z	POS	LMGL03010117	LMGL0301
15.13_974.8159m/z	POS	LMGL03011621	LMGL0301
15.13_980.8044m/z	POS	LMGP01011107	LMGP0101
15.10_903.7393m/z	POS	LMGL03010794	LMGL0301
15.10_903.7393m/z	POS	LMGL03010306	LMGL0301
15.10_898.7835m/z	POS	LMGL03010306	LMGL0301
15.11_998.8170m/z	POS	LMGL03012166	LMGL0301
14.59_918.7527m/z	POS	LMGL03010869	LMGL0301
14.61_994.7861m/z	POS	LMGL03012263	LMGL0301
14.69_792.7070m/z	POS	LMGL03012654	LMGL0301
14.58_894.7535m/z	POS	LMGL03010398	LMGL0301
14.54_868.7387m/z	POS	LMGL03010166	LMGL0301
14.54_973.7241m/z	POS	LMGL03012398	LMGL0301
14.54_973.7241m/z	POS	LMGL03011840	LMGL0301
14.80_625.5172m/z	POS	LMGL02070004	LMGL0207
14.81_870.7511m/z	POS	LMGL03010140	LMGL0301
14.80_875.7084m/z	POS	LMGL03010450	LMGL0301
14.80_875.7084m/z	POS	LMGL03010140	LMGL0301
14.86_954.7876m/z	POS	LMGP01011163	LMGP0101
14.83_917.6981m/z	POS	LMGP03010723	LMGP0301
14.85_901.7250m/z	POS	LMGL03010869	LMGL0301
14.85_901.7250m/z	POS	LMGL03010350	LMGL0301
14.72_880.7169m/z	POS	LMGP01020254	LMGP0102
14.72_880.7169m/z	POS	LMGP01020241	LMGP0102
14.72_880.7169m/z	POS	LMGP01030100	LMGP0103
14.72_880.7169m/z	POS	LMPR02010001	LMPR0201
14.72_863.6907m/z	POS	LMPR02010001	LMPR0201
14.72_781.6116m/z	POS	LMGP10030081	LMGP1003
14.72_781.6116m/z	POS	LMPR02010036	LMPR0201
14.72_713.5490m/z	POS	LMGP10020037	LMGP1002
14.72_713.5490m/z	POS	LMGP10020072	LMGP1002
14.72_713.5490m/z	POS	LMGP10030026	LMGP1003
14.70_949.7246m/z	POS	LMGL03011909	LMGL0301
14.70_949.7246m/z	POS	LMGL03011316	LMGL0301
14.70_882.7523m/z	POS	LMGL03010251	LMGL0301
14.70_944.7689m/z	POS	LMGL03011316	LMGL0301
14.75_975.7396m/z	POS	LMGL03012356	LMGL0301
14.75_975.7396m/z	POS	LMGL03011769	LMGL0301
14.73_818.7228m/z	POS	LMGL03012614	LMGL0301
14.73_818.7228m/z	POS	LMGL03010020	LMGL0301
14.73_885.6717m/z	POS	LMPR02010001	LMPR0201
14.75_970.7837m/z	POS	LMGL03011769	LMGL0301
15.65_954.8459m/z	POS	LMGL03010929	LMGL0301
15.65_980.8610m/z	POS	LMGL03011390	LMGL0301
15.56_881.7560m/z	POS	LMGL03010306	LMGL0301
15.56_881.7560m/z	POS	LMGL03010083	LMGL0301
15.56_966.7331m/z	POS	LMSP03030023	LMSP0303
15.56_577.5173m/z	POS	LMFA05000691	LMFA0500
15.59_907.7708m/z	POS	LMGL03010653	LMGL0301
15.59_907.7708m/z	POS	LMGL03010233	LMGL0301
15.59_928.8289m/z	POS	LMGL03010532	LMGL0301
15.59_902.8165m/z	POS	LMGL03010233	LMGL0301
15.80_904.8320m/z	POS	LMGL03010203	LMGL0301
15.88_892.8319m/z	POS	LMGL03010116	LMGL0301
15.84_956.8619m/z	POS	LMGL03010857	LMGL0301
15.76_852.8008m/z	POS	LMGL03010004	LMGL0301
15.35_976.8299m/z	POS	LMGL03011545	LMGL0301
15.35_900.8009m/z	POS	LMGL03010266	LMGL0301
15.35_921.7289m/z	POS	LMGP03010943	LMGP0301
15.35_981.7864m/z	POS	LMGL03012166	LMGL0301
15.35_981.7864m/z	POS	LMGL03011545	LMGL0301
15.34_950.8160m/z	POS	LMGL03011080	LMGL0301
15.34_905.7537m/z	POS	LMGL03010266	LMGL0301
15.34_955.7709m/z	POS	LMGL03011696	LMGL0301
15.34_955.7709m/z	POS	LMGL03011080	LMGL0301
15.37_870.5599m/z	POS	LMGP03030093	LMGP0303
15.37_958.8201m/z	POS	LMGP01011107	LMGP0101
15.26_924.8007m/z	POS	LMGL03010653	LMGL0301
15.26_929.7562m/z	POS	LMGL03011236	LMGL0301
15.26_929.7562m/z	POS	LMGL03010653	LMGL0301
15.31_853.7246m/z	POS	LMGL03010140	LMGL0301
15.31_853.7246m/z	POS	LMGL03010032	LMGL0301
15.32_874.7846m/z	POS	LMGL03010012	LMGL0301
15.32_874.7846m/z	POS	LMGL03010099	LMGL0301
15.32_879.7377m/z	POS	LMGL03010099	LMGL0301
15.48_978.8467m/z	POS	LMGL03011468	LMGL0301
15.48_931.7705m/z	POS	LMGL03011159	LMGL0301
15.48_931.7705m/z	POS	LMGL03010591	LMGL0301
15.43_952.8317m/z	POS	LMGL03011005	LMGL0301
15.43_808.6650m/z	POS	LMSP0501AA21	LMSP0501
15.45_888.8010m/z	POS	LMGL03010161	LMGL0301
4.54_358.3672m/z	POS	LMFA01010022	LMFA0101
4.54_358.3672m/z	POS	LMFA01020019	LMFA0102
4.54_358.3672m/z	POS	LMFA07010403	LMFA0701
4.29_466.3278m/z	POS	LMGP01070003	LMGP0107
4.29_466.3278m/z	POS	LMGP02060004	LMGP0206
4.29_466.3278m/z	POS	LMGP02070002	LMGP0207
6.34_886.5585m/z	POS	LMGP03010587	LMGP0301
6.66_386.3772m/z	POS	LMST03020618	LMST0302
6.66_369.3509m/z	POS	LMFA11000168	LMFA1100
6.66_369.3509m/z	POS	LMPR0105010007	LMPR0105
6.66_369.3509m/z	POS	LMST03020618	LMST0302
6.69_812.5415m/z	POS	LMGP03010039	LMGP0301
6.69_812.5415m/z	POS	LMGP03010025	LMGP0301
6.69_812.5415m/z	POS	LMGP04010041	LMGP0401
6.67_900.5591m/z	POS	LMGP06010011	LMGP0601
6.67_383.3298m/z	POS	LMPR0105010001	LMPR0105
6.67_383.3298m/z	POS	LMST01010058	LMST0101
6.67_383.3298m/z	POS	LMST01110014	LMST0111
6.67_383.3298m/z	POS	LMST03020147	LMST0302
6.67_905.5138m/z	POS	LMGP06010364	LMGP0601
6.67_905.5138m/z	POS	LMGP06010011	LMGP0601
6.67_883.5316m/z	POS	LMGP06010011	LMGP0601
6.67_883.5316m/z	POS	LMGP06010104	LMGP0601
6.63_776.5790m/z	POS	LMGP03020012	LMGP0302
6.63_776.5790m/z	POS	LMGP03030018	LMGP0303
6.63_776.5790m/z	POS	LMGP04020029	LMGP0402
6.63_776.5790m/z	POS	LMGP04030020	LMGP0403
2.46_494.3220m/z	POS	LMFA07070055	LMFA0707
2.46_494.3220m/z	POS	LMGP01050021	LMGP0105
2.46_494.3220m/z	POS	LMGP02050019	LMGP0205
2.60_568.3376m/z	POS	LMGP01050056	LMGP0105
2.60_568.3376m/z	POS	LMGP01050133	LMGP0105
2.60_568.3376m/z	POS	LMGP01050139	LMGP0105
3.97_504.3043m/z	POS	LMGP01050016	LMGP0105
3.97_504.3043m/z	POS	LMGP01080020	LMGP0108
3.97_504.3043m/z	POS	LMGP02050001	LMGP0205
3.97_504.3043m/z	POS	LMGP02050038	LMGP0205
3.97_482.3226m/z	POS	LMGP01050016	LMGP0105
3.97_482.3226m/z	POS	LMGP01080020	LMGP0108
3.97_482.3226m/z	POS	LMGP02050001	LMGP0205
3.97_482.3226m/z	POS	LMGP02050038	LMGP0205
3.97_482.3226m/z	POS	LMGP10050026	LMGP1005
4.00_373.2105m/z	POS	LMGP01050062	LMGP0105
4.00_455.2131m/z	POS	LMFA03120060	LMFA0312
4.00_455.2131m/z	POS	LMFA13010045	LMFA1301
2.73_524.2726m/z	POS	LMGP02050009	LMGP0205
2.73_524.2726m/z	POS	LMGP02050051	LMGP0205
2.73_502.2909m/z	POS	LMGP01050125	LMGP0105
2.73_502.2909m/z	POS	LMGP02050009	LMGP0205
2.73_502.2909m/z	POS	LMGP02050051	LMGP0205
2.73_502.2909m/z	POS	LMGP02050004	LMGP0205
2.73_502.2909m/z	POS	LMGP02050039	LMGP0205
2.98_530.2858m/z	POS	LMFA08020204	LMFA0802
2.92_518.3198m/z	POS	LMGP01020019	LMGP0102
2.92_518.3198m/z	POS	LMGP01050018	LMGP0105
2.92_518.3198m/z	POS	LMGP02050028	LMGP0205
2.92_496.3380m/z	POS	LMFA07070023	LMFA0707
2.92_496.3380m/z	POS	LMGP01020019	LMGP0102
2.92_496.3380m/z	POS	LMGP01050018	LMGP0105
2.92_496.3380m/z	POS	LMGP02050028	LMGP0205
2.65_526.2908m/z	POS	LMGP02050013	LMGP0205
2.65_526.2908m/z	POS	LMGP02050060	LMGP0205
2.65_526.2908m/z	POS	LMGP02050022	LMGP0205
2.65_526.2908m/z	POS	LMGP02050048	LMGP0205
2.65_548.2725m/z	POS	LMGP02050013	LMGP0205
2.65_548.2725m/z	POS	LMGP02050060	LMGP0205
3.24_480.3067m/z	POS	LMGP01050125	LMGP0105
3.24_480.3067m/z	POS	LMGP02050004	LMGP0205
3.24_480.3067m/z	POS	LMGP02050039	LMGP0205
3.24_480.3067m/z	POS	LMGP10050027	LMGP1005
3.24_502.2883m/z	POS	LMGP01050125	LMGP0105
3.24_502.2883m/z	POS	LMGP02050004	LMGP0205
3.24_502.2883m/z	POS	LMGP02050039	LMGP0205
3.19_544.3354m/z	POS	LMGP01020147	LMGP0102
3.19_544.3354m/z	POS	LMGP01030009	LMGP0103
3.19_544.3354m/z	POS	LMGP01050029	LMGP0105
3.19_544.3354m/z	POS	LMGP01050138	LMGP0105
3.19_522.3536m/z	POS	LMGP01020147	LMGP0102
3.19_522.3536m/z	POS	LMGP01030009	LMGP0103
3.19_522.3536m/z	POS	LMGP01050029	LMGP0105
3.19_522.3536m/z	POS	LMGP01050138	LMGP0105
3.35_552.3039m/z	POS	LMGP02050014	LMGP0205
3.35_552.3039m/z	POS	LMGP02050057	LMGP0205
3.35_530.3223m/z	POS	LMGP01050002	LMGP0105
3.35_530.3223m/z	POS	LMGP02050014	LMGP0205
3.35_530.3223m/z	POS	LMGP02050057	LMGP0205
3.35_530.3223m/z	POS	LMGP02050020	LMGP0205
3.35_530.3223m/z	POS	LMGP02050046	LMGP0205
3.10_518.3198m/z	POS	LMGP01020019	LMGP0102
3.10_518.3198m/z	POS	LMGP01050018	LMGP0105
3.10_518.3198m/z	POS	LMGP02050028	LMGP0205
3.10_496.3380m/z	POS	LMFA07070023	LMFA0707
3.10_496.3380m/z	POS	LMGP01020019	LMGP0102
3.10_496.3380m/z	POS	LMGP01050018	LMGP0105
3.10_496.3380m/z	POS	LMGP02050028	LMGP0205
9.21_692.5220m/z	POS	LMGP01010394	LMGP0101
9.21_692.5220m/z	POS	LMGP02010037	LMGP0201
9.21_692.5220m/z	POS	LMGP10010007	LMGP1001
9.22_864.5688m/z	POS	LMGP03010338	LMGP0301
9.22_728.6042m/z	POS	LMGL00000128	LMGL0000
9.22_728.6042m/z	POS	LMSP0501AA05	LMSP0501
9.28_760.5853m/z	POS	LMGP01010005	LMGP0101
9.28_760.5853m/z	POS	LMGP02010470	LMGP0201
9.28_760.5853m/z	POS	LMGP10010244	LMGP1001
9.32_651.5327m/z	POS	LMGL02070009	LMGL0207
9.25_750.5442m/z	POS	LMGP01030029	LMGP0103
9.25_750.5442m/z	POS	LMGP02020020	LMGP0202
9.25_750.5442m/z	POS	LMGP02020049	LMGP0202
9.25_750.5442m/z	POS	LMGP02030056	LMGP0203
9.25_750.5442m/z	POS	LMGP02030026	LMGP0203
9.25_750.5442m/z	POS	LMGP10030090	LMGP1003
9.26_782.5662m/z	POS	LMGP01010007	LMGP0101
9.26_782.5662m/z	POS	LMGP01010005	LMGP0101
9.26_782.5662m/z	POS	LMGP02010560	LMGP0201
9.26_782.5662m/z	POS	LMGP02010470	LMGP0201
9.26_782.5662m/z	POS	LMGP10010507	LMGP1001
9.15_832.5814m/z	POS	LMGP01010847	LMGP0101
9.15_832.5814m/z	POS	LMGP01010642	LMGP0101
9.15_832.5814m/z	POS	LMGP02010791	LMGP0201
9.13_757.6207m/z	POS	LMSP03010058	LMSP0301
9.13_779.6011m/z	POS	LMSP03010058	LMSP0301
9.18_755.6045m/z	POS	LMSP03010057	LMSP0301
9.18_755.6045m/z	POS	LMSP03010020	LMSP0301
9.19_726.5439m/z	POS	LMGP01020181	LMGP0102
9.19_726.5439m/z	POS	LMGP01030023	LMGP0103
9.19_726.5439m/z	POS	LMGP02020019	LMGP0202
9.19_726.5439m/z	POS	LMGP02020018	LMGP0202
9.19_726.5439m/z	POS	LMGP02030027	LMGP0203
9.19_726.5439m/z	POS	LMGP02030018	LMGP0203
9.19_726.5439m/z	POS	LMGP10020087	LMGP1002
9.19_726.5439m/z	POS	LMGP10030027	LMGP1003
9.19_733.6226m/z	POS	LMSP03010020	LMSP0301
9.16_700.5273m/z	POS	LMGP01020011	LMGP0102
9.16_700.5273m/z	POS	LMGP02020098	LMGP0202
9.16_700.5273m/z	POS	LMGP02020040	LMGP0202
9.16_700.5273m/z	POS	LMGP02030094	LMGP0203
9.16_700.5273m/z	POS	LMGP10020032	LMGP1002
9.16_700.5273m/z	POS	LMGP10030021	LMGP1003
9.18_892.6529m/z	POS	LMSP06020013	LMSP0602
9.18_856.5813m/z	POS	LMGP01011896	LMGP0101
9.18_856.5813m/z	POS	LMGP01010821	LMGP0101
9.18_856.5813m/z	POS	LMGP02010004	LMGP0201
9.18_834.5990m/z	POS	LMGP01010821	LMGP0101
9.18_834.5990m/z	POS	LMGP01010795	LMGP0101
9.18_834.5990m/z	POS	LMGP02010004	LMGP0201
9.18_834.5990m/z	POS	LMGP02010821	LMGP0201
9.49_1212.8725m/z	POS	LMSL03001277	LMSL0300
9.44_740.5203m/z	POS	LMGP01011356	LMGP0101
9.44_740.5203m/z	POS	LMGP01010002	LMGP0101
9.44_740.5203m/z	POS	LMGP02010096	LMGP0201
9.44_740.5203m/z	POS	LMGP02010009	LMGP0201
9.44_740.5203m/z	POS	LMGP10010223	LMGP1001
9.44_740.5203m/z	POS	LMGP20020005	LMGP2002
9.44_718.5379m/z	POS	LMGP01010002	LMGP0101
9.44_718.5379m/z	POS	LMGP02010009	LMGP0201
9.44_718.5379m/z	POS	LMGP10010036	LMGP1001
9.44_776.5904m/z	POS	LMGP01040092	LMGP0104
9.44_762.5019m/z	POS	LMGP01011356	LMGP0101
9.44_762.5019m/z	POS	LMGP02010096	LMGP0201
9.44_762.5019m/z	POS	LMGP20020005	LMGP2002
9.44_818.5681m/z	POS	LMGP01011550	LMGP0101
9.44_818.5681m/z	POS	LMGP01010003	LMGP0101
9.44_818.5681m/z	POS	LMGP02010870	LMGP0201
9.44_818.5681m/z	POS	LMGP02010677	LMGP0201
9.44_818.5681m/z	POS	LMGP10010785	LMGP1001
9.46_577.5168m/z	POS	LMFA05000691	LMFA0500
9.52_772.5251m/z	POS	LMGP02020020	LMGP0202
9.52_772.5251m/z	POS	LMGP02030056	LMGP0203
9.52_772.5251m/z	POS	LMGP02080002	LMGP0208
9.53_820.5814m/z	POS	LMGP01010720	LMGP0101
9.53_820.5814m/z	POS	LMGP01011459	LMGP0101
9.53_820.5814m/z	POS	LMGP02010900	LMGP0201
9.53_820.5814m/z	POS	LMGP02010651	LMGP0201
9.53_820.5814m/z	POS	LMGP10010754	LMGP1001
9.53_786.6004m/z	POS	LMGP01010764	LMGP0101
9.53_786.6004m/z	POS	LMGP02010559	LMGP0201
9.53_786.6004m/z	POS	LMGP10010506	LMGP1001
9.50_914.5845m/z	POS	LMGP03010785	LMGP0301
9.50_726.5430m/z	POS	LMGP01020181	LMGP0102
9.50_726.5430m/z	POS	LMGP01030023	LMGP0103
9.50_726.5430m/z	POS	LMGP02020019	LMGP0202
9.50_726.5430m/z	POS	LMGP02020018	LMGP0202
9.50_726.5430m/z	POS	LMGP02030027	LMGP0203
9.50_726.5430m/z	POS	LMGP02030018	LMGP0203
9.50_726.5430m/z	POS	LMGP10020087	LMGP1002
9.50_726.5430m/z	POS	LMGP10030027	LMGP1003
9.34_762.5428m/z	POS	LMGP01020021	LMGP0102
9.34_762.5428m/z	POS	LMGP01030031	LMGP0103
9.34_762.5428m/z	POS	LMGP01080005	LMGP0108
9.34_762.5428m/z	POS	LMGP01090027	LMGP0109
9.34_762.5428m/z	POS	LMGP02080004	LMGP0208
9.34_792.5526m/z	POS	LMGP01011430	LMGP0101
9.34_792.5526m/z	POS	LMGP01011423	LMGP0101
9.34_792.5526m/z	POS	LMGP02010094	LMGP0201
9.34_792.5526m/z	POS	LMGP02010537	LMGP0201
9.34_792.5526m/z	POS	LMGP10010555	LMGP1001
9.34_792.5526m/z	POS	LMGP20020015	LMGP2002
9.35_814.5342m/z	POS	LMGP01011430	LMGP0101
9.35_814.5342m/z	POS	LMGP02010932	LMGP0201
9.35_814.5342m/z	POS	LMGP02010094	LMGP0201
9.35_814.5342m/z	POS	LMGP10010042	LMGP1001
9.35_814.5342m/z	POS	LMGP20020015	LMGP2002
9.41_806.5672m/z	POS	LMGP01010650	LMGP0101
9.41_806.5672m/z	POS	LMGP01010622	LMGP0101
9.41_806.5672m/z	POS	LMGP02010792	LMGP0201
9.41_806.5672m/z	POS	LMGP02010588	LMGP0201
9.41_806.5672m/z	POS	LMGP04040004	LMGP0404
9.41_745.6205m/z	POS	LMSP02050007	LMSP0205
9.41_745.6205m/z	POS	LMSP03010055	LMSP0301
9.41_745.6205m/z	POS	LMSP03020014	LMSP0302
9.40_564.5335m/z	POS	LMSP02010003	LMSP0201
8.86_753.5873m/z	POS	LMSP03010001	LMSP0301
8.86_753.5873m/z	POS	LMSP03020013	LMSP0302
8.86_770.5647m/z	POS	LMGP01010399	LMGP0101
8.86_770.5647m/z	POS	LMGP02010097	LMGP0201
8.90_818.6043m/z	POS	LMGP01020100	LMGP0102
8.90_818.6043m/z	POS	LMGP01030014	LMGP0103
8.90_818.6043m/z	POS	LMGP01030067	LMGP0103
8.90_818.6043m/z	POS	LMGP01090038	LMGP0109
8.89_811.5449m/z	POS	LMGP04010276	LMGP0401
8.89_811.5449m/z	POS	LMGP04010158	LMGP0401
8.87_829.5722m/z	POS	LMGP03010039	LMGP0301
8.87_829.5722m/z	POS	LMGP10010753	LMGP1001
8.89_750.5426m/z	POS	LMGP01030029	LMGP0103
8.89_750.5426m/z	POS	LMGP02020020	LMGP0202
8.89_750.5426m/z	POS	LMGP02020049	LMGP0202
8.89_750.5426m/z	POS	LMGP02030056	LMGP0203
8.89_750.5426m/z	POS	LMGP02030026	LMGP0203
8.89_750.5426m/z	POS	LMGP10030090	LMGP1003
8.89_726.5886m/z	POS	LMSP0501AA27	LMSP0501
8.89_718.5753m/z	POS	LMGP01020016	LMGP0102
8.89_718.5753m/z	POS	LMGP01030025	LMGP0103
8.89_718.5753m/z	POS	LMGP01090001	LMGP0109
8.89_718.5753m/z	POS	LMGP02020031	LMGP0202
8.89_718.5753m/z	POS	LMGP02030022	LMGP0203
8.89_718.5753m/z	POS	LMGP10020051	LMGP1002
8.89_718.5753m/z	POS	LMGP10030045	LMGP1003
8.89_766.5731m/z	POS	LMGP01020058	LMGP0102
8.89_766.5731m/z	POS	LMGP01020039	LMGP0102
8.89_766.5731m/z	POS	LMGP01030010	LMGP0103
8.89_766.5731m/z	POS	LMGP01030006	LMGP0103
8.89_766.5731m/z	POS	LMGP01090024	LMGP0109
8.89_766.5731m/z	POS	LMGP01090006	LMGP0109
8.89_766.5731m/z	POS	LMGP01090019	LMGP0109
8.89_766.5731m/z	POS	LMGP02020070	LMGP0202
8.89_766.5731m/z	POS	LMGP02030051	LMGP0203
8.89_766.5731m/z	POS	LMGP16010001	LMGP1601
8.76_788.5195m/z	POS	LMGP01011425	LMGP0101
8.76_788.5195m/z	POS	LMGP02010767	LMGP0201
8.76_788.5195m/z	POS	LMGP02010538	LMGP0201
8.76_788.5195m/z	POS	LMGP10010617	LMGP1001
8.76_788.5195m/z	POS	LMGP20020006	LMGP2002
8.78_784.5843m/z	POS	LMGP01010622	LMGP0101
8.78_784.5843m/z	POS	LMGP01010400	LMGP0101
8.78_784.5843m/z	POS	LMGP02010588	LMGP0201
8.78_784.5843m/z	POS	LMGP02010067	LMGP0201
8.78_784.5843m/z	POS	LMGP10010476	LMGP1001
8.73_888.5691m/z	POS	LMGP03010556	LMGP0301
8.75_792.5874m/z	POS	LMGP01020064	LMGP0102
8.75_792.5874m/z	POS	LMGP01020053	LMGP0102
8.75_792.5874m/z	POS	LMGP01030068	LMGP0103
8.75_792.5874m/z	POS	LMGP01030038	LMGP0103
8.75_792.5874m/z	POS	LMGP01090048	LMGP0109
8.75_792.5874m/z	POS	LMGP01090014	LMGP0109
8.78_748.5276m/z	POS	LMGP02020019	LMGP0202
8.78_748.5276m/z	POS	LMGP02030001	LMGP0203
8.78_748.5276m/z	POS	LMGP02030027	LMGP0203
8.82_890.6553m/z	POS	LMSP0501AB04	LMSP0501
8.82_890.6553m/z	POS	LMSP0509AA02	LMSP0509
8.84_731.6065m/z	POS	LMSP03010001	LMSP0301
8.84_731.6065m/z	POS	LMSP03020013	LMSP0302
8.84_789.6578m/z	POS	LMSP0501AA68	LMSP0501
8.78_607.5074m/z	POS	LMGL02030029	LMGL0203
8.78_770.5090m/z	POS	LMGP02030001	LMGP0203
8.78_766.5379m/z	POS	LMGP01011425	LMGP0101
8.78_766.5379m/z	POS	LMGP01010543	LMGP0101
8.78_766.5379m/z	POS	LMGP02010538	LMGP0201
8.78_766.5379m/z	POS	LMGP02010039	LMGP0201
8.78_766.5379m/z	POS	LMGP10010039	LMGP1001
8.78_766.5379m/z	POS	LMGP20020006	LMGP2002
8.78_625.5174m/z	POS	LMGL02070004	LMGL0207
8.81_835.5988m/z	POS	LMGP01011550	LMGP0101
8.81_835.5988m/z	POS	LMGP02010870	LMGP0201
9.06_756.5502m/z	POS	LMGP01010598	LMGP0101
9.06_756.5502m/z	POS	LMGP01010397	LMGP0101
9.06_756.5502m/z	POS	LMGP02010502	LMGP0201
9.06_756.5502m/z	POS	LMGP02010171	LMGP0201
9.06_756.5502m/z	POS	LMGP10010245	LMGP1001
9.06_734.5693m/z	POS	LMGL02010303	LMGL0201
9.06_734.5693m/z	POS	LMGP01010397	LMGP0101
9.06_734.5693m/z	POS	LMGP02010171	LMGP0201
9.06_734.5693m/z	POS	LMGP10010155	LMGP1001
9.06_757.0515m/z	POS	LMFA00000025	LMFA0000
9.06_772.5241m/z	POS	LMGP02020020	LMGP0202
9.06_772.5241m/z	POS	LMGP02030056	LMGP0203
9.06_772.5241m/z	POS	LMGP02080002	LMGP0208
9.04_1164.8356m/z	POS	LMSP0502AA06	LMSP0502
9.04_1164.8356m/z	POS	LMSP0505CZ06	LMSP0505
9.04_1164.8356m/z	POS	LMSP0507AA06	LMSP0507
9.12_808.6649m/z	POS	LMSP0501AA21	LMSP0501
9.12_792.5887m/z	POS	LMGP01020064	LMGP0102
9.12_792.5887m/z	POS	LMGP01020053	LMGP0102
9.12_792.5887m/z	POS	LMGP01030068	LMGP0103
9.12_792.5887m/z	POS	LMGP01030038	LMGP0103
9.12_792.5887m/z	POS	LMGP01090048	LMGP0109
9.12_792.5887m/z	POS	LMGP01090014	LMGP0109
9.12_744.5898m/z	POS	LMGP01020039	LMGP0102
9.12_744.5898m/z	POS	LMGP01030006	LMGP0103
9.12_744.5898m/z	POS	LMGP01090006	LMGP0109
9.12_744.5898m/z	POS	LMGP01090019	LMGP0109
9.12_744.5898m/z	POS	LMGP02020070	LMGP0202
9.12_744.5898m/z	POS	LMGP02030051	LMGP0203
9.12_744.5898m/z	POS	LMGP16010001	LMGP1601
9.12_744.5898m/z	POS	LMPR02010005	LMPR0201
8.96_818.5676m/z	POS	LMGP01011550	LMGP0101
8.96_818.5676m/z	POS	LMGP01010003	LMGP0101
8.96_818.5676m/z	POS	LMGP02010870	LMGP0201
8.96_818.5676m/z	POS	LMGP02010677	LMGP0201
8.96_818.5676m/z	POS	LMGP10010785	LMGP1001
8.96_825.5944m/z	POS	LMGP04030074	LMGP0403
8.96_674.5112m/z	POS	LMGP02030014	LMGP0203
8.96_674.5112m/z	POS	LMGP10020079	LMGP1002
8.96_674.5112m/z	POS	LMGP10030088	LMGP1003
8.93_742.5379m/z	POS	LMGP01011355	LMGP0101
8.93_742.5379m/z	POS	LMGP01010396	LMGP0101
8.93_742.5379m/z	POS	LMGP02010048	LMGP0201
8.93_742.5379m/z	POS	LMGP02010325	LMGP0201
8.93_742.5379m/z	POS	LMGP10010024	LMGP1001
8.93_788.5541m/z	POS	LMGP01020058	LMGP0102
8.93_788.5541m/z	POS	LMGP01030010	LMGP0103
8.93_788.5541m/z	POS	LMGP01090024	LMGP0109
8.95_818.5062m/z	POS	LMSP06020003	LMSP0602
8.95_774.5423m/z	POS	LMGP02020006	LMGP0202
8.95_774.5423m/z	POS	LMGP02030006	LMGP0203
8.95_774.5423m/z	POS	LMGP02030003	LMGP0203
8.95_774.5423m/z	POS	LMGP02080003	LMGP0208
9.03_768.5885m/z	POS	LMGP01020054	LMGP0102
9.03_768.5885m/z	POS	LMGP01020003	LMGP0102
9.03_768.5885m/z	POS	LMGP01030039	LMGP0103
9.03_768.5885m/z	POS	LMGP01030030	LMGP0103
9.03_768.5885m/z	POS	LMGP01090022	LMGP0109
9.03_768.5885m/z	POS	LMGP02020053	LMGP0202
9.03_768.5885m/z	POS	LMGP02030029	LMGP0203
9.00_772.5838m/z	POS	LMGP01011360	LMGP0101
9.00_772.5838m/z	POS	LMGP02010122	LMGP0201
9.00_772.5838m/z	POS	LMGP10010336	LMGP1001
9.00_779.6024m/z	POS	LMSP03010058	LMSP0301
10.10_850.6721m/z	POS	LMGP01030103	LMGP0103
10.07_820.6257m/z	POS	LMSP0501AA81	LMSP0501
10.09_786.6030m/z	POS	LMGP01010764	LMGP0101
10.09_786.6030m/z	POS	LMGP02010559	LMGP0201
10.09_786.6030m/z	POS	LMGP10010506	LMGP1001
10.09_785.6525m/z	POS	LMGP01040093	LMGP0104
10.09_785.6525m/z	POS	LMSP03010071	LMSP0301
10.09_704.5558m/z	POS	LMGP01020181	LMGP0102
10.09_704.5558m/z	POS	LMGP01030023	LMGP0103
10.09_704.5558m/z	POS	LMGP02020018	LMGP0202
10.09_704.5558m/z	POS	LMGP02030018	LMGP0203
10.09_704.5558m/z	POS	LMGP10020014	LMGP1002
10.09_704.5558m/z	POS	LMGP10030019	LMGP1003
10.15_762.6007m/z	POS	LMGP01010400	LMGP0101
10.15_762.6007m/z	POS	LMGP02010067	LMGP0201
10.15_762.6007m/z	POS	LMGP10010243	LMGP1001
10.13_772.6208m/z	POS	LMGP01020188	LMGP0102
10.13_772.6208m/z	POS	LMGP01030013	LMGP0103
10.13_772.6208m/z	POS	LMGP01090013	LMGP0109
10.13_772.6208m/z	POS	LMGP01090018	LMGP0109
10.13_772.6208m/z	POS	LMGP02030080	LMGP0203
10.13_866.5845m/z	POS	LMGP03010321	LMGP0301
10.01_770.5701m/z	POS	LMGP01011423	LMGP0101
10.01_770.5701m/z	POS	LMGP01010399	LMGP0101
10.01_770.5701m/z	POS	LMGP02010537	LMGP0201
10.01_770.5701m/z	POS	LMGP02010097	LMGP0201
10.01_770.5701m/z	POS	LMGP10010362	LMGP1001
10.01_794.6042m/z	POS	LMGP01020066	LMGP0102
10.01_794.6042m/z	POS	LMGP01020188	LMGP0102
10.01_794.6042m/z	POS	LMGP01030012	LMGP0103
10.01_794.6042m/z	POS	LMGP01030013	LMGP0103
10.01_794.6042m/z	POS	LMGP01090042	LMGP0109
10.01_794.6042m/z	POS	LMGP01090013	LMGP0109
10.01_794.6042m/z	POS	LMGP01090018	LMGP0109
10.01_794.6042m/z	POS	LMGP02030080	LMGP0203
10.01_800.6146m/z	POS	LMGP01011428	LMGP0101
10.01_800.6146m/z	POS	LMGP02010140	LMGP0201
10.01_800.6146m/z	POS	LMGP10010553	LMGP1001
10.01_828.6224m/z	POS	LMGP01040097	LMGP0104
9.98_800.5554m/z	POS	LMGP02020104	LMGP0202
9.98_800.5554m/z	POS	LMGP02030086	LMGP0203
9.98_778.5738m/z	POS	LMGP01030056	LMGP0103
9.98_778.5738m/z	POS	LMGP02020104	LMGP0202
9.98_778.5738m/z	POS	LMGP02020056	LMGP0202
9.98_778.5738m/z	POS	LMGP02030086	LMGP0203
9.98_778.5738m/z	POS	LMGP02030032	LMGP0203
9.98_778.5738m/z	POS	LMGP10030086	LMGP1003
9.98_637.5540m/z	POS	LMGL02030031	LMGL0203
10.06_726.5373m/z	POS	LMGP01020181	LMGP0102
10.06_726.5373m/z	POS	LMGP01030023	LMGP0103
10.06_726.5373m/z	POS	LMGP02020018	LMGP0202
10.06_726.5373m/z	POS	LMGP02030018	LMGP0203
10.06_781.5969m/z	POS	LMST01010373	LMST0101
10.06_781.5969m/z	POS	LMST05050030	LMST0505
10.06_746.5073m/z	POS	LMGP02020095	LMGP0202
10.06_746.5073m/z	POS	LMGP02030049	LMGP0203
10.02_816.5864m/z	POS	LMGP01020066	LMGP0102
10.02_816.5864m/z	POS	LMGP01030012	LMGP0103
10.02_816.5864m/z	POS	LMGP01080004	LMGP0108
10.02_816.5864m/z	POS	LMGP01090042	LMGP0109
10.04_770.6037m/z	POS	LMGP01020053	LMGP0102
10.04_770.6037m/z	POS	LMGP01020033	LMGP0102
10.04_770.6037m/z	POS	LMGP01030038	LMGP0103
10.04_770.6037m/z	POS	LMGP01080024	LMGP0108
10.04_770.6037m/z	POS	LMGP01090014	LMGP0109
10.04_770.6037m/z	POS	LMGP02020034	LMGP0202
10.04_702.5428m/z	POS	LMGP01030024	LMGP0103
10.04_702.5428m/z	POS	LMGP02020100	LMGP0202
10.04_702.5428m/z	POS	LMGP02030041	LMGP0203
10.04_702.5428m/z	POS	LMGP10020030	LMGP1002
10.04_702.5428m/z	POS	LMGP10030020	LMGP1003
10.04_702.5428m/z	POS	LMGP17010001	LMGP1701
10.04_724.5248m/z	POS	LMGP01030024	LMGP0103
10.04_724.5248m/z	POS	LMGP02020095	LMGP0202
10.04_724.5248m/z	POS	LMGP02020100	LMGP0202
10.04_724.5248m/z	POS	LMGP02030049	LMGP0203
10.04_724.5248m/z	POS	LMGP02030041	LMGP0203
10.04_724.5248m/z	POS	LMGP10020090	LMGP1002
10.04_724.5248m/z	POS	LMGP10030050	LMGP1003
10.04_724.5248m/z	POS	LMGP17010001	LMGP1701
10.04_561.5227m/z	POS	LMGL02030032	LMGL0203
10.30_761.6538m/z	POS	LMSP03010021	LMSP0301
10.30_811.6672m/z	POS	LMSP03010080	LMSP0301
10.30_811.6672m/z	POS	LMSP03010022	LMSP0301
10.30_720.5537m/z	POS	LMGP01010396	LMGP0101
10.30_720.5537m/z	POS	LMGP02010325	LMGP0201
10.30_720.5537m/z	POS	LMGP10010037	LMGP1001
10.30_806.6492m/z	POS	LMSP0501AA07	LMSP0501
10.27_780.6340m/z	POS	LMSP0501AA20	LMSP0501
10.29_833.6494m/z	POS	LMSP03010080	LMSP0301
10.29_834.5979m/z	POS	LMGP01010821	LMGP0101
10.29_834.5979m/z	POS	LMGP01010795	LMGP0101
10.29_834.5979m/z	POS	LMGP02010004	LMGP0201
10.29_834.5979m/z	POS	LMGP02010821	LMGP0201
10.35_818.5655m/z	POS	LMGP01011550	LMGP0101
10.35_818.5655m/z	POS	LMGP01010003	LMGP0101
10.35_818.5655m/z	POS	LMGP02010870	LMGP0201
10.35_818.5655m/z	POS	LMGP02010677	LMGP0201
10.35_818.5655m/z	POS	LMGP10010785	LMGP1001
10.38_1219.8793m/z	POS	LMPK14000003	LMPK1400
10.38_766.5753m/z	POS	LMGP01020058	LMGP0102
10.38_766.5753m/z	POS	LMGP01020039	LMGP0102
10.38_766.5753m/z	POS	LMGP01030010	LMGP0103
10.38_766.5753m/z	POS	LMGP01030006	LMGP0103
10.38_766.5753m/z	POS	LMGP01090024	LMGP0109
10.38_766.5753m/z	POS	LMGP01090006	LMGP0109
10.38_766.5753m/z	POS	LMGP01090019	LMGP0109
10.38_766.5753m/z	POS	LMGP02020070	LMGP0202
10.38_766.5753m/z	POS	LMGP02030051	LMGP0203
10.38_766.5753m/z	POS	LMGP16010001	LMGP1601
10.32_864.6451m/z	POS	LMGP01011027	LMGP0101
10.32_864.6451m/z	POS	LMGP01011021	LMGP0101
10.32_864.6451m/z	POS	LMGP02011014	LMGP0201
10.32_756.6351m/z	POS	LMSP0501AA06	LMSP0501
10.32_812.6952m/z	POS	LMSP0501AA09	LMSP0501
10.18_774.5400m/z	POS	LMGP02020006	LMGP0202
10.18_774.5400m/z	POS	LMGP02030006	LMGP0203
10.18_774.5400m/z	POS	LMGP02030003	LMGP0203
10.18_774.5400m/z	POS	LMGP02080003	LMGP0208
10.20_611.5385m/z	POS	LMGL02030025	LMGL0203
10.20_361.2730m/z	POS	LMST03020020	LMST0302
10.20_502.2911m/z	POS	LMGP01050125	LMGP0105
10.20_502.2911m/z	POS	LMGP02050009	LMGP0205
10.20_502.2911m/z	POS	LMGP02050051	LMGP0205
10.20_502.2911m/z	POS	LMGP02050004	LMGP0205
10.20_502.2911m/z	POS	LMGP02050039	LMGP0205
10.20_728.5590m/z	POS	LMGP01020180	LMGP0102
10.20_728.5590m/z	POS	LMGP01030029	LMGP0103
10.20_728.5590m/z	POS	LMGP02020049	LMGP0202
10.20_728.5590m/z	POS	LMGP02020063	LMGP0202
10.20_728.5590m/z	POS	LMGP02030026	LMGP0203
10.20_728.5590m/z	POS	LMGP10020018	LMGP1002
10.20_728.5590m/z	POS	LMGP10030049	LMGP1003
10.20_752.5592m/z	POS	LMGP01020184	LMGP0102
10.20_752.5592m/z	POS	LMGP01030028	LMGP0103
10.20_752.5592m/z	POS	LMGP02020006	LMGP0202
10.20_752.5592m/z	POS	LMGP02020033	LMGP0202
10.20_752.5592m/z	POS	LMGP02030003	LMGP0203
10.20_752.5592m/z	POS	LMGP02030004	LMGP0203
10.20_752.5592m/z	POS	LMGP10020085	LMGP1002
10.20_752.5592m/z	POS	LMGP10030080	LMGP1003
10.26_548.5388m/z	POS	LMFA07010148	LMFA0701
10.26_566.5494m/z	POS	LMSP02010006	LMSP0201
10.26_566.5494m/z	POS	LMSP02020015	LMSP0202
10.23_860.6127m/z	POS	LMGP01011834	LMGP0101
10.23_860.6127m/z	POS	LMGP01010813	LMGP0101
10.23_860.6127m/z	POS	LMGP02011015	LMGP0201
10.23_750.5407m/z	POS	LMGP01030029	LMGP0103
10.23_750.5407m/z	POS	LMGP02020020	LMGP0202
10.23_750.5407m/z	POS	LMGP02020049	LMGP0202
10.23_750.5407m/z	POS	LMGP02030056	LMGP0203
10.23_750.5407m/z	POS	LMGP02030026	LMGP0203
10.23_750.5407m/z	POS	LMGP10030090	LMGP1003
10.24_772.5222m/z	POS	LMGP02020020	LMGP0202
10.24_772.5222m/z	POS	LMGP02030056	LMGP0203
10.24_588.5312m/z	POS	LMSP02010006	LMSP0201
10.24_588.5312m/z	POS	LMSP02020015	LMSP0202
9.70_894.5215m/z	POS	LMPK04000018	LMPK0400
9.70_603.5327m/z	POS	LMGL02020001	LMGL0202
9.70_603.5327m/z	POS	LMGL02070004	LMGL0207
9.71_812.5172m/z	POS	LMGP01011461	LMGP0101
9.71_812.5172m/z	POS	LMGP02010708	LMGP0201
9.71_720.5898m/z	POS	LMGP01020015	LMGP0102
9.71_720.5898m/z	POS	LMGP01080023	LMGP0108
9.71_720.5898m/z	POS	LMGP02020044	LMGP0202
9.71_720.5898m/z	POS	LMGP10020034	LMGP1002
9.71_720.5898m/z	POS	LMGP10030023	LMGP1003
9.71_788.5166m/z	POS	LMGP01011425	LMGP0101
9.71_788.5166m/z	POS	LMGP02010538	LMGP0201
9.71_788.5166m/z	POS	LMGP20020006	LMGP2002
9.67_627.4799m/z	POS	LMFA13010009	LMFA1301
9.70_766.5359m/z	POS	LMGP01011425	LMGP0101
9.70_766.5359m/z	POS	LMGP01010543	LMGP0101
9.70_766.5359m/z	POS	LMGP02010538	LMGP0201
9.70_766.5359m/z	POS	LMGP02010039	LMGP0201
9.70_766.5359m/z	POS	LMGP10010039	LMGP1001
9.70_766.5359m/z	POS	LMGP20020006	LMGP2002
9.68_744.5541m/z	POS	LMGP01010543	LMGP0101
9.68_744.5541m/z	POS	LMGP02010039	LMGP0201
9.68_744.5541m/z	POS	LMGP10010222	LMGP1001
9.68_818.6059m/z	POS	LMGP01020100	LMGP0102
9.68_818.6059m/z	POS	LMGP01030014	LMGP0103
9.68_818.6059m/z	POS	LMGP01030067	LMGP0103
9.68_818.6059m/z	POS	LMGP01090038	LMGP0109
9.76_764.5599m/z	POS	LMGP01020041	LMGP0102
9.76_764.5599m/z	POS	LMGP01030040	LMGP0103
9.76_764.5599m/z	POS	LMGP01030008	LMGP0103
9.76_764.5599m/z	POS	LMGP01090034	LMGP0109
9.76_764.5599m/z	POS	LMGP01090010	LMGP0109
9.76_764.5599m/z	POS	LMGP01090021	LMGP0109
9.76_764.5599m/z	POS	LMGP02030072	LMGP0203
9.76_816.5546m/z	POS	LMGP01011580	LMGP0101
9.76_816.5546m/z	POS	LMGP01011460	LMGP0101
9.76_816.5546m/z	POS	LMGP02010901	LMGP0201
9.76_816.5546m/z	POS	LMGP02010652	LMGP0201
9.73_806.5671m/z	POS	LMGP01010650	LMGP0101
9.73_806.5671m/z	POS	LMGP01010622	LMGP0101
9.73_806.5671m/z	POS	LMGP02010792	LMGP0201
9.73_806.5671m/z	POS	LMGP02010588	LMGP0201
9.73_806.5671m/z	POS	LMGP04040004	LMGP0404
9.73_758.5469m/z	POS	LMGP02040014	LMGP0204
9.73_742.5725m/z	POS	LMGP01020041	LMGP0102
9.73_742.5725m/z	POS	LMGP01020015	LMGP0102
9.73_742.5725m/z	POS	LMGP01030008	LMGP0103
9.73_742.5725m/z	POS	LMGP01080023	LMGP0108
9.73_742.5725m/z	POS	LMGP01090010	LMGP0109
9.73_742.5725m/z	POS	LMGP01090021	LMGP0109
9.73_742.5725m/z	POS	LMGP02020044	LMGP0202
9.73_742.5725m/z	POS	LMGP02030072	LMGP0203
9.58_806.5682m/z	POS	LMGP01010650	LMGP0101
9.58_806.5682m/z	POS	LMGP01010622	LMGP0101
9.58_806.5682m/z	POS	LMGP02010792	LMGP0201
9.58_806.5682m/z	POS	LMGP02010588	LMGP0201
9.58_806.5682m/z	POS	LMGP04040004	LMGP0404
9.56_798.5999m/z	POS	LMGP01011459	LMGP0101
9.56_798.5999m/z	POS	LMGP01010401	LMGP0101
9.56_798.5999m/z	POS	LMGP02010651	LMGP0201
9.56_798.5999m/z	POS	LMGP02010069	LMGP0201
9.56_798.5999m/z	POS	LMGP10010525	LMGP1001
9.56_798.5999m/z	POS	LMPR01070159	LMPR0107
9.65_768.5537m/z	POS	LMGP01010931	LMGP0101
9.65_768.5537m/z	POS	LMGP01010541	LMGP0101
9.65_768.5537m/z	POS	LMGP02010114	LMGP0201
9.65_768.5537m/z	POS	LMGP02010036	LMGP0201
9.65_768.5537m/z	POS	LMGP10010337	LMGP1001
9.65_768.5537m/z	POS	LMGP20020007	LMGP2002
9.64_718.5739m/z	POS	LMGP01020016	LMGP0102
9.64_718.5739m/z	POS	LMGP01030025	LMGP0103
9.64_718.5739m/z	POS	LMGP01090001	LMGP0109
9.64_718.5739m/z	POS	LMGP02020031	LMGP0202
9.64_718.5739m/z	POS	LMGP02030022	LMGP0203
9.64_718.5739m/z	POS	LMGP10020051	LMGP1002
9.64_718.5739m/z	POS	LMGP10030045	LMGP1003
9.65_738.5434m/z	POS	LMGP01020017	LMGP0102
9.65_738.5434m/z	POS	LMGP01030033	LMGP0103
9.65_738.5434m/z	POS	LMGP01030004	LMGP0103
9.65_738.5434m/z	POS	LMGP01090033	LMGP0109
9.65_738.5434m/z	POS	LMGP01090002	LMGP0109
9.65_738.5434m/z	POS	LMGP02020046	LMGP0202
9.65_738.5434m/z	POS	LMGP02030023	LMGP0203
9.61_748.5854m/z	POS	LMGP01010399	LMGP0101
9.61_748.5854m/z	POS	LMGP02010097	LMGP0201
9.61_748.5854m/z	POS	LMGP10010197	LMGP1001
9.62_806.6387m/z	POS	LMGP01040097	LMGP0104
9.87_806.5681m/z	POS	LMGP01010650	LMGP0101
9.87_806.5681m/z	POS	LMGP01010622	LMGP0101
9.87_806.5681m/z	POS	LMGP02010792	LMGP0201
9.87_806.5681m/z	POS	LMGP02010588	LMGP0201
9.87_806.5681m/z	POS	LMGP04040004	LMGP0404
9.90_778.5771m/z	POS	LMGP02020104	LMGP0202
9.90_778.5771m/z	POS	LMGP02030086	LMGP0203
9.90_778.5771m/z	POS	LMGP10030086	LMGP1003
9.90_778.5771m/z	POS	LMSP0501AA75	LMSP0501
9.85_385.2730m/z	POS	LMST04060012	LMST0406
9.85_385.2730m/z	POS	LMST04060023	LMST0406
9.87_812.6152m/z	POS	LMGP01010795	LMGP0101
9.87_812.6152m/z	POS	LMGP01010006	LMGP0101
9.87_812.6152m/z	POS	LMGP02010821	LMGP0201
9.87_812.6152m/z	POS	LMGP02010557	LMGP0201
9.87_812.6152m/z	POS	LMGP10010700	LMGP1001
9.95_754.5755m/z	POS	LMGP01020026	LMGP0102
9.95_754.5755m/z	POS	LMGP01020183	LMGP0102
9.95_754.5755m/z	POS	LMGP01030027	LMGP0103
9.95_754.5755m/z	POS	LMGP02020037	LMGP0202
9.95_754.5755m/z	POS	LMGP02020032	LMGP0202
9.95_754.5755m/z	POS	LMGP02030055	LMGP0203
9.95_754.5755m/z	POS	LMGP02030024	LMGP0203
9.95_754.5755m/z	POS	LMGP10020065	LMGP1002
9.95_754.5755m/z	POS	LMGP10030055	LMGP1003
9.95_759.6376m/z	POS	LMSP03010005	LMSP0301
9.95_781.6178m/z	POS	LMSP03010005	LMSP0301
9.95_834.6002m/z	POS	LMGP01010821	LMGP0101
9.95_834.6002m/z	POS	LMGP01010795	LMGP0101
9.95_834.6002m/z	POS	LMGP02010004	LMGP0201
9.95_834.6002m/z	POS	LMGP02010821	LMGP0201
9.96_802.5714m/z	POS	LMGP02020084	LMGP0202
9.96_802.5714m/z	POS	LMGP02030061	LMGP0203
9.92_874.5708m/z	POS	LMSP06020005	LMSP0602
9.92_768.5865m/z	POS	LMGP01020054	LMGP0102
9.92_768.5865m/z	POS	LMGP01020003	LMGP0102
9.92_768.5865m/z	POS	LMGP01030039	LMGP0103
9.92_768.5865m/z	POS	LMGP01030030	LMGP0103
9.92_768.5865m/z	POS	LMGP01090022	LMGP0109
9.92_768.5865m/z	POS	LMGP02020053	LMGP0202
9.92_768.5865m/z	POS	LMGP02030029	LMGP0203
9.93_762.6022m/z	POS	LMGP01010400	LMGP0101
9.93_762.6022m/z	POS	LMGP02010067	LMGP0201
9.93_762.6022m/z	POS	LMGP10010243	LMGP1001
9.93_746.6061m/z	POS	LMGP01020003	LMGP0102
9.93_746.6061m/z	POS	LMGP01030030	LMGP0103
9.93_746.6061m/z	POS	LMGP02020053	LMGP0202
9.93_746.6061m/z	POS	LMGP02030029	LMGP0203
9.93_746.6061m/z	POS	LMGP10030074	LMGP1003
9.84_820.6204m/z	POS	LMGP01020110	LMGP0102
9.84_820.6204m/z	POS	LMGP01020211	LMGP0102
9.84_820.6204m/z	POS	LMGP01030098	LMGP0103
9.84_820.6204m/z	POS	LMGP01030044	LMGP0103
9.84_820.6204m/z	POS	LMGP01090059	LMGP0109
9.84_752.5594m/z	POS	LMGP01020184	LMGP0102
9.84_752.5594m/z	POS	LMGP01030028	LMGP0103
9.84_752.5594m/z	POS	LMGP02020006	LMGP0202
9.84_752.5594m/z	POS	LMGP02020033	LMGP0202
9.84_752.5594m/z	POS	LMGP02030003	LMGP0203
9.84_752.5594m/z	POS	LMGP02030004	LMGP0203
9.84_752.5594m/z	POS	LMGP10020085	LMGP1002
9.84_752.5594m/z	POS	LMGP10030080	LMGP1003
9.85_774.6004m/z	POS	LMGP01010711	LMGP0101
9.85_774.6004m/z	POS	LMGP02010135	LMGP0201
9.85_774.6004m/z	POS	LMGP10010319	LMGP1001
9.85_776.5586m/z	POS	LMGP01020026	LMGP0102
9.85_776.5586m/z	POS	LMGP02020037	LMGP0202
9.85_776.5586m/z	POS	LMGP02030005	LMGP0203
9.85_776.5586m/z	POS	LMGP02030055	LMGP0203
9.85_798.5397m/z	POS	LMGL05010005	LMGL0501
9.85_798.5397m/z	POS	LMGP02030005	LMGP0203
9.85_526.2913m/z	POS	LMGP02050013	LMGP0205
9.85_526.2913m/z	POS	LMGP02050060	LMGP0205
9.85_526.2913m/z	POS	LMGP02050022	LMGP0205
9.85_526.2913m/z	POS	LMGP02050048	LMGP0205
9.85_635.5387m/z	POS	LMGL02030030	LMGL0203
9.85_832.6524m/z	POS	LMGP01040096	LMGP0104
9.82_766.5700m/z	POS	LMGP01020039	LMGP0102
9.82_766.5700m/z	POS	LMGP01030006	LMGP0103
9.82_766.5700m/z	POS	LMGP01090006	LMGP0109
9.82_766.5700m/z	POS	LMGP01090019	LMGP0109
9.82_766.5700m/z	POS	LMGP02020070	LMGP0202
9.82_766.5700m/z	POS	LMGP02030051	LMGP0203
9.82_766.5700m/z	POS	LMGP16010001	LMGP1601
7.53_577.5173m/z	POS	LMFA05000691	LMFA0500
7.48_784.4869m/z	POS	LMGP02010673	LMGP0201
7.48_826.5347m/z	POS	LMGP01011730	LMGP0101
7.48_826.5347m/z	POS	LMGP01010696	LMGP0101
7.48_826.5347m/z	POS	LMGP02010823	LMGP0201
7.50_715.5734m/z	POS	LMSP03020012	LMSP0302
7.50_904.5898m/z	POS	LMGP06010010	LMGP0601
7.50_904.5898m/z	POS	LMGP14010001	LMGP1401
7.50_762.5057m/z	POS	LMGP01011356	LMGP0101
7.50_762.5057m/z	POS	LMGP02010673	LMGP0201
7.50_762.5057m/z	POS	LMGP02010096	LMGP0201
7.50_762.5057m/z	POS	LMGP10010452	LMGP1001
7.50_762.5057m/z	POS	LMGP20020005	LMGP2002
7.56_911.5632m/z	POS	LMGP06010012	LMGP0601
7.56_911.5632m/z	POS	LMGP06010192	LMGP0601
7.56_955.5269m/z	POS	LMGP06010587	LMGP0601
7.56_860.5314m/z	POS	LMGP06010123	LMGP0601
7.56_933.5452m/z	POS	LMGP06010587	LMGP0601
7.56_933.5452m/z	POS	LMGP06010012	LMGP0601
7.56_651.5331m/z	POS	LMGL02070009	LMGL0207
7.56_928.5901m/z	POS	LMGP06010012	LMGP0601
7.55_712.4900m/z	POS	LMGP01011351	LMGP0101
7.55_712.4900m/z	POS	LMGP01010735	LMGP0101
7.55_712.4900m/z	POS	LMGP02010380	LMGP0201
7.55_712.4900m/z	POS	LMGP02010372	LMGP0201
7.55_712.4900m/z	POS	LMGP10010135	LMGP1001
7.55_766.5358m/z	POS	LMGP01011425	LMGP0101
7.55_766.5358m/z	POS	LMGP01010543	LMGP0101
7.55_766.5358m/z	POS	LMGP02010538	LMGP0201
7.55_766.5358m/z	POS	LMGP02010039	LMGP0201
7.55_766.5358m/z	POS	LMGP10010039	LMGP1001
7.55_766.5358m/z	POS	LMGP20020006	LMGP2002
7.55_997.5783m/z	POS	LMPK04000029	LMPK0400
7.39_750.5846m/z	POS	LMGL00000128	LMGL0000
7.39_750.5846m/z	POS	LMSP0501AA05	LMSP0501
7.37_858.5038m/z	POS	LMGP02010093	LMGP0201
7.44_819.5112m/z	POS	LMGP04010225	LMGP0401
7.44_776.5189m/z	POS	LMGP01011408	LMGP0101
7.44_776.5189m/z	POS	LMGP01010506	LMGP0101
7.44_776.5189m/z	POS	LMGP02010590	LMGP0201
7.44_776.5189m/z	POS	LMGP02010003	LMGP0201
7.44_754.5370m/z	POS	LMGP01010506	LMGP0101
7.44_754.5370m/z	POS	LMGP01010490	LMGP0101
7.44_754.5370m/z	POS	LMGP02010003	LMGP0201
7.44_754.5370m/z	POS	LMGP02010339	LMGP0201
7.44_754.5370m/z	POS	LMGP10010274	LMGP1001
7.77_783.5141m/z	POS	LMGP04010190	LMGP0401
7.77_783.5141m/z	POS	LMGP04010090	LMGP0401
7.77_760.4877m/z	POS	LMGP01011357	LMGP0101
7.77_760.4877m/z	POS	LMGP02010703	LMGP0201
7.77_760.4877m/z	POS	LMGP02010450	LMGP0201
7.77_760.4877m/z	POS	LMGP10010394	LMGP1001
7.77_862.6240m/z	POS	LMSP0501AB03	LMSP0501
7.77_862.6240m/z	POS	LMSP0509AA01	LMSP0509
7.77_738.5057m/z	POS	LMGP01011357	LMGP0101
7.77_738.5057m/z	POS	LMGP01011348	LMGP0101
7.77_738.5057m/z	POS	LMGP02010450	LMGP0201
7.77_738.5057m/z	POS	LMGP02010042	LMGP0201
7.77_738.5057m/z	POS	LMGP10010038	LMGP1001
7.77_725.5557m/z	POS	LMSP03010003	LMSP0301
7.77_725.5557m/z	POS	LMSP03020010	LMSP0302
7.77_703.5740m/z	POS	LMSP03010003	LMSP0301
7.77_703.5740m/z	POS	LMSP03020010	LMSP0302
7.83_603.5331m/z	POS	LMGL02020001	LMGL0202
7.83_603.5331m/z	POS	LMGL02070004	LMGL0207
7.83_766.5568m/z	POS	LMGP04010002	LMGP0401
7.83_766.5568m/z	POS	LMGP04100002	LMGP0410
7.82_925.5196m/z	POS	LMGP12070001	LMGP1207
7.82_932.6212m/z	POS	LMGP06010332	LMGP0601
7.82_577.5175m/z	POS	LMFA05000691	LMFA0500
7.82_771.5136m/z	POS	LMGP04010036	LMGP0401
7.82_771.5136m/z	POS	LMGP04010002	LMGP0401
7.82_771.5136m/z	POS	LMGP04100002	LMGP0410
7.82_947.5023m/z	POS	LMGP12070001	LMGP1207
7.82_931.5272m/z	POS	LMGP06010013	LMGP0601
7.82_904.5905m/z	POS	LMGP06010010	LMGP0601
7.82_904.5905m/z	POS	LMGP14010001	LMGP1401
7.82_887.5640m/z	POS	LMGP06010010	LMGP0601
7.82_887.5640m/z	POS	LMGP06010074	LMGP0601
7.82_887.5640m/z	POS	LMGP14010001	LMGP1401
7.82_909.5454m/z	POS	LMGP06010013	LMGP0601
7.82_909.5454m/z	POS	LMGP06010010	LMGP0601
7.82_909.5454m/z	POS	LMGP14010001	LMGP1401
7.82_630.5426m/z	POS	LMSP02010080	LMSP0201
7.82_930.6043m/z	POS	LMGP06010307	LMGP0601
7.66_730.5369m/z	POS	LMGP01010494	LMGP0101
7.66_730.5369m/z	POS	LMGP02010403	LMGP0201
7.66_730.5369m/z	POS	LMGP10010187	LMGP1001
7.66_884.5404m/z	POS	LMGP01030018	LMGP0103
7.66_884.5404m/z	POS	LMGP03010845	LMGP0301
7.66_884.5404m/z	POS	LMGP03010557	LMGP0301
7.66_884.5404m/z	POS	LMGP04010977	LMGP0401
7.66_752.5189m/z	POS	LMGP01010508	LMGP0101
7.66_752.5189m/z	POS	LMGP01010494	LMGP0101
7.66_752.5189m/z	POS	LMGP02010503	LMGP0201
7.66_752.5189m/z	POS	LMGP02010403	LMGP0201
7.66_752.5189m/z	POS	LMGP10010304	LMGP1001
7.74_780.5523m/z	POS	LMGP01010633	LMGP0101
7.74_780.5523m/z	POS	LMGP01010585	LMGP0101
7.74_780.5523m/z	POS	LMGP02010589	LMGP0201
7.74_780.5523m/z	POS	LMGP02010331	LMGP0201
7.74_780.5523m/z	POS	LMGP10010477	LMGP1001
7.75_818.5085m/z	POS	LMSP06020003	LMSP0602
7.74_802.5347m/z	POS	LMGP01011664	LMGP0101
7.74_802.5347m/z	POS	LMGP01010633	LMGP0101
7.74_802.5347m/z	POS	LMGP02010589	LMGP0201
7.69_834.5227m/z	POS	LMGP03010039	LMGP0301
7.72_788.5214m/z	POS	LMGP01011425	LMGP0101
7.72_788.5214m/z	POS	LMGP02010767	LMGP0201
7.72_788.5214m/z	POS	LMGP02010538	LMGP0201
7.72_788.5214m/z	POS	LMGP10010617	LMGP1001
7.72_788.5214m/z	POS	LMGP20020006	LMGP2002
7.36_890.5741m/z	POS	LMGP06010004	LMGP0601
6.90_599.5019m/z	POS	LMFA05000691	LMFA0500
6.90_876.5587m/z	POS	LMGP06010076	LMGP0601
6.90_881.5140m/z	POS	LMGP06010328	LMGP0601
6.90_881.5140m/z	POS	LMGP06010076	LMGP0601
6.90_859.5323m/z	POS	LMGP06010076	LMGP0601
6.90_859.5323m/z	POS	LMGP06010001	LMGP0601
6.90_903.4958m/z	POS	LMGP06010328	LMGP0601
6.99_939.5943m/z	POS	LMGP06010555	LMGP0601
6.99_939.5943m/z	POS	LMGP06010306	LMGP0601
6.99_934.6393m/z	POS	LMGP06010306	LMGP0601
6.99_723.5397m/z	POS	LMSP03010040	LMSP0301
6.99_723.5397m/z	POS	LMSP03020041	LMSP0302
6.99_701.5579m/z	POS	LMGP02040015	LMGP0204
6.99_701.5579m/z	POS	LMSP03010040	LMSP0301
6.99_701.5579m/z	POS	LMSP03020041	LMSP0302
6.80_697.5242m/z	POS	LMFA13010030	LMFA1301
6.80_697.5242m/z	POS	LMSP03010028	LMSP0301
6.80_697.5242m/z	POS	LMSP03020007	LMSP0302
6.80_675.5422m/z	POS	LMFA13010030	LMFA1301
6.80_675.5422m/z	POS	LMSP03010028	LMSP0301
6.80_675.5422m/z	POS	LMSP03020007	LMSP0302
7.26_878.5684m/z	POS	LMGP01011119	LMGP0101
7.26_878.5684m/z	POS	LMGP01011896	LMGP0101
7.26_900.5502m/z	POS	LMGP01011119	LMGP0101
7.25_786.5055m/z	POS	LMGP01011362	LMGP0101
7.25_786.5055m/z	POS	LMGP02010709	LMGP0201
7.25_786.5055m/z	POS	LMGP02010095	LMGP0201
7.25_786.5055m/z	POS	LMGP10010646	LMGP1001
7.25_786.5055m/z	POS	LMGP20020014	LMGP2002
7.28_689.5577m/z	POS	LMSP03010037	LMSP0301
7.28_689.5577m/z	POS	LMSP03020008	LMSP0302
7.34_728.5208m/z	POS	LMGP01010497	LMGP0101
7.34_728.5208m/z	POS	LMGP01010395	LMGP0101
7.34_728.5208m/z	POS	LMGP02010466	LMGP0201
7.34_728.5208m/z	POS	LMGP02010337	LMGP0201
7.34_728.5208m/z	POS	LMGP10010003	LMGP1001
7.31_736.4901m/z	POS	LMGP01011349	LMGP0101
7.31_736.4901m/z	POS	LMGP02010533	LMGP0201
7.31_736.4901m/z	POS	LMGP02010041	LMGP0201
7.31_736.4901m/z	POS	LMGP10010358	LMGP1001
7.29_782.5319m/z	POS	LMGP03020026	LMGP0302
7.29_782.5319m/z	POS	LMGP03030017	LMGP0303
7.29_782.5319m/z	POS	LMGP20010004	LMGP2001
7.31_814.5572m/z	POS	LMGP03010224	LMGP0301
7.31_814.5572m/z	POS	LMGP03010035	LMGP0301
7.31_814.5572m/z	POS	LMGP04010225	LMGP0401
7.09_902.5746m/z	POS	LMGP06010193	LMGP0601
7.09_929.5114m/z	POS	LMGP06010422	LMGP0601
7.09_625.5175m/z	POS	LMGL02070004	LMGL0207
7.09_907.5296m/z	POS	LMGP06010422	LMGP0601
7.09_907.5296m/z	POS	LMGP06010193	LMGP0601
7.05_806.5326m/z	POS	LMGP20020001	LMGP2002
7.17_788.5424m/z	POS	LMGP03010030	LMGP0301
7.17_788.5424m/z	POS	LMGP04010036	LMGP0401
7.17_793.4976m/z	POS	LMGP04010360	LMGP0401
7.17_793.4976m/z	POS	LMGP04010036	LMGP0401
7.17_599.5016m/z	POS	LMFA05000691	LMFA0500
7.10_885.5470m/z	POS	LMGP06010193	LMGP0601
7.10_885.5470m/z	POS	LMGP06010075	LMGP0601
8.40_1145.8178m/z	POS	LMSP03030089	LMSP0303
8.40_690.5064m/z	POS	LMGP01010735	LMGP0101
8.40_690.5064m/z	POS	LMGP02010372	LMGP0201
8.40_690.5064m/z	POS	LMGP10010023	LMGP1001
8.42_1170.8260m/z	POS	LMSL03001275	LMSL0300
8.42_886.5533m/z	POS	LMGP03010587	LMGP0301
8.37_748.5692m/z	POS	LMSP0501AA27	LMSP0501
8.37_726.5883m/z	POS	LMSP0501AA27	LMSP0501
8.46_932.6211m/z	POS	LMGP06010332	LMGP0601
8.43_804.5504m/z	POS	LMGP01010696	LMGP0101
8.43_804.5504m/z	POS	LMGP01010007	LMGP0101
8.43_804.5504m/z	POS	LMGP02010823	LMGP0201
8.43_804.5504m/z	POS	LMGP02010560	LMGP0201
8.43_782.5691m/z	POS	LMGP01010007	LMGP0101
8.43_782.5691m/z	POS	LMGP01010005	LMGP0101
8.43_782.5691m/z	POS	LMGP02010560	LMGP0201
8.43_782.5691m/z	POS	LMGP02010470	LMGP0201
8.43_782.5691m/z	POS	LMGP10010507	LMGP1001
8.28_786.5035m/z	POS	LMGP01011362	LMGP0101
8.28_786.5035m/z	POS	LMGP02010709	LMGP0201
8.28_786.5035m/z	POS	LMGP02010095	LMGP0201
8.28_786.5035m/z	POS	LMGP10010646	LMGP1001
8.28_786.5035m/z	POS	LMGP20020014	LMGP2002
8.28_764.5222m/z	POS	LMGP01011362	LMGP0101
8.28_764.5222m/z	POS	LMGP01011355	LMGP0101
8.28_764.5222m/z	POS	LMGP02010095	LMGP0201
8.28_764.5222m/z	POS	LMGP02010048	LMGP0201
8.28_764.5222m/z	POS	LMGP10010040	LMGP1001
8.28_764.5222m/z	POS	LMGP20020014	LMGP2002
8.28_808.4855m/z	POS	LMGP02010709	LMGP0201
8.25_770.5092m/z	POS	LMGP02030001	LMGP0203
8.25_754.5356m/z	POS	LMGP01010506	LMGP0101
8.25_754.5356m/z	POS	LMGP01010490	LMGP0101
8.25_754.5356m/z	POS	LMGP02010003	LMGP0201
8.25_754.5356m/z	POS	LMGP02010339	LMGP0201
8.25_754.5356m/z	POS	LMGP10010274	LMGP1001
8.23_918.5411m/z	POS	LMST01070008	LMST0107
8.23_918.5411m/z	POS	LMST01080057	LMST0108
8.23_812.5401m/z	POS	LMGP03010039	LMGP0301
8.23_812.5401m/z	POS	LMGP03010025	LMGP0301
8.23_812.5401m/z	POS	LMGP04010041	LMGP0401
8.25_740.5215m/z	POS	LMGP01011356	LMGP0101
8.25_740.5215m/z	POS	LMGP01010002	LMGP0101
8.25_740.5215m/z	POS	LMGP02010096	LMGP0201
8.25_740.5215m/z	POS	LMGP02010009	LMGP0201
8.25_740.5215m/z	POS	LMGP10010223	LMGP1001
8.25_740.5215m/z	POS	LMGP20020005	LMGP2002
8.34_854.5659m/z	POS	LMGP01011058	LMGP0101
8.34_854.5659m/z	POS	LMGP01010847	LMGP0101
8.34_835.5934m/z	POS	LMGP01011550	LMGP0101
8.34_835.5934m/z	POS	LMGP02010870	LMGP0201
8.36_812.5420m/z	POS	LMGP03010039	LMGP0301
8.36_812.5420m/z	POS	LMGP03010025	LMGP0301
8.36_812.5420m/z	POS	LMGP04010041	LMGP0401
8.31_890.6374m/z	POS	LMSP06020015	LMSP0602
8.33_808.5870m/z	POS	LMGP01010645	LMGP0101
8.33_808.5870m/z	POS	LMGP02010822	LMGP0201
8.33_808.5870m/z	POS	LMGP04040005	LMGP0404
8.33_808.5870m/z	POS	LMGP10010004	LMGP1001
8.33_717.5905m/z	POS	LMSP03010044	LMSP0301
8.33_717.5905m/z	POS	LMSP03020011	LMSP0302
8.33_739.5718m/z	POS	LMSP03010044	LMSP0301
8.33_739.5718m/z	POS	LMSP03020011	LMSP0302
8.64_912.5693m/z	POS	LMGP03010755	LMGP0301
8.64_846.5401m/z	POS	LMSP06020004	LMSP0602
8.64_830.5659m/z	POS	LMGP01010947	LMGP0101
8.64_830.5659m/z	POS	LMGP01010645	LMGP0101
8.64_830.5659m/z	POS	LMGP02010822	LMGP0201
8.64_808.5842m/z	POS	LMGP01010645	LMGP0101
8.64_808.5842m/z	POS	LMGP01010764	LMGP0101
8.64_808.5842m/z	POS	LMGP02010822	LMGP0201
8.64_808.5842m/z	POS	LMGP02010559	LMGP0201
8.64_808.5842m/z	POS	LMGP04040005	LMGP0404
8.64_808.5842m/z	POS	LMGP10010004	LMGP1001
8.65_788.5410m/z	POS	LMGP03010030	LMGP0301
8.65_788.5410m/z	POS	LMGP04010036	LMGP0401
8.60_690.5062m/z	POS	LMGP01010735	LMGP0101
8.60_690.5062m/z	POS	LMGP02010372	LMGP0201
8.60_690.5062m/z	POS	LMGP10010023	LMGP1001
8.62_716.5224m/z	POS	LMGP01011348	LMGP0101
8.62_716.5224m/z	POS	LMGP02010042	LMGP0201
8.62_716.5224m/z	POS	LMGP10010134	LMGP1001
8.62_808.6638m/z	POS	LMSP0501AA21	LMSP0501
8.70_812.5380m/z	POS	LMGP03010025	LMGP0301
8.70_768.5503m/z	POS	LMGP01010931	LMGP0101
8.70_768.5503m/z	POS	LMGP01010541	LMGP0101
8.70_768.5503m/z	POS	LMGP02010114	LMGP0201
8.70_768.5503m/z	POS	LMGP02010036	LMGP0201
8.70_768.5503m/z	POS	LMGP10010337	LMGP1001
8.70_768.5503m/z	POS	LMGP20020007	LMGP2002
8.68_839.5610m/z	POS	LMGP06010819	LMGP0601
8.52_770.5687m/z	POS	LMGP01011423	LMGP0101
8.52_770.5687m/z	POS	LMGP01010399	LMGP0101
8.52_770.5687m/z	POS	LMGP02010537	LMGP0201
8.52_770.5687m/z	POS	LMGP02010097	LMGP0201
8.52_770.5687m/z	POS	LMGP10010362	LMGP1001
8.52_778.6066m/z	POS	LMSP02050011	LMSP0205
8.52_834.5019m/z	POS	LMGP02010166	LMGP0201
8.48_758.5693m/z	POS	LMGP01010585	LMGP0101
8.48_758.5693m/z	POS	LMGP02010331	LMGP0201
8.48_758.5693m/z	POS	LMGP10010273	LMGP1001
8.48_858.5983m/z	POS	LMGP01011865	LMGP0101
8.48_858.5983m/z	POS	LMGP01010816	LMGP0101
8.49_649.5174m/z	POS	LMGL02070008	LMGL0207
8.49_649.5174m/z	POS	LMGP10020023	LMGP1002
8.49_814.5325m/z	POS	LMGP01011430	LMGP0101
8.49_814.5325m/z	POS	LMGP02010094	LMGP0201
8.49_814.5325m/z	POS	LMGP20020015	LMGP2002
8.49_812.5195m/z	POS	LMGP01011461	LMGP0101
8.49_812.5195m/z	POS	LMGP02010166	LMGP0201
8.49_812.5195m/z	POS	LMGP02010708	LMGP0201
8.49_762.5975m/z	POS	LMGP01010400	LMGP0101
8.49_762.5975m/z	POS	LMGP02010067	LMGP0201
8.49_762.5975m/z	POS	LMGP10010243	LMGP1001
8.54_743.6060m/z	POS	LMGP01040094	LMGP0104
8.54_743.6060m/z	POS	LMSP03020028	LMSP0302
8.54_794.5671m/z	POS	LMGP01011460	LMGP0101
8.54_794.5671m/z	POS	LMGP01011360	LMGP0101
8.54_794.5671m/z	POS	LMGP02010652	LMGP0201
8.54_794.5671m/z	POS	LMGP02010122	LMGP0201
8.54_794.5671m/z	POS	LMGP10010585	LMGP1001
8.54_859.5278m/z	POS	LMGP06010001	LMGP0601
8.57_599.5021m/z	POS	LMFA05000691	LMFA0500
8.57_784.4857m/z	POS	LMGP02010673	LMGP0201
8.57_762.5040m/z	POS	LMGP01011356	LMGP0101
8.57_762.5040m/z	POS	LMGP02010673	LMGP0201
8.57_762.5040m/z	POS	LMGP02010096	LMGP0201
8.57_762.5040m/z	POS	LMGP10010452	LMGP1001
8.57_762.5040m/z	POS	LMGP20020005	LMGP2002
8.57_740.5224m/z	POS	LMGP01011356	LMGP0101
8.57_740.5224m/z	POS	LMGP01010002	LMGP0101
8.57_740.5224m/z	POS	LMGP02010096	LMGP0201
8.57_740.5224m/z	POS	LMGP02010009	LMGP0201
8.57_740.5224m/z	POS	LMGP10010223	LMGP1001
8.57_740.5224m/z	POS	LMGP20020005	LMGP2002
8.01_752.5191m/z	POS	LMGP01010508	LMGP0101
8.01_752.5191m/z	POS	LMGP01010494	LMGP0101
8.01_752.5191m/z	POS	LMGP02010503	LMGP0201
8.01_752.5191m/z	POS	LMGP02010403	LMGP0201
8.01_752.5191m/z	POS	LMGP10010304	LMGP1001
8.01_778.5349m/z	POS	LMGP01010512	LMGP0101
8.01_778.5349m/z	POS	LMGP01010598	LMGP0101
8.01_778.5349m/z	POS	LMGP02010619	LMGP0201
8.01_778.5349m/z	POS	LMGP02010502	LMGP0201
8.01_778.5349m/z	POS	LMGP04040002	LMGP0404
8.01_778.5349m/z	POS	LMGP10010508	LMGP1001
8.01_756.5528m/z	POS	LMGP01010598	LMGP0101
8.01_756.5528m/z	POS	LMGP01010397	LMGP0101
8.01_756.5528m/z	POS	LMGP02010502	LMGP0201
8.01_756.5528m/z	POS	LMGP02010171	LMGP0201
8.01_756.5528m/z	POS	LMGP10010245	LMGP1001
8.01_730.5358m/z	POS	LMGP01010494	LMGP0101
8.01_730.5358m/z	POS	LMGP02010403	LMGP0201
8.01_730.5358m/z	POS	LMGP10010187	LMGP1001
8.01_751.5715m/z	POS	LMSP03010029	LMSP0301
8.01_751.5715m/z	POS	LMSP03020042	LMSP0302
8.01_729.5899m/z	POS	LMSP03010029	LMSP0301
8.01_729.5899m/z	POS	LMSP03020042	LMSP0302
7.99_794.5083m/z	POS	LMGP02080002	LMGP0208
8.02_706.5379m/z	POS	LMGL02010280	LMGL0201
8.02_706.5379m/z	POS	LMGP01010395	LMGP0101
8.02_706.5379m/z	POS	LMGP02010337	LMGP0201
8.02_706.5379m/z	POS	LMGP10010087	LMGP1001
8.02_813.4967m/z	POS	LMPR03030007	LMPR0303
8.02_728.5195m/z	POS	LMGP01010497	LMGP0101
8.02_728.5195m/z	POS	LMGP01010395	LMGP0101
8.02_728.5195m/z	POS	LMGP02010466	LMGP0201
8.02_728.5195m/z	POS	LMGP02010337	LMGP0201
8.02_728.5195m/z	POS	LMGP10010003	LMGP1001
8.02_744.4930m/z	POS	LMGP02030028	LMGP0203
8.02_744.4930m/z	POS	LMGP02080001	LMGP0208
8.02_814.5355m/z	POS	LMGP01011430	LMGP0101
8.02_814.5355m/z	POS	LMGP02010932	LMGP0201
8.02_814.5355m/z	POS	LMGP02010094	LMGP0201
8.02_814.5355m/z	POS	LMGP10010042	LMGP1001
8.02_814.5355m/z	POS	LMGP20020015	LMGP2002
7.90_834.5247m/z	POS	LMGP03010045	LMGP0301
7.90_834.5247m/z	POS	LMGP03010039	LMGP0301
7.90_834.5247m/z	POS	LMGP04010396	LMGP0401
7.90_880.5852m/z	POS	LMGP01011865	LMGP0101
7.91_651.5334m/z	POS	LMGL02070009	LMGL0207
7.91_880.5066m/z	POS	LMGP03010619	LMGP0301
7.87_856.5840m/z	POS	LMGP01011896	LMGP0101
7.87_856.5840m/z	POS	LMGP01010821	LMGP0101
7.87_856.5840m/z	POS	LMGP02010004	LMGP0201
7.85_762.5083m/z	POS	LMGP02010673	LMGP0201
7.85_762.5083m/z	POS	LMGP10010452	LMGP1001
7.87_878.5667m/z	POS	LMGP01011119	LMGP0101
7.87_878.5667m/z	POS	LMGP01011896	LMGP0101
7.98_858.5242m/z	POS	LMGP03010619	LMGP0301
7.98_858.5242m/z	POS	LMGP03010040	LMGP0301
7.98_858.5242m/z	POS	LMGP04010840	LMGP0401
7.93_751.5480m/z	POS	LMGP04010850	LMGP0401
8.15_828.5504m/z	POS	LMGP01011670	LMGP0101
8.15_828.5504m/z	POS	LMGP01010650	LMGP0101
8.15_828.5504m/z	POS	LMGP02010792	LMGP0201
8.15_806.5692m/z	POS	LMGP01010650	LMGP0101
8.15_806.5692m/z	POS	LMGP01010622	LMGP0101
8.15_806.5692m/z	POS	LMGP02010792	LMGP0201
8.15_806.5692m/z	POS	LMGP02010588	LMGP0201
8.15_806.5692m/z	POS	LMGP04040004	LMGP0404
8.15_864.6217m/z	POS	LMSP06020009	LMSP0602
8.15_910.5536m/z	POS	LMGP03010786	LMGP0301
8.23_756.5487m/z	POS	LMGP01010397	LMGP0101
8.23_756.5487m/z	POS	LMGP02010171	LMGP0201
8.21_756.5535m/z	POS	LMGP01010598	LMGP0101
8.21_756.5535m/z	POS	LMGP01010397	LMGP0101
8.21_756.5535m/z	POS	LMGP02010502	LMGP0201
8.21_756.5535m/z	POS	LMGP02010171	LMGP0201
8.21_756.5535m/z	POS	LMGP10010245	LMGP1001
8.07_816.5716m/z	POS	LMGP03010200	LMGP0301
8.07_816.5716m/z	POS	LMGP04010039	LMGP0401
8.04_809.5306m/z	POS	LMGP04010306	LMGP0401
8.04_809.5306m/z	POS	LMGP04010189	LMGP0401
8.10_821.5291m/z	POS	LMGP04010043	LMGP0401
8.10_821.5291m/z	POS	LMGP04010039	LMGP0401
8.10_705.5898m/z	POS	LMSP03010004	LMSP0301
8.12_906.6060m/z	POS	LMGP06010192	LMGP0601
8.12_794.5702m/z	POS	LMGP01011460	LMGP0101
8.12_794.5702m/z	POS	LMGP01011360	LMGP0101
8.12_794.5702m/z	POS	LMGP02010652	LMGP0201
8.12_794.5702m/z	POS	LMGP02010122	LMGP0201
8.12_794.5702m/z	POS	LMGP10010585	LMGP1001
12,72_903,6884m/z	NEG	LMGP00000054	LMGP0000
12,74_876,6688m/z	NEG	LMGP01010452	LMGP0101
12,74_876,6688m/z	NEG	LMGP01011069	LMGP0101
12,74_876,6688m/z	NEG	LMGP02010345	LMGP0201
12,74_876,6688m/z	NEG	LMGP02010075	LMGP0201
12,52_836,6963m/z	NEG	LMSP0501AA10	LMSP0501
12,52_896,7183m/z	NEG	LMSP0501AA10	LMSP0501
12,54_970,6642m/z	NEG	LMSP03030040	LMSP0303
12,54_952,7052m/z	NEG	LMGP01012002	LMGP0101
12,54_870,7034m/z	NEG	LMSP0501AA09	LMSP0501
12,57_928,6985m/z	NEG	LMGP01010665	LMGP0101
12,57_928,6985m/z	NEG	LMGP01011978	LMGP0101
12,55_810,6821m/z	NEG	LMSP0501AA09	LMSP0501
12,55_846,6569m/z	NEG	LMGP01020208	LMGP0102
12,55_846,6569m/z	NEG	LMGP01020099	LMGP0102
12,55_846,6569m/z	NEG	LMGP01030041	LMGP0103
12,55_846,6569m/z	NEG	LMGP01030042	LMGP0103
12,55_846,6569m/z	NEG	LMGP02020058	LMGP0202
12,55_846,6569m/z	NEG	LMGP02030058	LMGP0203
12,55_846,6569m/z	NEG	LMGP02030087	LMGP0203
12,55_846,6569m/z	NEG	LMGP03020065	LMGP0302
12,55_874,6871m/z	NEG	LMGP01020233	LMGP0102
12,55_874,6871m/z	NEG	LMGP01020213	LMGP0102
12,55_874,6871m/z	NEG	LMGP01030069	LMGP0103
12,55_874,6871m/z	NEG	LMGP01030070	LMGP0103
12,55_874,6871m/z	NEG	LMGP02020086	LMGP0202
12,55_874,6871m/z	NEG	LMGP02030088	LMGP0203
12,98_694,6345m/z	NEG	LMSP02010021	LMSP0201
12,98_694,6345m/z	NEG	LMSP02010012	LMSP0201
12,98_694,6345m/z	NEG	LMSP02020011	LMSP0202
12,98_720,6500m/z	NEG	LMSP02010010	LMSP0201
13,01_887,6948m/z	NEG	LMST01010369	LMST0101
13,01_887,6948m/z	NEG	LMST01031128	LMST0103
13,01_887,6948m/z	NEG	LMST01040207	LMST0104
13,03_860,6737m/z	NEG	LMGP01020099	LMGP0102
13,03_860,6737m/z	NEG	LMGP01020233	LMGP0102
13,03_860,6737m/z	NEG	LMGP01030042	LMGP0103
13,03_860,6737m/z	NEG	LMGP01030069	LMGP0103
13,03_860,6737m/z	NEG	LMGP02020086	LMGP0202
13,03_860,6737m/z	NEG	LMGP02030087	LMGP0203
13,03_860,6737m/z	NEG	LMGP02030088	LMGP0203
13,03_860,6737m/z	NEG	LMGP03020069	LMGP0302
13,03_884,7183m/z	NEG	LMSP0501AA11	LMSP0501
12,81_872,7170m/z	NEG	LMSP0501AA23	LMSP0501
12,87_726,6604m/z	NEG	LMSP02020017	LMSP0202
12,87_726,6604m/z	NEG	LMSP02030004	LMSP0203
12,11_756,5899m/z	NEG	LMGP01020201	LMGP0102
12,11_756,5899m/z	NEG	LMGP01030035	LMGP0103
12,11_756,5899m/z	NEG	LMGP02020036	LMGP0202
12,11_756,5899m/z	NEG	LMGP02030031	LMGP0203
12,01_882,7034m/z	NEG	LMSP0501AA10	LMSP0501
12,01_692,6188m/z	NEG	LMSP02010030	LMSP0201
12,01_692,6188m/z	NEG	LMSP02010009	LMSP0201
12,01_856,6880m/z	NEG	LMSP0501AA32	LMSP0501
12,01_856,6880m/z	NEG	LMSP0501AA09	LMSP0501
12,01_858,6591m/z	NEG	LMGP01020191	LMGP0102
12,01_858,6591m/z	NEG	LMGP01030043	LMGP0103
12,01_858,6591m/z	NEG	LMGP01030092	LMGP0103
12,01_858,6591m/z	NEG	LMGP02020087	LMGP0202
12,01_858,6591m/z	NEG	LMGP02030089	LMGP0203
12,01_858,6591m/z	NEG	LMGP03020066	LMGP0302
12,01_858,6591m/z	NEG	LMGP03030082	LMGP0303
12,01_832,6427m/z	NEG	LMGP01020052	LMGP0102
12,01_832,6427m/z	NEG	LMGP01020208	LMGP0102
12,01_832,6427m/z	NEG	LMGP01030036	LMGP0103
12,01_832,6427m/z	NEG	LMGP01030041	LMGP0103
12,01_832,6427m/z	NEG	LMGP02020078	LMGP0202
12,01_832,6427m/z	NEG	LMGP02020058	LMGP0202
12,01_832,6427m/z	NEG	LMGP02030057	LMGP0203
12,01_832,6427m/z	NEG	LMGP02030058	LMGP0203
12,01_832,6427m/z	NEG	LMGP03020059	LMGP0302
12,35_955,7075m/z	NEG	LMGL03011168	LMGL0301
12,35_955,7075m/z	NEG	LMGL03011019	LMGL0301
12,35_873,7049m/z	NEG	LMSP03010008	LMSP0301
12,35_873,7049m/z	NEG	LMSP03010027	LMSP0301
12,48_646,6125m/z	NEG	LMSP02010009	LMSP0201
12,48_706,6355m/z	NEG	LMSP02010009	LMSP0201
12,46_680,6192m/z	NEG	LMSP02010008	LMSP0201
12,46_680,6192m/z	NEG	LMSP02010021	LMSP0201
12,21_916,7036m/z	NEG	LMGP01010826	LMGP0101
12,21_916,7036m/z	NEG	LMGP01011752	LMGP0101
12,21_916,7036m/z	NEG	LMGP02010288	LMGP0201
12,21_862,6541m/z	NEG	LMGP01010975	LMGP0101
12,21_862,6541m/z	NEG	LMGP01010452	LMGP0101
12,21_862,6541m/z	NEG	LMGP02010146	LMGP0201
12,21_862,6541m/z	NEG	LMGP02010345	LMGP0201
12,21_984,6759m/z	NEG	LMSP03030040	LMSP0303
12,21_782,6054m/z	NEG	LMGP01030084	LMGP0103
12,21_782,6054m/z	NEG	LMGP02020082	LMGP0202
12,21_782,6054m/z	NEG	LMGP02030060	LMGP0203
12,33_981,7229m/z	NEG	LMGL03011824	LMGL0301
12,33_981,7229m/z	NEG	LMGL03011473	LMGL0301
12,33_981,7229m/z	NEG	LMPR01070109	LMPR0107
12,33_899,7200m/z	NEG	LMSP03010009	LMSP0301
13,79_722,6647m/z	NEG	LMSP02010013	LMSP0201
13,79_722,6647m/z	NEG	LMSP02010011	LMSP0201
13,79_722,6647m/z	NEG	LMSP02020013	LMSP0202
14,26_958,7465m/z	NEG	LMGP01011032	LMGP0101
14,26_984,7621m/z	NEG	LMGP01011141	LMGP0101
13,42_708,6501m/z	NEG	LMSP02010012	LMSP0201
13,42_708,6501m/z	NEG	LMSP02010013	LMSP0201
13,42_708,6501m/z	NEG	LMSP02020011	LMSP0202
13,40_734,6654m/z	NEG	LMSP02010010	LMSP0201
13,22_890,6844m/z	NEG	LMGP01011069	LMGP0101
13,22_890,6844m/z	NEG	LMGP01010518	LMGP0101
13,22_890,6844m/z	NEG	LMGP02010075	LMGP0201
13,22_890,6844m/z	NEG	LMGP02011012	LMGP0201
13,45_898,7336m/z	NEG	LMSP0501AA11	LMSP0501
13,53_930,7147m/z	NEG	LMGP01010826	LMGP0101
13,53_930,7147m/z	NEG	LMGP01011977	LMGP0101
13,53_930,7147m/z	NEG	LMGP02010292	LMGP0201
13,55_956,7306m/z	NEG	LMGP01011108	LMGP0101
10,77_834,6208m/z	NEG	LMGP01010401	LMGP0101
10,77_834,6208m/z	NEG	LMGP01010006	LMGP0101
10,77_834,6208m/z	NEG	LMGP02010069	LMGP0201
10,77_834,6208m/z	NEG	LMGP02010557	LMGP0201
10,75_820,6054m/z	NEG	LMGP01010400	LMGP0101
10,75_820,6054m/z	NEG	LMGP01010401	LMGP0101
10,75_820,6054m/z	NEG	LMGP02010067	LMGP0201
10,75_820,6054m/z	NEG	LMGP02010069	LMGP0201
10,84_638,5717m/z	NEG	LMSP02010032	LMSP0201
10,84_638,5717m/z	NEG	LMSP02010007	LMSP0201
10,78_880,6418m/z	NEG	LMGP01020107	LMGP0102
10,78_880,6418m/z	NEG	LMGP01030073	LMGP0103
10,78_880,6418m/z	NEG	LMGP01090058	LMGP0109
10,78_804,6092m/z	NEG	LMGP01020003	LMGP0102
10,78_804,6092m/z	NEG	LMGP01020077	LMGP0102
10,78_804,6092m/z	NEG	LMGP01030030	LMGP0103
10,78_804,6092m/z	NEG	LMGP01030034	LMGP0103
10,78_804,6092m/z	NEG	LMGP02020053	LMGP0202
10,78_804,6092m/z	NEG	LMGP02020035	LMGP0202
10,78_804,6092m/z	NEG	LMGP02030029	LMGP0203
10,78_804,6092m/z	NEG	LMGP02030030	LMGP0203
10,78_804,6092m/z	NEG	LMGP03020051	LMGP0302
10,64_752,5588m/z	NEG	LMGP01020026	LMGP0102
10,64_752,5588m/z	NEG	LMGP02020037	LMGP0202
10,64_752,5588m/z	NEG	LMGP02030055	LMGP0203
10,68_857,6739m/z	NEG	LMSP03010074	LMSP0301
10,68_857,6739m/z	NEG	LMSP03010007	LMSP0301
10,68_770,5697m/z	NEG	LMGP01011360	LMGP0101
10,68_770,5697m/z	NEG	LMGP01040094	LMGP0104
10,68_770,5697m/z	NEG	LMGP02010122	LMGP0201
10,68_948,6739m/z	NEG	LMGP01012003	LMGP0101
10,68_842,6273m/z	NEG	LMGP01020211	LMGP0102
10,68_842,6273m/z	NEG	LMGP01030084	LMGP0103
10,68_842,6273m/z	NEG	LMGP01030044	LMGP0103
10,68_842,6273m/z	NEG	LMGP02020082	LMGP0202
10,68_842,6273m/z	NEG	LMGP02030060	LMGP0203
10,96_702,5432m/z	NEG	LMGP01020181	LMGP0102
10,96_702,5432m/z	NEG	LMGP01030023	LMGP0103
10,96_702,5432m/z	NEG	LMGP02020018	LMGP0202
10,96_702,5432m/z	NEG	LMGP02030018	LMGP0203
10,96_802,5736m/z	NEG	LMGP02030092	LMGP0203
10,98_958,5547m/z	NEG	LMPK06000003	LMPK0600
11,03_862,5927m/z	NEG	LMGP01030014	LMGP0103
11,03_780,5890m/z	NEG	LMGP01020081	LMGP0102
11,03_780,5890m/z	NEG	LMGP02020060	LMGP0202
11,03_780,5890m/z	NEG	LMGP02030084	LMGP0203
10,99_833,6456m/z	NEG	LMPR02010034	LMPR0201
10,99_830,6266m/z	NEG	LMGP01020188	LMGP0102
10,99_830,6266m/z	NEG	LMGP01020225	LMGP0102
10,99_830,6266m/z	NEG	LMGP01030013	LMGP0103
10,99_830,6266m/z	NEG	LMGP01030063	LMGP0103
10,99_830,6266m/z	NEG	LMGP01090013	LMGP0109
10,99_830,6266m/z	NEG	LMGP01090018	LMGP0109
10,99_830,6266m/z	NEG	LMGP02020059	LMGP0202
10,99_830,6266m/z	NEG	LMGP02030080	LMGP0203
10,99_830,6266m/z	NEG	LMGP02030059	LMGP0203
10,99_830,6266m/z	NEG	LMGP03020038	LMGP0302
10,99_830,6266m/z	NEG	LMGP03030052	LMGP0303
10,99_854,6713m/z	NEG	LMSP0501AA38	LMSP0501
10,99_854,6713m/z	NEG	LMSP0501AA08	LMSP0501
10,88_970,6273m/z	NEG	LMSP03030061	LMSP0303
10,88_806,6251m/z	NEG	LMGP01020033	LMGP0102
10,88_806,6251m/z	NEG	LMGP01020044	LMGP0102
10,88_806,6251m/z	NEG	LMGP01080024	LMGP0108
10,88_806,6251m/z	NEG	LMGP02020034	LMGP0202
10,88_806,6251m/z	NEG	LMGP02020014	LMGP0202
10,95_778,5753m/z	NEG	LMGP02020084	LMGP0202
10,95_778,5753m/z	NEG	LMGP02030061	LMGP0203
10,95_878,4987m/z	NEG	LMGP01030017	LMGP0103
10,95_860,5771m/z	NEG	LMGP01080004	LMGP0108
10,95_876,5521m/z	NEG	LMGP01011119	LMGP0101
10,89_804,5917m/z	NEG	LMGP02020089	LMGP0202
10,91_796,5840m/z	NEG	LMGP01011459	LMGP0101
10,91_796,5840m/z	NEG	LMGP02010651	LMGP0201
10,34_858,6217m/z	NEG	LMGP01011428	LMGP0101
10,34_858,6217m/z	NEG	LMGP01010788	LMGP0101
10,34_858,6217m/z	NEG	LMGP02010140	LMGP0201
10,34_858,6217m/z	NEG	LMGP02010790	LMGP0201
10,34_858,6217m/z	NEG	LMGP03010476	LMGP0301
10,36_814,6404m/z	NEG	LMSP0501AA06	LMSP0501
10,36_814,6404m/z	NEG	LMSP0501AA31	LMSP0501
10,36_890,6374m/z	NEG	LMSP06020013	LMSP0602
10,33_718,5382m/z	NEG	LMGP01010396	LMGP0101
10,33_718,5382m/z	NEG	LMGP02010325	LMGP0201
10,33_718,5382m/z	NEG	LMSP02050005	LMSP0205
10,33_869,6733m/z	NEG	LMSP03010080	LMSP0301
10,33_819,6589m/z	NEG	LMSP03010021	LMSP0301
10,33_843,6587m/z	NEG	LMSP03010071	LMSP0301
10,33_843,6587m/z	NEG	LMSP03010074	LMSP0301
10,41_764,5590m/z	NEG	LMGP01020058	LMGP0102
10,41_764,5590m/z	NEG	LMGP01030010	LMGP0103
10,41_764,5590m/z	NEG	LMGP01090024	LMGP0109
10,39_772,5617m/z	NEG	LMGP01040090	LMGP0104
10,42_608,5612m/z	NEG	LMSP00000005	LMSP0000
10,42_608,5612m/z	NEG	LMSP02010072	LMSP0201
10,42_846,6227m/z	NEG	LMGP01010750	LMGP0101
10,42_846,6227m/z	NEG	LMGP01011427	LMGP0101
10,42_846,6227m/z	NEG	LMGP02010558	LMGP0201
10,42_846,6227m/z	NEG	LMGP02010151	LMGP0201
10,42_846,6227m/z	NEG	LMGP03010474	LMGP0301
10,38_876,5717m/z	NEG	LMGP03010004	LMGP0301
10,38_794,5695m/z	NEG	LMGP01010003	LMGP0101
10,38_794,5695m/z	NEG	LMGP02010677	LMGP0201
10,25_896,6369m/z	NEG	LMGP01010813	LMGP0101
10,25_896,6369m/z	NEG	LMGP01011754	LMGP0101
10,25_896,6369m/z	NEG	LMGP02011015	LMGP0201
10,25_896,6369m/z	NEG	LMGP02011038	LMGP0201
10,25_896,6369m/z	NEG	LMGP03010753	LMGP0301
10,31_856,6500m/z	NEG	LMSP0501AA81	LMSP0501
10,28_564,5342m/z	NEG	LMSP02010006	LMSP0201
10,28_564,5342m/z	NEG	LMSP02020015	LMSP0202
10,30_624,5573m/z	NEG	LMSP02010032	LMSP0201
10,30_624,5573m/z	NEG	LMSP02010006	LMSP0201
10,30_624,5573m/z	NEG	LMSP02020015	LMSP0202
10,57_744,5543m/z	NEG	LMGP01010541	LMGP0101
10,57_744,5543m/z	NEG	LMGP02010036	LMGP0201
10,57_626,5715m/z	NEG	LMSP02020008	LMSP0202
10,57_626,5715m/z	NEG	LMSP02030017	LMSP0203
10,57_826,5570m/z	NEG	LMGP01010931	LMGP0101
10,57_826,5570m/z	NEG	LMGP01010007	LMGP0101
10,57_826,5570m/z	NEG	LMGP02010114	LMGP0201
10,57_826,5570m/z	NEG	LMGP02010560	LMGP0201
10,57_826,5570m/z	NEG	LMGP03010275	LMGP0301
10,57_826,5570m/z	NEG	LMGP20020007	LMGP2002
[truncated: 352 more rows]
