# Supplementary material for: Differences in lipidome and metabolome organization of prefrontal cortex among human populations
Source: Sci Rep. 2019 Dec 4;9:18348. doi: 10.1038/s41598-019-53762-6 (PMC6893025; doi:10.1038/s41598-019-53762-6)
Supplement: Supplementary file 5 — S4 [file 41598_2019_53762_MOESM5_ESM.xlsx]

## Sheet: Sheet1
sample name	M000883_A102003-101-xxx_NA_152935.09_PRED_MDN35_FAME_Pyridine, 3-cyano-	M000228_A102001-101-xxx_NA_156269.72_PRED_MDN35_FAME_Butanoic acid, 2-amino- (1TMS)	M000885_A104003-101-xxx_NA_165482.27_PRED_MDN35_FAME_Propane-1,3-diol (2TMS)	M000026_A110001-101-xxx_NA_207563.2_TRUE_MDN35_FAME_Alanine (2TMS)	M000071_A104002-101-xxx_NA_222801.88_TRUE_MDN35_FAME_Pyruvic acid (1MEOX) (1TMS)	M000437_A118002-101-xxx_NA_228564.16_TRUE_MDN35_FAME_Isobutanoic acid, 2-amino- (2TMS)	M000031_A114001-101-xxx_NA_226792.3_TRUE_MDN35_FAME_Glycine (2TMS)	M000733_A113005-101-xxx_NA_227057.02_PRED_MDN35_FAME_Octanoic acid methyl ester (FAME MIX)	M000889_A116002-101-xxx_NA_230578.09_PRED_MDN35_FAME_Butanoic acid, 2-oxo- (1MEOX) (1TMS) BP	M000665_A114004-101-xxx_NA_241244.02_PRED_MDN35_FAME_Butyro-1,4-lactam (1TMS)	M000434_A116007-101-xxx_NA_249401.72_PRED_MDN35_FAME_Butanoic acid, 3-hydroxy- (2TMS)	M000228_A117002-101-xxx_NA_249223.84_TRUE_MDN35_FAME_Butanoic acid, 2-amino- (2TMS)	M000025_A118001-101-xxx_NA_248763.44_PRED_MDN35_FAME_Leucine (1TMS)	M000887_A110005-101-xxx_NA_259765.8_TRUE_MDN35_FAME_Acetoacetic acid (1MEOX) (1TMS) BP	M000889_A116010-101-xxx_NA_258768.16_PRED_MDN35_FAME_Butanoic acid, 2-oxo- (2TMS)	M000000_A117010-101-xxx_NA_260942.61_PRED_MDN35_FAME_Succinic-acid_methylester_1TMS	M000884_A120003-101-xxx_NA_283770.66_PRED_MDN35_FAME_Isobutanoic acid, 3-amino- (2TMS)	M000119_A119005-101-xxx_NA_282159.62_PRED_MDN35_FAME_Norleucine (1TMS)	M000436_A117003-101-xxx_NA_294186.75_PRED_MDN35_FAME_Pyridine, 4-hydroxy- (1TMS)	M000450_A117004-101-xxx_NA_297802.97_TRUE_MDN35_FAME_Valeric acid, 2-oxo- (1MEOX) (1TMS) MP	M000361_A116001-101-xxx_NA_298087.62_TRUE_MDN35_FAME_Sulfuric acid (2TMS)	M000734_A123006-101-xxx_NA_299188.81_PRED_MDN35_FAME_Nonanoic acid methyl ester (FAME MIX)	M001240_A124010-101-xxx_NA_309673.81_PRED_MDN35_FAME_Levulinic acid (1MEOX) (1TMS) MP	M000519_A129006-101-xxx_NA_320211.75_PRED_MDN35_FAME_Alanine, N-acetyl-, DL- (1TMS)	M000096_A128002-101-xxx_NA_321815.91_PRED_MDN35_FAME_Ethanolamine (3TMS)	M000894_A125006-101-xxx_NA_320877.38_TRUE_MDN35_FAME_Propargyl-glycine (2TMS)	M000017_A132002-101-xxx_NA_318827.91_TRUE_MDN35_FAME_Isoleucine (2TMS)	M000031_A133001-101-xxx_NA_326251.06_TRUE_MDN35_FAME_Glycine (3TMS)	M000000_A126011-101-xxx_NA_326094.69_PRED_MDN35_FAME_D126702	M000015_A128001-101-xxx_NA_328955.09_PRED_MDN35_FAME_Serine (2TMS)	M000414_A131007-101-xxx_NA_334293.72_PRED_MDN35_FAME_Threonine, O-methyl-, L- (2TMS)	M001242_A127017-101-xxx_NA_332527.53_PRED_MDN35_FAME_Sarcosineamide (2TMS)	M000898_A130005-101-xxx_NA_351807.34_PRED_MDN35_FAME_Oxamide (3TMS)	M001115_A131010-101-xxx_NA_355724.72_PRED_MDN35_FAME_Propanoic acid, 2-amino-3-ureido- (1TMS)	M000026_A138002-101-xxx_NA_355868.03_PRED_MDN35_FAME_Alanine (3TMS)	M000439_A131006-101-xxx_NA_359008.03_TRUE_MDN35_FAME_Pyridine, 2,3-dihydroxy- (2TMS)	M000902_A132010-101-xxx_NA_361860.75_PRED_MDN35_FAME_Benzamidine	M001225_A132015-101-xxx_NA_364324.28_PRED_MDN35_FAME_2,5-Piperazinedione,3,6-dimethyl- (2TMS) BP	M000872_A133011-101-xxx_NA_365111.22_TRUE_MDN35_FAME_Lumichrome (2MEOX)	M000664_A135009-101-xxx_NA_379198.38_PRED_MDN35_FAME_Butanoic acid, 4-amino-3-hydroxy- (2TMS)	M000000_A136012-101-xxx_NA_382841.66_PRED_MDN35_FAME_O-Toluic-acid_1TMS	M000019_A137002-101-xxx_NA_380616.94_PRED_MDN35_FAME_Homoserine (2TMS)	M000908_A136005-101-xxx_NA_383591.97_PRED_MDN35_FAME_Norvaline, 3-hydroxy- (2TMS)	M001115_A140013-101-xxx_NA_380770_TRUE_MDN35_FAME_Propaonic acid, 2-amino-3-ureido- (2TMS)	M000899_A130006-101-xxx_NA_384931.66_TRUE_MDN35_FAME_Phenylacetic acid (1TMS)	M000909_A136007-101-xxx_NA_384051.06_PRED_MDN35_FAME_Geraniol (1TMS)	M001243_A137015-101-xxx_NA_390580.56_PRED_MDN35_FAME_3-Methyl-2-ketopiperazine (2TMS)	M001239_A138016-101-xxx_NA_395801.56_PRED_MDN35_FAME_5-Methyl-2H-1,2,6-oxadiazin-3(6H)-one (1MEOX) (2TMS)	M000908_A143011-101-xxx_NA_398036.31_TRUE_MDN35_FAME_Norvaline, 3-hydroxy- (3TMS)
1	0.574932	0.66295	-0.632059	0.316481	0.14656	-0.0539372	-0.0606336	-0.0671024	-0.43503	-1.07979	-1.32675	-0.8782	-2.93337	-0.406764	-0.7319	-0.946425	-0.132346	-0.00527552	-0.551014	0.236456	-0.26996	-0.237765	0.451293	-0.283034	-2.93337	-2.93337	-2.47605	-1.0446	2.92608	-0.11365	-0.783049	-0.512694	-0.816195	-0.164112	-0.224546	0.272402	0.462682	0.0795871	0.562681	-0.327782	-0.0738081	0.162717	-0.468906	-0.289575	1.14275	0.947528	-0.302188	-0.476035	-0.353782
2	-2.93337	0.30131	-0.233303	-0.473245	0.376101	0.239727	0.266055	-0.12396	-2.93337	-0.576669	-0.970007	-0.271335	0.706396	-0.290454	-0.48744	-1.19849	-0.154982	0.099499	0.121215	-0.0595726	-0.252318	-0.0724273	0.0923263	-0.302859	-0.347093	-0.186752	-2.23064	0.366118	0.880133	0.49648	-0.405351	-0.148864	-0.501982	0.346156	0.283686	0.386476	-0.633765	0.0218243	-0.28411	-0.359555	-2.93337	0.206621	-0.0529111	0.143488	0.327118	1.04527	0.00176199	-0.239724	0.107022
3	0.164726	-0.00402179	-0.624204	-0.688616	0.207056	-0.184404	-0.143905	-0.281643	-2.93337	-1.16603	-1.14206	-1.11869	-2.93337	-2.93337	-1.33639	-0.515782	-0.492653	-0.985405	0.0699129	-2.93337	-0.240988	-0.130562	0.459635	-0.641485	-2.93337	-2.93337	-1.80884	0.108686	2.41326	0.536352	0.289636	-0.0905513	-0.968666	-0.0550578	-0.157116	-0.011218	-0.454954	-0.213096	0.252049	-0.938112	-0.580258	-2.93337	-0.441153	-0.047648	0.413102	0.921969	-0.198772	-0.477203	-0.321964
4	0.363939	0.373663	-1.16711	-0.555799	-0.0364251	-0.424945	-0.417914	-0.385735	-0.391972	-0.877376	-1.26354	-1.64192	-0.48402	-2.93337	-0.411185	-0.955674	-0.225127	-0.649267	0.512807	-0.00374327	-0.287012	-0.372975	0.301245	-2.93337	-2.93337	-2.93337	-0.398042	-1.49402	1.06084	-0.305045	-1.38195	-1.18918	-0.701038	-0.360117	-0.243946	0.43527	-0.709772	-0.366452	-2.93337	-0.113388	0.170662	-2.93337	-0.633224	-0.570303	0.467598	0.628964	-0.237716	-0.37942	-0.268273
5	-2.93337	-2.93337	-0.505361	-0.454845	0.385717	0.236456	0.22788	-0.302188	0.440133	-1.06205	-1.51486	-0.289575	0.746841	-0.295755	-0.476035	-0.960796	-0.237765	0.162717	0.254285	-0.276558	-0.256777	-0.197391	-0.0188079	-2.93337	-2.93337	-2.93337	-2.22301	0.325341	1.33615	0.462682	-0.648871	-0.353782	-0.890599	0.679067	0.562681	0.364973	-0.420923	-0.11365	-2.93337	-0.250695	0.354637	-2.93337	0.0222886	0.281235	0.870224	0.975416	-0.0325623	-0.399829	0.0795871
6	0.339201	-0.0478886	-2.93337	0.0848952	-0.0614775	-0.45263	-0.35857	-0.313526	-1.10275	-0.808674	-1.62142	-2.93337	-0.671281	-2.93337	-2.93337	-1.03083	-0.426084	-0.688988	0.143753	0.455478	-0.177091	-0.418753	0.159873	-0.48787	-0.51726	0.0346446	0.540311	-2.93337	-0.746005	-2.93337	-2.93337	-0.547538	-2.93337	0.277015	0.0992403	-0.439592	-2.93337	-0.183648	-2.93337	-0.432925	0.167563	-2.93337	-1.56666	-2.93337	-2.93337	0.829319	-1.01364	-1.21832	-0.950113
7	-0.946375	-0.197488	-1.04878	-1.01763	-0.233616	-0.667434	-0.583401	-0.691393	-0.359892	-0.778984	-0.612838	-0.463003	-0.549006	-0.371907	-1.08023	-0.426803	-0.117018	-0.751662	0.273303	0.401062	-0.262029	-0.707711	0.0408277	-1.09723	-2.93337	-2.93337	-0.683323	-1.32169	0.047187	-0.884811	-0.840142	-2.10117	-2.93337	-0.438951	-0.383913	0.132474	-2.93337	-0.488574	-2.93337	-0.291301	0.305067	0.181196	-0.0454852	0.079711	0.391856	1.39775	-0.173636	-0.0638244	-0.10535
8	-0.971183	0.0784107	-1.33499	-0.425935	-0.135268	-0.595167	-0.510038	-0.626949	-1.08223	-0.667117	-1.20563	-1.0336	-0.381743	-2.93337	-2.93337	-0.772909	-0.327425	-0.917064	0.392693	0.383043	-0.0573422	-0.708712	0.169034	-0.986024	-2.93337	-2.93337	-0.106201	-1.65748	0.867856	-0.15871	-1.12003	-0.537932	-2.93337	-0.957492	-0.634551	0.0985388	-0.503385	-0.517033	-0.244636	-0.0756194	-0.524362	-2.93337	0.0918421	0.161838	0.261916	0.913488	-0.0633518	-0.274353	-0.12965
9	-1.26524	-0.368941	-2.93337	-0.128496	-0.465884	-1.01935	-1.10515	-1.14716	-0.929749	-2.93337	-1.53888	-0.768309	-0.642884	-0.521654	-0.986807	-0.240581	-0.18937	-0.356531	-1.32149	0.172888	-0.307447	-0.957394	-0.164459	-0.406974	-0.579717	-0.388061	-2.24365	-1.3836	0.356325	-0.702883	-0.110497	-1.19096	-2.93337	0.107532	0.187688	0.114563	-2.93337	-0.493345	-2.93337	-0.362526	-0.183058	0.0382268	0.0725905	-0.10421	0.0654885	0.589836	-0.325946	-0.446339	-0.635114
10	0.433475	0.369515	-0.820317	-0.0548937	-0.385149	-0.45263	-0.345851	-0.262453	-2.93337	-2.93337	-0.894182	-1.43413	-2.93337	-2.93337	-2.93337	-0.446055	0.444518	0.15169	0.540311	0.68329	0.0556097	-0.217538	-0.13263	-0.562929	-2.93337	-2.93337	-2.2261	0.527253	0.422708	0.579031	-0.716236	0.285657	-2.93337	-2.93337	-0.404784	-2.93337	-2.93337	-0.145392	-2.93337	0.339201	0.159873	0.00727455	-0.243754	-0.237257	-0.0949638	1.10948	1.03918	1.66578	0.769487
11	-2.93337	0.0573396	-0.173759	-0.0966422	-0.161531	-0.490238	-0.476605	-0.56057	-0.612754	-2.93337	-1.24876	-1.65241	-2.93337	-0.57487	-0.980589	-0.412075	-0.155735	-0.0591888	-0.0329531	0.0982857	-0.36835	-0.538842	-0.126345	-0.925146	-2.93337	-2.93337	-2.93337	-0.16769	-2.93337	0.00549994	0.525294	-0.425612	-0.211422	0.272164	0.0711702	0.105378	-2.93337	-0.418727	-2.93337	-0.320181	0.0779584	-2.93337	-0.313824	-0.192224	0.222673	0.820661	-0.338108	-0.344154	-0.444451
12	-2.93337	-2.93337	-2.93337	-2.93337	-2.2814	-2.93337	1.86417	-0.566586	-2.93337	-2.93337	-0.607482	-2.93337	-2.93337	-0.360038	-2.93337	-1.69237	-2.93337	-2.93337	0.759618	-2.93337	-0.283469	-0.0362887	-2.93337	-2.93337	-2.93337	-2.93337	-2.93337	-2.93337	-0.116637	-0.527671	-2.93337	-2.93337	-2.93337	-2.93337	-2.93337	-0.181792	0.245414	0.121215	0.202017	-2.93337	-2.93337	-2.93337	-2.93337	0.216101	0.174322	-2.93337	-2.93337	-0.193294	-0.553525
13	0.290365	0.315969	-1.63281	-0.310372	-0.176949	-0.523366	-0.545196	-0.537733	1.94496	-0.932647	-1.84183	0.38282	-0.787578	-2.93337	-1.40673	-0.479921	-0.158092	-0.682902	-0.728117	-0.946862	-0.631559	-0.639535	0.0785099	0.114408	-0.0371226	0.0641971	0.159012	-1.2042	0.135851	-0.41958	-1.05884	-0.466182	-2.93337	-0.567736	-0.323202	-0.170737	-2.93337	-2.93337	-0.918296	-0.102638	0.181402	-2.93337	-0.0703052	0.121215	0.619676	0.502599	-0.4126	-0.530812	-0.254414
14	-2.93337	-0.240863	-2.93337	-2.93337	0.568041	-0.665615	-0.829815	-1.0691	-2.93337	-2.93337	-2.93337	-2.93337	-2.93337	-2.93337	-2.93337	-2.93337	-1.02829	-2.93337	-2.93337	-2.93337	-2.93337	-0.488482	0.169565	0.522355	0.400979	0.039102	-0.843766	0.507334	1.10684	0.792468	1.57785	-2.93337	-0.604926	-2.93337	-2.93337	-0.185924	-2.93337	-0.163017	-0.278415	-0.307967	0.0813393	0.867659	0.815546	0.841671	0.89582	1.70105	0.267807	0.0556734	0.299121
15	-0.143954	-0.0528608	-2.93337	0.169565	-0.254182	-0.546124	-0.694861	-0.787164	-1.95744	-2.93337	-0.173759	0.0779584	-0.248429	-2.93337	-0.604926	-0.00754599	-0.217781	-0.223977	0.132957	-0.425612	-0.553525	-0.807614	-0.00102495	-2.93337	-2.93337	0.416791	2.45405	-2.93337	0.884241	-2.93337	-0.758222	-0.720894	-0.567736	0.0440217	0.207215	-0.185924	-0.57487	-0.490238	-0.777287	-0.284485	-0.149973	-0.155735	-0.350418	-0.876141	0.162273	0.701162	-1.17768	-1.15618	-0.711883
16	-0.952196	-0.179998	-1.28719	-0.472773	-0.149354	-0.393596	-0.427011	-0.814474	0.321903	-0.910285	-1.5336	-0.212665	0.196441	-2.93337	-1.63832	-0.281592	-0.588585	-1.1857	0.236875	-2.93337	-2.93337	-0.924068	-0.336834	-2.93337	-2.93337	-2.93337	-2.93337	0.165972	0.847534	0.288266	0.262519	-0.0023943	-1.12026	0.0240288	0.142977	-0.100385	-2.93337	-0.679994	-2.93337	-0.0557185	-0.367991	-0.130942	-0.173848	-0.269022	-2.93337	0.597573	-0.500867	0.0171993	-0.0880869
17	-0.459363	0.121215	-0.339426	0.143753	-0.269173	-0.50256	-0.547538	-0.525154	-2.93337	-2.93337	-0.881827	-1.39609	-2.93337	-0.562929	-0.539668	-0.726177	-0.204045	-0.404784	-0.00660523	-0.371812	-2.93337	-0.509727	-0.0133631	0.411639	0.294684	0.167563	-1.27055	0.285657	1.18735	-0.157806	0.455478	-0.288687	-0.627834	0.329792	0.400421	0.250123	-2.93337	-0.332898	-2.93337	-0.0883976	-0.197173	-2.93337	-0.170737	-0.0478886	0.390162	-0.446055	-0.307314	-0.439592	-0.183648
18	0.128709	-0.12396	-1.48091	0.257387	-0.246128	-0.439743	-0.659464	-0.703784	0.673174	-0.850606	0.16702	0.346156	-0.0724273	-2.93337	-0.569059	-0.37275	-0.366027	-0.677159	-0.0595726	-0.277732	-0.516442	-0.668415	0.099499	-2.93337	-2.93337	0.318228	1.19366	-2.93337	0.739174	-2.93337	-2.93337	0.190127	-2.93337	-0.264679	-0.0791325	-0.792484	0.0923263	-2.93337	0.121215	-0.466336	-0.180219	-0.220303	-0.863223	-0.741752	0.222915	0.585088	-1.08868	-0.0251193	-0.685877
19	-0.675402	0.188427	-1.4844	0.0927463	-0.302624	-0.438951	-0.481979	-0.413743	-1.7317	-2.93337	-1.52342	-1.61614	-0.829422	-0.262029	-0.707711	-0.325537	-0.08188	-0.150837	-0.179328	0.00399163	-0.274066	-0.469219	-0.00229887	-1.13603	-2.93337	0.106087	2.92608	-2.93337	0.382496	-0.920086	-1.97624	-2.10117	-0.245283	-2.93337	-0.296925	0.281175	-0.0996277	-0.395522	0.0285994	-0.239455	0.25717	-2.93337	-0.650992	-2.93337	0.0600019	0.153308	-0.851621	-0.7981	-0.769677
20	-0.321868	0.0902107	-2.93337	0.123532	-0.448607	-0.833202	-0.878287	-0.93965	-2.93337	-2.93337	-1.47822	-1.10916	-0.811371	-0.436757	-2.5037	-0.144728	-0.309892	-0.692518	-0.252016	-0.411162	-2.93337	-0.965857	-0.0805129	0.00657296	-0.161781	0.320599	2.46312	-1.40446	0.628028	-1.26201	-2.26099	-0.856105	-2.93337	0.288888	0.264532	0.018686	-0.210261	-0.822181	-2.93337	-0.500303	-0.185487	-0.486838	-0.0986625	0.130386	0.602003	-0.555146	-0.620869	-0.281305	-2.93337
21	-2.93337	-0.0784495	-2.93337	0.303104	-0.405375	-0.767965	-0.861333	-0.944711	-0.533468	-0.512852	-0.393447	-0.253967	-0.375711	-2.93337	-1.52186	-0.164814	-0.248429	-0.436927	-0.170737	-0.230863	-0.581565	-0.985285	-0.0663651	0.057602	-0.0605888	0.165307	0.841671	-1.79849	0.389873	-2.93337	-1.01591	-2.93337	-2.93337	-2.93337	0.179125	0.27917	-2.93337	-0.265355	-0.328821	-0.346276	0.208706	-2.93337	-0.153575	-0.0909603	0.326598	0.821448	-0.905729	-0.567736	-0.63402
22	0.203433	0.167508	-2.93337	-0.733469	-0.0996277	-0.683323	-0.541883	-0.751662	2.92608	-0.71585	-2.26601	0.596553	-0.407653	-2.93337	-1.7317	-0.514873	-0.133589	-0.319782	0.160587	-0.0638244	-0.438951	-0.724855	0.00999497	-0.262029	-0.444785	-0.31368	-1.01763	-0.426803	0.00399163	-0.221821	-0.778984	-1.4844	-2.93337	-0.0519235	-0.117018	0.440685	-2.93337	-2.93337	-2.93337	-0.274066	-0.296925	-2.93337	-0.450647	-0.432949	-2.93337	0.804416	-0.0580327	0.560874	0.0159413
23	0.356325	-0.00766427	-1.00309	-0.176812	-0.446339	-0.758733	-0.720719	-0.660066	-2.93337	-0.58703	-0.843253	-0.739385	-0.472544	-2.93337	-0.433823	-0.164459	-0.368941	-0.356531	-0.13426	-0.234373	-2.93337	-0.702883	-0.0402487	-0.183058	-0.338108	0.0382268	0.235501	-1.6437	1.03136	-0.542963	-0.788268	-2.93337	-2.93337	0.0250971	-0.116637	-2.93337	-0.72997	-0.283469	-2.93337	-0.215442	0.0794291	-0.208974	-0.264679	-0.258472	0.277993	0.81081	-0.465884	-0.307447	-0.55054
24	-0.229358	0.0997518	-1.22969	0.08575	-0.102638	-0.515662	-0.523366	-0.552945	0.38282	-0.946862	-1.07601	-0.242135	-0.426709	-2.93337	-0.373666	-0.235782	-0.183346	-0.487019	-0.433385	-0.0509472	-0.341913	-0.530812	0.114408	-2.93337	-2.93337	-0.73766	0.799893	-1.40673	-2.93337	-1.13595	-1.76337	-1.34081	-1.15797	-0.45263	-0.316736	-0.405904	-0.631559	-0.279672	-0.189816	-0.127581	-2.93337	-2.93337	-0.757456	-0.639535	-0.298349	0.0501714	-0.674293	-0.575176	-0.545196
25	0.0494124	0.132138	-1.81355	-0.0164717	-0.357124	-0.667731	-0.757973	-0.706769	-0.960796	-0.240245	-1.13188	-0.519612	-0.572492	-0.468719	-1.28321	-0.181946	-0.340399	-0.165017	0.166075	0.0618569	-2.93337	-0.856334	-0.0699521	-0.749241	-0.935781	-0.22883	1.8578	-1.98934	-0.154122	-1.42611	-1.58151	-1.4977	-0.740311	0.138589	0.268102	-0.775642	-0.0465995	-0.512898	-0.148696	-0.559232	-0.6001	0.200735	-0.374385	0.037186	-2.93337	-0.176285	-1.00287	-0.651805	-0.76665
26	2.34651	1.82065	0.195934	-0.091687	0.206462	0.260119	0.248892	0.401909	2.92608	-0.365421	-2.93337	-2.93337	-2.93337	-0.0230699	0.0543168	-0.770215	0.63503	1.35373	-0.107446	0.389057	0.338014	0.617336	-0.277549	-1.73395	-2.93337	-2.93337	-2.13055	1.66475	-2.93337	2.02023	-0.123323	-0.0744022	-0.458157	-0.186974	-0.390464	-2.93337	0.581382	0.69536	-2.93337	0.136834	0.41608	-2.93337	-0.382278	-2.93337	-2.93337	1.43918	0.891323	1.28404	0.549357
27	-2.93337	-2.93337	-2.93337	-0.114969	0.233636	0.109624	0.138392	-0.441949	-2.93337	-0.643733	-0.51877	0.102046	0.615667	-2.93337	-2.93337	-0.794336	-0.381837	-0.556151	-0.763451	-1.05533	-0.548569	-0.526535	0.200792	-2.93337	-2.93337	1.08146	1.94101	-2.93337	-0.74373	-1.22596	-2.93337	-2.93337	-2.93337	-2.93337	-0.13319	-2.93337	-0.210145	-0.216824	-0.33681	-0.0223569	0.378329	-0.00920374	-0.504148	-0.428759	-0.170737	0.708332	-1.20041	-0.865098	0.161784
28	0.203996	0.116918	-2.93337	0.276475	-0.277664	-0.681719	-0.706942	-0.715372	1.37874	-2.93337	-1.11819	0.13747	-0.301375	-2.93337	-0.915229	0.0555844	0.00417043	-0.11506	0.219282	1.18263	0.441195	-0.673517	-0.0212001	-1.04805	-2.93337	-0.00876809	0.769278	-1.42976	-0.585899	-0.984225	-0.891005	-1.6558	-2.93337	0.284542	0.227141	-0.557389	0.0760709	-2.93337	0.0165476	-0.13804	-0.295399	-0.0600094	0.0961918	0.123582	0.211646	-0.487627	-0.33688	-0.161595	-0.391635
29	-0.60698	-0.380212	-0.838813	-0.314253	-0.630645	-1.16499	-1.12367	-1.18618	-2.93337	-0.279492	-0.56332	-0.244122	-2.93337	-2.93337	-2.25713	-0.267441	-0.374046	-0.766906	0.0765402	0.24163	-0.645835	-1.08546	-0.28547	-0.591571	-0.806111	-0.410724	-2.93337	-0.170737	-1.86812	0.0241269	0.871567	0.0114572	-0.960796	-0.0763421	0.0306018	-0.106681	-1.28247	-0.989693	-0.748487	0.0431973	-0.577357	-0.549184	-0.920742	-0.436581	0.35878	-0.654103	-0.521384	-0.361619	-0.514201
30	-0.920086	-0.08188	-1.09723	-0.203666	-0.691393	-1.15625	-1.11629	-1.03315	-2.26601	-0.420252	-1.00235	-0.450647	-2.93337	-2.93337	-1.87909	-0.185278	-0.10535	-0.569541	0.233373	0.328605	-2.93337	-0.907459	-0.25638	-0.667434	-0.873847	-2.93337	-2.93337	-0.0145555	0.0600019	0.481677	0.707707	-0.191284	-0.6431	0.549062	0.0408277	-0.0638244	-0.769677	-0.863052	-0.268048	-0.133589	-0.308065	-0.325537	-0.541883	-0.197488	-2.93337	0.146054	-0.488574	-0.432949	-0.628434
31	-1.39787	-0.241383	-2.93337	0.215952	-0.434446	-0.860449	-0.932491	-1.01935	0.272566	0.00285998	-0.478436	0.149279	-0.324013	-0.677159	-2.49994	-0.0161625	-0.253101	-0.554347	-0.144347	-1.47186	-2.93337	-0.918909	-0.0791325	-1.23163	-2.93337	-0.191902	1.60745	-1.71877	-0.804345	-1.1845	-2.25583	-1.36706	-2.93337	-0.109483	0.0281643	0.0407598	-0.87166	-0.402037	-0.390057	-0.229288	-1.16325	-2.93337	-0.335671	-0.167735	-0.710455	-2.93337	-0.597179	-0.35936	-0.395948
32	-0.988818	-0.0915667	-2.93337	0.169693	-0.362129	-1.01935	-0.960796	-0.974188	-1.48592	-0.652922	-1.80159	-1.38162	-1.97774	-2.93337	-0.446721	-0.182267	-0.159115	-1.20006	0.366118	0.2056	-0.557773	-0.948027	-0.0730525	-0.0613451	-0.224546	0.114992	0.0623851	-0.897562	-0.114361	-0.809843	-0.380212	-0.644935	-2.93337	-2.93337	0.0756374	0.275364	-2.93337	-0.497299	-2.93337	-0.270712	-1.35127	-0.477618	-0.102638	0.101584	1.00725	1.09736	2.46854	-1.29615	-0.428947
33	-0.612754	-0.23629	-2.93337	0.207215	-0.205134	-0.621049	-0.669791	-0.703358	-1.36017	-2.93337	-0.818398	-0.72997	-0.510694	-2.93337	-0.767595	-0.476605	-0.248429	-0.925146	-0.00754599	-0.0200894	-0.307967	-0.644362	0.169565	-0.0966422	-0.217781	0.386513	2.45405	-2.93337	0.017959	-2.49607	-1.95744	-2.93337	-0.899312	-0.143954	0.0573396	-0.32616	0.0779584	-0.380986	0.00549994	-0.840992	-0.149973	-2.93337	-0.966006	-0.853111	-0.0841928	0.238619	-1.39164	-1.11452	-1.01222
34	0.759166	0.292992	-1.72178	0.379625	-0.121529	-0.601282	-0.593509	-0.586278	-1.33985	-0.52353	-0.173696	-0.0798276	-0.127295	-0.0111422	-0.63247	0.139518	0.175516	0.10574	0.389242	-2.93337	-0.246832	-0.516275	0.252117	0.22037	0.0987866	0.895614	2.4609	-1.51389	1.97623	-1.60658	-2.50183	-2.93337	-0.647737	0.228123	0.235936	-2.93337	-0.0296887	-0.299605	0.561574	-0.276194	-0.616761	-2.93337	-0.565279	-0.228871	-0.305269	-2.93337	-0.740884	-0.579246	-0.768658
35	0.183416	0.0539633	-1.89529	-0.880679	-0.305988	-1.09782	-1.19487	-1.26217	-2.93337	0.104451	-0.437564	-0.491487	-0.460491	-0.407335	-1.13522	-0.0232978	-0.536429	-0.926341	0.117221	-0.0824506	-0.611047	-1.06607	0.264347	-0.510317	-0.702181	-0.0942204	2.92608	-1.81644	-1.31254	-1.68938	-2.5169	-1.99215	-1.15467	-0.121605	0.00020194	-0.289818	0.156821	-0.569474	-0.256093	-0.556347	-0.187583	-2.93337	-0.718132	-0.472681	-0.0649795	-0.626183	-0.95155	-0.991489	-0.57615
36	-1.14533	0.456464	-2.93337	0.105	0.0357932	-0.477147	-0.398042	-0.444272	-1.84972	-0.766484	-2.24225	-1.58618	-0.505092	0.0908993	-0.431599	-0.0430329	0.0770235	-0.411185	0.326221	-0.366452	-0.21883	-0.48402	0.133214	-0.927852	-2.93337	-0.901098	-0.701038	-1.23858	-1.64192	-0.107109	-1.08437	-0.0950324	-0.540799	-0.131223	-0.404549	-0.865886	-0.32944	-0.243946	-2.93337	0.14782	0.193213	0.0157852	0.258625	0.267078	0.563067	0.241425	0.177881	-0.119407	-0.125353
37	-1.35963	-0.350823	-1.45737	-0.40244	-0.872787	-1.30447	-1.33129	-1.2086	-1.74121	-0.385284	-0.560395	-0.151243	-2.93337	-2.93337	-2.10962	-0.106743	-0.450687	-0.573794	0.0120724	0.0997268	-2.93337	-0.956094	-0.439233	-0.527302	-0.685788	-0.487793	-2.27328	-0.208909	-0.156598	0.503165	0.718097	-0.0777992	-0.520364	0.138765	0.208935	0.00631582	-0.798544	-0.789099	-2.93337	-0.0900023	-1.23171	-0.145635	-0.379485	-0.123512	-0.0956569	-0.283279	-0.616676	-0.391018	-0.427351
38	-0.800637	-0.272397	-2.93337	-2.93337	-0.721683	-1.28977	-1.37085	-1.31569	-0.579717	-0.0302164	-0.244916	-0.137795	-0.527671	-0.89443	-2.93337	-0.210891	-0.429932	-1.19824	-0.148989	-0.643675	-2.93337	-1.22043	-0.127334	-0.470512	-0.682212	0.0523857	2.92608	-2.11905	-1.03923	-1.75183	-1.99491	-2.51856	-2.93337	-2.93337	-0.321691	-0.233752	-0.994941	-0.810245	-0.514201	-0.338108	-0.0362887	-0.222461	-0.593063	-0.283469	0.134114	-0.343656	-0.862977	-0.566586	-0.659193
39	0.880618	0.359943	-2.26352	0.446866	-0.280538	-0.45263	-0.558898	-0.624813	-1.26524	0.170212	-0.0510191	0.221427	-0.36723	-0.655446	-1.31844	-0.228055	-0.484388	-0.422223	0.0424019	0.545131	-2.93337	-0.814816	0.121215	-2.93337	-2.93337	0.427028	1.61987	-2.93337	0.67367	-0.446661	-0.538025	0.341775	-0.870616	0.0112468	0.0172671	-0.572683	-0.72997	-0.332224	-1.17351	-0.471475	-0.671843	-0.262655	-0.524823	-0.274765	0.183966	-0.504297	-0.943036	-0.601477	-0.775579
40	-1.12185	-2.93337	-2.93337	0.185407	0.0345002	-0.229288	-0.235373	-0.837055	0.171268	-2.93337	-1.08382	0.121215	0.521424	-0.085559	-1.14232	0.0473027	-0.161658	-0.547111	-0.918909	-2.93337	-2.93337	-1.05138	-0.0223091	-0.491974	-0.643919	0.193015	1.5234	-2.25583	-0.882878	-1.2074	-1.71877	-2.93337	-2.93337	0.607609	0.677229	-0.288897	-2.93337	-2.93337	-2.93337	-0.306156	-0.0919663	0.305237	0.498363	0.647821	0.156873	-0.167735	-0.512127	-0.294505	-0.45263
41	-0.571931	-0.303217	-1.68015	-0.325745	-0.187934	-0.235435	-0.212012	-0.700028	-2.93337	-0.15927	-0.838066	-0.153908	0.39243	-0.5585	-2.51178	-0.388909	-0.241177	-0.668475	-0.103607	0.136644	-1.1647	-0.928875	-0.437252	-0.48574	-0.716098	-0.275158	0.813094	-1.62443	-0.00227706	-0.676295	-2.10823	-1.0415	-2.93337	0.157611	0.356056	-1.02609	-1.49189	-0.967359	-1.27648	-0.115141	-0.0866453	0.374059	0.19205	0.206817	0.0463244	0.0341364	-0.592491	-0.336943	0.00390682
42	-1.22497	-0.53898	-0.990619	-1.08331	-0.133836	-0.34159	-0.301755	-1.02105	-2.93337	-0.324508	-0.711091	-0.0464667	0.4347	0.214998	-1.24801	-0.0338765	-0.312718	-0.167841	-0.0156558	-0.185175	-2.93337	-1.13952	-0.512199	-0.811548	-1.15967	-0.801565	-2.93337	-0.399759	-1.45071	-0.460753	-0.273357	-1.67539	-0.209438	1.00896	0.847097	-0.454592	-1.00584	-0.654839	-0.580174	-0.111693	-0.128456	0.60032	0.0778897	0.285123	-2.93337	0.164841	-0.559657	-0.545919	-0.203433
43	0.516205	0.18081	-1.69237	-0.266613	0.583067	0.0960136	0.202017	-0.533851	0.632198	-0.143448	-0.89443	0.329246	1.64876	-0.332514	-1.24276	-0.315934	-0.165094	-0.586302	0.216101	0.0836917	-0.470512	-0.697687	0.398583	-0.747238	-2.93337	-0.546744	1.74975	-1.54366	-0.176213	-0.862977	-1.58794	-0.883782	-2.93337	1.18551	0.759618	0.729585	-0.629638	-0.327121	-2.93337	0.230614	-0.0185419	0.953852	0.907716	0.776044	0.115249	-0.272397	-0.233752	-0.423887	-0.187468
44	-2.93337	-0.0312391	-1.9807	0.668459	-0.588788	-0.554843	-0.80328	-0.81324	-0.738731	-0.247404	-0.343845	-0.270007	-0.475347	-0.494799	-0.834675	-0.488179	-0.3667	-0.218322	-0.0860058	-1.32654	-0.756795	-0.938544	-0.292824	-2.93337	-2.93337	0.712955	2.92608	-2.93337	-2.93337	-2.93337	-2.93337	1.06864	-0.414139	-0.688549	-0.224186	0.436582	-0.23587	-0.46289	-0.0501459	-0.595945	-0.396068	-0.618708	-1.16136	-2.93337	0.145781	-0.287336	-0.696615	-1.45239	-1.00756
45	-1.51389	-1.60658	-1.25873	0.119097	-0.713904	-0.874958	-0.991542	-1.05467	-0.897602	-2.93337	-0.19809	0.252117	-0.394396	-2.93337	-1.28423	-0.216777	-0.305269	-2.93337	-0.608883	-2.93337	-2.93337	-1.02285	-0.293659	-2.93337	0.13271	0.268505	1.32996	-1.14586	2.17141	-2.93337	-1.66245	-0.432518	-0.156035	0.370266	-0.00490926	-0.0172698	-1.10552	-2.93337	-1.07071	-0.0981696	-0.688923	-0.222876	-0.0555349	0.212795	-2.93337	-0.680753	-0.829614	-0.697244	-0.922562
46	-2.93337	-1.80615	-1.88512	-2.93337	-0.0474347	-0.306327	-0.215174	-0.965715	-2.93337	-0.123187	-0.139664	0.304985	0.604035	-2.93337	-1.1834	-0.351995	-0.410299	-2.93337	-0.167861	-0.940232	-2.93337	-0.927123	-0.232774	-0.503225	-0.723203	0.211956	2.18619	-1.98217	-1.22837	-2.10684	-1.62272	-2.51091	-0.483709	0.891642	0.91415	-0.106285	-0.29519	-0.635517	-0.429201	0.0318345	0.101792	0.115058	-0.42291	-0.15111	-2.93337	-2.93337	-1.03985	-1.14296	-0.386775
47	-1.05199	-0.197293	-0.552996	-0.324508	-0.711091	-0.93681	-0.949668	-0.962394	-0.233192	0.0207838	0.0519477	0.386547	-0.139442	-0.53898	-1.06754	-0.122857	-0.492761	-0.486096	-0.376517	0.395756	-2.93337	-0.899149	-0.418325	-0.185175	-0.358655	-0.479635	-2.10402	-0.221469	0.807722	0.097209	-0.167841	-1.03652	-0.394016	0.123484	-0.0528154	0.301099	-2.93337	-0.580174	-2.93337	0.0332802	-0.318703	0.143567	-0.238989	-0.0401131	0.117096	0.368147	-0.594075	-0.736989	-0.532652
48	0.211118	0.263173	-2.93337	0.66295	0.101584	-0.393359	-0.366605	-0.314647	-0.648871	-2.93337	-0.946425	-0.237765	-0.26996	-2.93337	-0.566388	0.162717	0.344687	0.451293	-0.931742	0.975416	0.245171	-0.308296	0.290087	0.418263	0.325341	0.870224	1.92881	-1.0446	2.92608	-2.93337	-0.916958	0.632	0.375169	-2.93337	0.474534	0.0795871	-0.119955	-0.00527552	-0.190443	-0.12623	-2.93337	-2.93337	-0.804828	-2.93337	-2.93337	0.272402	-0.373459	-0.428178	-0.276558
49	-0.170737	-0.205417	-2.93337	0.289791	-0.407679	-0.517388	-0.509554	-0.436781	-0.767517	-2.93337	-1.3119	-1.1501	-0.930777	-2.93337	-2.93337	-0.144347	-0.0919663	0.00758938	0.3673	0.191111	-0.177344	-0.479253	-0.0278246	0.0958146	-0.0637323	0.714265	1.64434	-2.93337	2.92608	-2.93337	-0.64107	-1.12693	-2.93337	-2.93337	0.326257	-0.273236	-2.93337	-0.366163	-2.93337	-0.726024	-2.93337	-2.93337	-0.800482	-0.837055	0.142019	-2.93337	-0.789251	-0.888585	-0.525598
50	-1.73491	-0.179266	-1.03652	-0.53898	-1.24801	-1.27157	-1.52651	-1.06754	-2.26847	-0.161959	-0.296052	0.00876043	-0.532652	-0.573246	-2.10402	-0.273357	-0.358655	-0.486096	-0.424872	0.261359	-2.93337	-0.962394	0.0146338	-0.279037	-0.454592	-0.301755	-0.609039	-1.08331	-0.899149	-1.61926	-1.10051	-0.755115	-2.93337	-2.93337	-0.0703964	-2.93337	-1.18015	-0.69489	-0.111693	-0.473318	-0.418325	-2.93337	-1.15967	-1.05199	-0.267355	-0.399759	-0.353182	-0.133836	-0.431077
51	-0.688923	0.301155	-2.93337	0.139518	-0.328663	-0.509421	-0.586278	-0.565279	-1.18784	0.0266439	-0.426231	-0.282082	-0.185594	-2.93337	-0.705581	0.00783025	-0.138521	-0.322933	-0.334491	0.19755	-0.768658	-0.680753	0.22037	0.333453	0.154053	0.572717	1.52728	-1.28423	-0.0111422	-0.936103	-1.66245	-1.10552	-2.93337	0.0329982	0.020132	-0.807876	-2.93337	-0.537041	-2.93337	-0.0981696	-0.787836	-0.50284	0.292992	0.370266	-2.93337	-0.310854	-0.299605	-0.697244	-0.394396
52	-0.601851	-0.271924	-2.93337	-0.40244	-0.685788	-1.01265	-1.07376	-1.16636	-0.156598	0.246105	0.230915	0.718097	-0.139883	-2.93337	-1.62613	-0.173579	-0.481355	-0.693761	-0.500772	-0.226503	-0.752993	-1.08979	-0.408603	-2.93337	-0.300053	0.632761	2.92608	-1.88807	-0.4565	-2.93337	-1.68171	-2.93337	-2.93337	-0.0545521	0.238427	-0.560395	-0.72663	-0.956094	-0.894393	-0.573794	-2.93337	-2.93337	-0.761705	-0.735144	-0.232362	-0.770654	-1.38921	-1.35963	-1.45737
53	-0.674559	0.0318345	-1.88512	0.219229	-0.266672	-0.642724	-0.902292	-0.891243	-2.93337	-0.209172	-0.11776	0.273657	-0.369008	-0.363049	-0.880316	-0.226875	-0.398131	-0.767297	-0.328974	0.642265	-0.490262	-0.795203	0.155287	-2.93337	-2.93337	1.34752	2.92608	-2.93337	-0.334612	-2.93337	-1.02442	-0.785764	-0.666691	-0.386775	0.0503162	-0.429201	-0.306327	-0.597922	-0.203203	-0.858791	-0.392526	-0.300898	-0.628257	-0.536303	0.0952504	-0.112117	-1.30116	-1.35632	-0.749573
54	-2.93337	-0.63247	-1.66245	0.398677	-0.270177	-0.530542	-0.509421	-0.647737	-2.93337	-0.558151	-1.02285	-0.874958	-0.426231	-2.93337	-0.759433	-0.0491717	-0.0735903	-0.35246	-0.807876	-0.0234022	-0.382483	-0.463237	0.408769	0.0456242	-0.210543	0.284741	1.3865	-1.96704	-0.240891	-0.909528	-2.09235	-0.572104	-0.450604	0.0654379	-0.334491	0.449146	-0.713904	-0.293659	-2.93337	-0.132826	-0.586278	0.125883	-0.299605	0.212795	-2.93337	-0.432518	-0.358091	-0.516275	-0.565279
55	0.983134	0.531397	-2.93337	0.220548	-0.0558177	-0.338108	-0.236758	-0.196959	-0.657374	-0.101582	-0.00791448	0.0397098	-0.126916	-2.93337	-0.873312	0.133624	0.0898913	-0.00102495	-0.910694	-0.0955319	-0.114536	-0.261764	0.61159	-0.812472	-2.93337	1.19157	1.79157	-1.33389	1.2381	-2.93337	-1.1731	-0.790618	-2.93337	-0.648326	-0.567072	-0.701877	-2.93337	-0.151904	-2.93337	-0.243207	-0.177043	-2.93337	-0.983817	-0.598011	1.15029	0.164599	-0.968177	-0.170737	-0.409772
56	-0.585509	-0.0834947	-0.211726	0.0798736	-0.12602	-0.608718	-0.632965	-0.872749	0.595889	-2.93337	-0.376295	0.218163	-2.93337	-0.303197	-0.717012	-0.0519235	0.000314292	0.0326996	0.0591638	0.128388	-0.400945	-0.962492	-0.279186	-0.413898	-0.541883	-2.93337	-2.93337	-0.186037	0.422946	-0.357495	0.570191	-0.908093	-0.0385254	-2.93337	0.412497	-0.10808	-2.93337	-2.93337	-2.93337	0.210463	-0.804006	-0.45263	-0.285315	-0.155632	0.00684557	-2.93337	-0.520824	-1.64896	-2.93337
57	0.180737	0.0861629	-2.93337	-0.0620487	-0.355545	-0.588585	-0.645289	-0.612694	-2.93337	-2.93337	-2.23941	-1.69989	-0.782809	-0.199599	-2.48799	0.0440464	-0.0747503	-0.324615	-0.179998	0.330917	-0.192897	-0.679994	-0.173848	-0.0944798	-0.212665	0.128545	0.546371	-1.63832	0.441743	-1.04727	-0.573717	-1.1857	-2.93337	-2.93337	-0.136819	-1.03044	-1.09945	-0.544067	-0.743464	-0.161266	-0.772728	-0.293783	-0.300032	-0.231922	-2.93337	-2.93337	-0.551734	-0.522503	-2.93337
58	0.778297	-0.11394	-0.92041	-2.93337	0.0902633	0.0517159	0.0441302	0.162214	-2.93337	-2.93337	-1.0561	-1.16404	-0.561868	0.366118	0.0295918	0.0220833	-0.223902	0.296766	0.0825736	1.20205	0.469698	0.195553	0.867321	-1.4913	-2.93337	1.11667	2.92608	-2.46055	-1.01935	-1.59382	-2.93337	-2.93337	-0.79053	-2.93337	-0.271827	-2.93337	0.820071	0.376837	0.60514	-0.736223	0.635486	-0.0791325	-0.839485	-2.93337	1.04163	-2.93337	-1.2154	-2.93337	-2.93337
59	-0.612865	-0.112117	-1.88512	-0.825746	-0.375036	-0.880316	-0.847191	-0.927123	0.304985	-0.31177	-0.351995	0.127956	-0.45263	-0.605453	-2.51091	-0.477357	-0.363049	-1.10409	-0.278313	1.17015	-0.749573	-0.952905	0.0952504	-2.93337	-2.93337	-2.93337	0.489092	-1.67857	0.0256573	-1.12332	-1.41801	-2.27089	-2.93337	-0.690298	-0.380943	-1.35632	-1.32813	-0.503225	-2.93337	-0.123187	-0.328974	0.141141	-0.185074	0.0695888	0.273657	1.10273	-0.416427	-0.509579	-0.404131
60	-2.93337	-0.562793	-2.50735	-0.227655	0.181196	-0.16782	-0.122524	-0.808127	-2.93337	0.596553	0.513728	1.00553	1.12842	-0.336923	-0.933304	-0.469219	-0.495255	-0.742495	-0.161901	0.203433	-0.675402	-0.895963	0.119141	0.0927463	-0.0696741	0.863179	2.92608	-2.26601	-1.03315	-1.67216	-2.93337	-1.44731	-1.26842	0.536945	0.662893	-0.590297	-0.432949	-0.659275	-0.325537	-0.508229	0.502682	0.583671	-0.0881567	0.265001	-0.145098	0.336858	-1.09723	-0.667434	-0.371907
61	-2.93337	-0.436402	-2.93337	-0.259289	-0.271647	-0.72467	-0.771144	-0.529441	-0.915229	-0.601081	-0.50802	-0.608802	-0.514897	-2.93337	-0.46113	-0.656713	-0.564594	-0.155837	-0.833479	0.38092	-2.93337	-0.467683	0.276475	0.089565	-0.0212001	0.96193	1.70527	-1.55096	0.787142	-2.93337	-1.18112	-2.93337	-0.235828	-0.0275397	-0.665237	0.4002	-2.93337	-0.00876809	-0.150122	-0.28367	0.144557	-2.93337	-2.25319	-1.36364	-0.0471999	0.888086	-1.96069	-2.93337	-2.93337
62	-0.65607	-2.93337	-2.93337	-2.93337	0.235936	-0.127295	-0.0798276	-0.897602	-2.93337	0.19755	-0.16172	0.182455	0.611436	-0.316855	-1.55758	-0.0172698	-0.228871	-0.252558	-0.0111422	-0.829614	-0.818439	-1.14586	-0.103897	-0.624945	-0.740884	0.398677	1.71353	-1.40095	-0.144539	-2.93337	-2.25843	-2.93337	-2.93337	0.438926	0.549539	-0.0424811	-2.93337	-0.778154	-2.93337	-0.586278	-2.93337	-0.340518	0.139518	0.0987866	-0.565279	0.039186	-0.722949	-0.639958	-0.489388
63	-2.93337	-2.93337	-2.93337	-2.93337	-2.01906	-1.64921	-1.58595	-1.43941	-2.93337	-2.93337	-0.384654	-2.93337	-2.93337	-2.93337	-2.93337	-2.93337	-2.93337	-2.93337	-0.738472	-2.93337	-2.93337	-1.20711	-0.139786	-0.858238	-2.93337	-2.93337	-0.0849628	0.185025	-2.93337	0.286979	1.52307	0.749525	-0.266297	-2.93337	0.345551	-2.93337	-2.93337	-0.577505	-2.93337	-0.782423	-2.93337	-0.0990334	-0.61245	-0.301036	-2.93337	-2.93337	-0.687772	-0.231895	-2.93337
64	0.00754286	0.468533	-2.10684	-1.62272	-0.45263	-0.891243	-0.869616	-0.767297	-0.804983	1.63179	0.532843	1.34752	0.0695888	-0.91426	-1.80615	0.0760935	-0.255314	-0.576987	-0.0596406	0.0629989	-0.612865	-0.706387	0.189875	-0.306327	-0.483709	-0.215174	0.211956	-1.30116	-0.749573	-0.940232	-1.73808	-1.12332	-1.35632	-2.93337	-0.556678	-0.979435	-2.93337	-0.435216	-2.93337	-0.173597	-0.542885	-0.714417	-0.994183	-0.723203	-2.93337	-0.00478038	-0.351995	0.155287	-0.289782
65	-2.93337	-0.578763	-2.93337	-0.514897	0.110281	-0.487627	-0.467683	-0.771144	-2.93337	-0.00876809	0.069232	-0.349068	0.268043	-2.93337	-1.18112	-0.844531	-0.822222	-0.542935	-0.150122	-1.27714	-1.04805	-0.96947	-0.13804	-0.271647	-0.385576	0.804847	1.51947	-2.93337	-1.59997	-1.55096	-2.93337	-2.93337	-2.93337	-0.640308	0.042379	-0.942522	-2.93337	-0.811186	-2.93337	-0.690037	-1.08063	-0.856882	-0.72467	-1.03184	0.517306	-0.247902	-1.42976	-0.46113	-0.373187
66	1.16125	0.419207	-2.93337	-0.872237	-0.236758	-0.618764	-0.539866	-0.581565	0.208706	-0.0169945	-0.346276	0.136964	-0.0846984	-0.164814	-2.93337	0.143807	0.0324062	-0.224911	-0.288961	0.179125	-0.31132	-0.595693	0.448761	-0.387628	-0.467213	0.594651	2.4664	-1.37852	-0.147928	-0.905729	-1.79849	-1.67053	-2.93337	-0.259456	-0.119612	0.172336	-0.883194	-0.334553	-2.93337	-0.230863	0.186204	0.295119	0.0641971	-0.0482992	-2.93337	0.500807	-0.381701	-0.1883	-0.473539
67	-0.240405	-2.93337	-0.684305	0.28093	-0.0868828	-0.368688	-0.36257	-0.356841	-0.651549	-0.22252	-0.628616	-0.582986	-2.93337	-0.398657	-0.589963	-0.345147	0.0635811	-0.0434805	0.0315135	1.15575	0.117009	-0.234482	0.209681	-2.93337	-2.93337	-2.93337	0.00657296	-0.900844	-2.26099	-0.392866	-1.31514	-0.506841	-0.486838	-0.116251	-0.454634	0.73068	-0.197887	-0.110386	-0.0371963	-0.0183615	-2.93337	0.628028	-0.263312	0.355735	1.97966	0.877036	-0.22846	-0.150557	-0.304395
68	-2.93337	0.5812	-1.65915	-0.28287	0.662423	0.0741941	0.0876236	-0.428153	0.607609	-0.109483	-0.414761	0.305237	0.940112	-2.93337	-1.47186	-0.185702	-0.198296	-0.554347	0.677229	-0.347738	-0.643919	-0.582559	0.708508	0.414878	0.142019	0.545527	1.14856	-1.01935	2.45865	-0.384019	-0.612783	-0.95915	-0.756014	-0.00997183	-0.0791325	0.272566	-0.932491	-0.085559	-2.93337	0.0538763	-0.512127	0.128238	0.37546	0.404414	1.60745	-2.93337	0.0345002	0.264051	0.215952
69	-2.93337	-0.335377	-2.93337	0.136723	-0.282798	-0.445824	-0.382774	-0.368862	-2.93337	-2.93337	-1.34551	-0.780221	-0.496902	-2.93337	-0.634643	-0.0110185	0.0760181	0.106283	-0.060865	0.471059	-0.108604	-0.439117	0.0386907	-0.680199	-2.93337	0.401652	1.09108	-1.22752	0.93288	-2.93337	-1.17577	-2.93337	-2.93337	-2.93337	0.228154	-1.01343	-0.511877	-0.375908	-0.617028	-0.160608	-0.46699	-2.93337	-1.08568	-2.93337	0.185132	-2.93337	-1.03125	-1.12895	-2.93337
70	-0.0639326	-0.0966422	-1.76337	0.00307708	-0.304457	-0.757456	-0.665615	-0.682902	-2.93337	-0.392975	0.159012	0.16649	-0.043886	-2.93337	-0.341913	0.403095	-0.164315	-0.203272	-0.399213	1.2462	0.0229368	-0.639535	0.255664	-0.222966	-0.316736	1.08552	2.92608	-2.93337	2.44067	-2.93337	-2.23507	-1.31094	-0.74764	-2.93337	0.107196	-0.426709	-0.266876	-0.367021	-0.832164	-0.560264	-0.700512	-2.93337	-0.43989	-0.0904405	-1.07601	0.663445	-1.02494	-0.647798	-0.718529
71	-2.22762	-1.22025	-0.646272	-2.93337	-1.19461	-1.47751	-1.52013	-1.33213	-2.93337	-0.335482	-0.117481	0.109477	-0.200525	-2.93337	-0.998628	-0.0106427	-0.341985	-0.227169	-0.148696	0.18523	-2.93337	-1.03272	-0.572492	-0.354834	-0.468719	-0.46176	-2.93337	-0.111104	-1.39775	0.154318	1.14842	-0.10455	-0.0586812	-2.93337	0.305708	-1.17125	-2.05655	-0.810581	-2.93337	0.504153	-1.01555	-2.93337	-0.871532	-0.534626	-0.316298	-2.93337	-0.673264	-0.757973	-2.93337
72	-2.93337	-0.848516	-2.93337	0.0898913	-0.639901	-1.27406	-1.30364	-1.19656	-2.93337	-2.93337	-0.824376	-0.567072	-0.582258	-0.790618	-1.57012	-0.243207	-0.338108	-2.93337	-0.478008	0.237384	-0.223744	-1.08684	-0.230261	-0.897734	-1.05181	-0.0687246	0.494414	-2.93337	0.640003	-2.22913	-0.470981	-1.75671	-2.93337	-2.93337	0.0537766	-0.114536	-2.93337	-0.62366	-2.93337	-0.274986	-1.33389	-2.93337	-0.812472	-2.93337	-2.93337	-2.93337	-1.3994	-2.05831	-2.93337
73	-0.682902	-0.598271	-2.93337	0.150962	-0.843766	-0.991601	-1.31094	-1.15797	-2.93337	-2.93337	-0.0302164	-0.102638	-0.43989	-0.501418	-0.665615	-0.0769129	-0.545196	-0.473006	-0.73766	0.0641971	-2.93337	-0.918296	-0.392975	-2.93337	-2.93337	0.0570553	0.435426	-0.787578	1.79982	-0.380212	-0.254414	-0.109069	-2.93337	-2.93337	0.0926486	-0.575176	-2.93337	-0.798024	-2.93337	-0.757456	-2.93337	-2.93337	-0.348306	-0.433385	-0.639535	-2.93337	-1.52865	-1.11452	-2.93337
74	-0.409821	-0.515609	-2.93337	-0.0101304	-0.454699	-0.805812	-0.863133	-0.909896	-0.022698	-2.93337	-0.488034	0.0755913	-0.429845	-2.93337	-1.50225	0.0959236	-0.293719	-0.587402	-0.676238	0.882297	-0.0934815	-0.937196	-0.176725	0.228378	0.0823695	0.714896	2.45288	-1.42464	1.96382	-1.11267	-0.897644	-1.9558	-2.93337	-2.93337	0.110159	-0.68454	-0.467846	-2.93337	-0.403243	-0.508629	-0.693031	-2.93337	-0.83921	-0.756477	-2.93337	-2.93337	-1.24709	-1.1984	-1.01042
75	-1.81209	-0.510932	-2.93337	-0.24892	0.0533051	-0.537262	-0.557413	-1.03107	-2.93337	0.297181	-0.32141	-0.0611329	0.163961	-0.972224	-1.28155	-0.642358	-0.657994	-1.25749	0.0166529	0.4964	-0.886662	-1.21199	-0.309912	-0.145809	-0.343749	-0.243316	-0.0130219	-1.1497	-2.27564	-0.921198	-1.42451	-0.378046	-2.93337	-0.259612	0.205901	-0.366187	-2.93337	-1.04631	-0.801936	-0.437409	-1.00117	-0.620618	-0.20865	-0.288222	-2.93337	-0.0307191	-0.570662	-0.412822	-0.276904
76	-0.0583403	-0.211726	-2.93337	-0.388741	-0.549372	-0.884244	-0.84915	-0.804006	-1.35665	-0.0126994	0.433122	0.697409	-0.369869	-0.640668	-2.93337	0.0798736	-0.394798	-0.333179	-0.726385	-2.93337	-0.745101	-0.717012	0.0390731	-0.413898	-0.513494	0.954375	2.4517	-1.85658	0.242237	-1.04121	-1.95414	-1.77764	-2.93337	-0.0318535	-0.407491	-0.528266	-2.93337	-0.434035	-2.93337	-0.427594	-1.09142	0.0456967	0.382253	0.25072	-2.93337	0.650787	-0.908093	-0.440314	-0.837415
77	-0.555464	0.503629	-1.33168	-0.281048	-0.316446	-0.599007	-0.614773	-0.688198	0.843595	-0.358437	-0.74109	-0.982414	-0.591246	-2.93337	-1.50563	-0.275077	-0.147083	-0.95414	0.114712	0.001614	-0.465599	-0.731755	0.257581	0.350246	-0.0686305	0.429045	0.934403	-0.866631	-0.0432624	-0.421138	-1.0966	-0.646304	-2.93337	-2.93337	-0.798971	-2.93337	-1.03007	-0.352705	-2.93337	0.24083	-0.0748921	-0.287126	0.121215	0.378782	-0.195356	-2.93337	-0.00497721	0.785341	0.274335
78	0.938222	0.592313	-2.93337	-2.93337	-0.17664	-0.432296	-0.503385	-0.412505	-0.846507	-0.135268	-0.691862	-0.892666	-0.545029	-2.93337	-2.93337	0.0448282	-0.0633518	-0.188813	-0.595167	-0.0573422	-0.610779	-0.618882	0.464019	0.261916	0.183109	1.52144	2.92608	-1.27893	1.14682	-1.14053	-1.30668	-0.869996	-2.93337	-2.93337	-0.201597	-0.0693781	-2.93337	-0.524362	-2.93337	-0.100237	-2.93337	-2.93337	-0.717252	-0.626949	-2.93337	-0.683523	-0.802567	-0.858672	-0.573472
79	-2.93337	-0.623929	-2.93337	-1.38585	-1.46515	-1.4229	-1.35127	-1.28855	-2.93337	-2.93337	-1.18146	-0.403611	-2.93337	-2.93337	-0.984586	-0.284801	-2.93337	-0.164006	-0.323801	-2.93337	-2.93337	-0.820317	-0.177241	-0.170737	-0.317055	-2.93337	-0.549998	0.0183277	-2.93337	0.88617	2.12191	1.65312	-0.0654288	-2.93337	0.420394	-0.390271	-2.93337	-0.557773	-2.93337	-0.832723	-0.362979	-2.93337	-0.858397	-0.53443	-2.93337	-2.93337	-0.518955	-0.668101	-2.93337
80	-2.93337	0.237384	-2.93337	-0.780097	-0.190125	-0.6929	-0.631805	-0.648326	0.687613	-2.93337	-1.83564	-1.10673	-1.01745	-0.769819	-0.701877	0.0682203	-0.00791448	-0.478008	-0.574588	0.855535	-0.430841	-0.710905	0.156932	-0.848516	-0.939549	-0.801374	-0.450441	-1.57012	2.43553	-0.675219	-0.506916	-0.897734	-2.93337	-2.93337	-0.492533	-0.376936	-2.93337	-0.196959	-2.93337	-0.0348775	-0.529644	-0.357206	-0.243207	-0.145591	-2.93337	-0.470981	-0.027935	0.0123887	-0.567072
81	-1.1731	-0.389965	-2.93337	-2.93337	-0.223744	-0.657374	-0.559442	-1.10673	0.51881	-2.93337	-0.720348	-0.430841	0.0537766	-0.10808	-1.19656	-0.101582	-0.139102	-2.93337	-0.402849	0.104399	-2.93337	-1.15046	-0.249544	-0.478008	-0.631805	-0.145591	0.290228	-1.52186	-2.93337	-1.62528	-0.203784	-0.43752	-2.93337	-2.93337	1.28922	-0.396283	-0.589849	-2.93337	-0.536666	-0.293849	-0.710905	0.506241	0.583067	0.416187	-2.93337	-2.93337	-0.409772	-0.376936	-0.37019
82	-0.922562	0.598167	-0.778154	-0.16172	-0.276194	-0.463237	-0.438657	-0.376409	-2.93337	0.759166	0.379625	0.712114	-2.93337	-0.444621	-0.909528	0.419063	0.10574	0.611436	-0.456666	-2.93337	-0.394396	-0.370166	0.212795	-0.400335	-0.601282	-0.664479	-2.93337	0.83222	-0.722949	0.572717	-0.991542	-0.886199	-0.639958	0.389242	-0.705581	-1.14586	0.525335	-0.00490926	0.146617	-0.156035	-0.713904	0.19755	-0.680753	-0.426231	-2.93337	-2.93337	-0.185594	-0.109938	-0.0172698
83	2.92608	1.40839	0.204233	0.0731368	0.0168025	0.215035	0.237384	0.427028	0.0352646	-2.93337	-2.93337	-2.93337	-2.93337	0.063303	-0.166412	-0.480347	0.397907	1.08934	-2.93337	0.318993	0.284338	0.587718	-0.183546	-2.93337	-2.93337	-2.93337	-2.3854	1.2543	0.111926	2.32233	-0.116637	-0.245343	-0.461723	-2.93337	-0.645419	1.04326	0.894335	0.35708	0.964839	0.182313	0.928569	-2.93337	-0.37244	-0.219389	1.32551	-2.93337	0.731752	1.00206	0.644979
84	-0.39226	-0.0581826	-0.410724	0.307242	-0.398088	-0.786099	-0.721063	-0.72997	-2.93337	-2.93337	-0.757729	-0.541883	-2.93337	0.596229	-0.776418	0.468084	0.0698006	0.535137	0.0114572	-2.93337	-2.93337	-0.461033	-0.0453203	-0.226036	-0.436581	0.0898913	-2.93337	0.299121	-0.528637	0.249864	0.695064	-0.494098	0.123557	-2.93337	0.478836	-0.638176	-0.106681	-0.0763421	-0.112735	-0.614773	-0.974594	-0.0197578	-0.314253	-0.00102495	-0.480514	-0.28547	-0.176598	-0.118551	-0.291301
85	-0.492053	0.350558	0.645984	0.390831	-0.105597	-0.542991	-0.550771	-0.535728	-1.13406	-2.93337	-1.57528	-1.1126	-2.93337	0.118952	-0.654588	0.0615677	0.112035	0.322283	-0.621339	0.726478	0.0272146	-0.410254	0.288099	-0.463989	-0.588221	-2.93337	-2.48377	0.270872	1.49035	0.525204	0.603452	1.0835	-0.289621	-2.93337	-0.086715	-0.320618	0.227621	-0.276946	0.0760459	0.0339758	0.126202	-0.0933493	-0.396876	-0.167548	-0.745692	-2.93337	-0.326839	-0.680999	-0.424248
86	-0.770892	0.294818	-1.76662	0.0694402	-0.13984	-0.651866	-0.619071	-0.602597	-1.94222	-0.0449644	0.00171081	-0.091101	-0.259759	-2.93337	-0.410724	0.156063	-0.183249	-0.456893	-0.872157	-2.93337	-0.505687	-0.564457	0.531303	-0.018158	-0.158184	1.49685	2.92608	-2.06858	-1.53196	-1.58079	-2.93337	-0.860406	-1.25837	-2.93337	-0.66954	-0.635408	-0.146172	-0.303506	-2.93337	-0.57922	-0.266133	-2.93337	-1.11834	-0.761056	-0.470558	-2.93337	-1.13975	-1.18394	-1.04552
87	-2.93337	-0.605064	-2.93337	-0.539821	-0.161658	-0.28287	-0.179585	-0.728216	-2.93337	0.385151	0.247591	0.773012	0.677229	-0.45263	-2.93337	0.0407598	-0.402037	-0.652122	-0.458813	-0.746668	-0.756014	-0.918909	-0.229288	-0.294505	-0.288897	1.01873	2.92608	-1.96389	0.965627	-2.93337	-1.7873	-1.28071	-2.93337	-0.35936	0.0807702	-0.390057	-2.93337	-0.70204	-2.93337	-0.0286219	-0.685314	0.121215	0.114785	0.193015	-0.434446	-0.860449	-0.987831	-0.384019	0.0741941
88	0.453905	0.88617	-0.390271	-0.46682	0.0468282	-0.445903	-0.417887	-0.310372	-1.38585	0.218163	-0.503755	-0.557773	-2.93337	-0.640668	-1.09142	0.271956	-0.0374483	-0.432444	-0.350191	2.12191	-0.225374	-0.218652	0.796361	-0.291301	-2.93337	-2.93337	-2.47145	0.839563	2.92608	1.77525	1.92035	-0.177241	-1.05479	-2.93337	-1.01935	0.387206	0.160776	-0.0024758	-2.93337	0.152477	0.816764	-2.93337	-0.775355	-0.369869	-2.93337	-2.93337	0.18432	0.514056	0.0839997
89	0.216004	0.0135925	-1.97474	-0.224911	-0.387628	-0.723078	-0.777287	-0.796394	-0.749917	0.186204	-0.0109699	0.223587	-0.375711	-2.93337	-0.758929	0.057602	-0.399213	-0.393447	-0.883194	-2.93337	-0.618764	-0.714165	0.026142	0.143807	-0.0230105	1.24252	2.92608	-1.79849	-0.352223	-1.34785	-1.67053	-1.52186	-1.00059	-0.581565	-0.288961	-0.265355	-1.06279	-0.673632	-2.93337	-0.554059	0.172336	0.117053	-0.479921	-0.1883	-1.11452	-0.147928	-1.13429	-1.19656	-0.740686
90	0.126037	-0.0481045	-2.93337	-0.28265	-0.444362	-0.598769	-0.614773	-0.526079	-2.93337	-0.288831	-0.152731	-0.208693	-0.425282	-0.03467	-1.10894	0.119027	-0.367411	-0.380212	-1.46009	-0.539772	-1.38685	-0.504511	0.208213	-0.638835	-0.781793	0.531214	2.15718	-2.93337	-0.743209	-1.29615	-0.919555	-2.93337	-2.93337	0.215897	-0.00236912	0.473851	-0.533047	-0.195739	-2.93337	-0.330734	-2.93337	0.2003	0.351051	0.380088	-2.93337	-2.93337	-0.463606	-1.02296	-0.847147
91	-2.93337	-2.93337	-1.6365	-2.93337	0.569302	0.357285	0.337822	-0.183249	-2.93337	1.94885	0.715953	1.16208	1.25016	-2.93337	-1.18394	-0.109552	0.0213773	-0.491584	-0.0246658	-0.146172	-0.385001	-0.346917	0.311767	-2.93337	-2.93337	-2.93337	-2.23798	-0.241609	-2.93337	0.171216	0.210263	-0.520234	-1.76662	-0.586647	-0.59432	-0.791255	-2.93337	-0.266133	-2.93337	0.286044	-0.152327	-2.93337	0.218163	0.178508	-2.93337	-0.164364	0.186093	0.667494	0.731915
92	-2.93337	-1.34251	-2.93337	-2.93337	-2.23653	-1.44745	-1.63466	-1.25662	-2.93337	-2.93337	0.207946	-2.93337	-2.93337	-2.93337	-0.569691	-0.759263	-2.93337	-2.93337	0.266574	-2.93337	-2.93337	-0.882196	0.21584	-2.93337	-2.93337	0.516844	1.12297	0.783189	-2.93337	1.16013	2.44193	1.67983	-0.858542	-2.93337	-1.02677	0.355027	-1.09592	-0.319487	-0.822308	-1.0777	-2.93337	-2.93337	-1.765	-1.04375	-2.93337	0.38504	-0.600442	-0.83407	-0.69358
93	-2.93337	-2.93337	-1.97169	-0.377213	0.250569	-0.260065	-0.318337	-0.737114	-2.93337	-0.329879	-0.295292	0.348704	0.799371	-0.359001	-1.40619	-0.135987	-0.438805	-0.266041	-0.312282	0.6039	-0.66185	-0.967546	0.376311	0.00892404	-0.158957	0.404822	1.71957	-1.79535	2.17595	-0.879935	-2.93337	-0.335713	-1.72679	-2.93337	-0.0281278	-0.502307	-0.237211	-0.614773	0.119119	-0.182434	-2.93337	1.33536	0.764597	1.1576	0.385864	-2.93337	-0.694294	-0.254496	-0.141865
94	-0.706942	-0.373187	-1.6558	-1.20384	-0.474232	-0.879534	-0.822222	-0.86832	-1.59997	-0.167713	-1.03184	-0.96947	-0.640308	-2.93337	-0.984225	-0.0600094	-0.593214	-0.715372	-0.33688	0.689123	-0.430102	-0.800775	0.0360025	-0.223605	-0.397522	-0.342925	-0.673517	-0.514897	1.96922	-0.295399	-1.36364	-1.39478	-2.93337	-2.93337	-1.33334	-0.319078	-2.93337	-0.529441	-2.93337	-0.360648	-2.93337	-0.0471999	0.13058	0.00417043	-2.93337	0.658527	-0.173738	-0.31282	-0.307055
95	-2.93337	-1.64722	-2.93337	-0.146726	-0.85952	-0.919555	-1.10894	-1.12962	-2.93337	0.901816	0.543869	0.679067	-0.0734081	-2.93337	-1.32493	-0.110959	-0.664047	-2.93337	-0.791863	0.282252	-2.93337	-1.03945	-0.336858	-2.93337	-2.93337	-0.03467	-0.182965	-2.93337	1.1735	-2.93337	0.00426475	-0.263968	-0.771918	-2.93337	-1.00678	-0.569006	-1.7761	-0.847147	-0.504511	-0.431836	-0.373862	-0.518598	-0.9335	-0.715124	-2.93337	-0.631089	-0.871052	-0.128791	-0.752862
96	-0.215804	-0.156322	-0.488574	-0.549006	-0.612838	-1.06438	-1.00235	-0.959196	-1.80004	0.273303	0.345955	0.492054	0.132474	0.0408277	-1.01763	0.195827	-0.456581	-0.245283	-0.389786	0.430896	-0.514873	-0.873847	-0.203666	-1.08023	-1.19832	-2.93337	-2.50735	-0.250955	0.233373	-0.233616	0.737464	-0.0328369	-0.432949	0.112819	-0.139216	0.281175	-1.34957	-0.699528	-1.24483	-0.25638	-0.401409	0.047187	-0.0454852	0.218163	-0.221821	-2.93337	-0.650992	-0.597681	-0.450647
97	0.906695	0.420648	-1.44183	-0.763451	-0.210145	-0.504148	-0.349717	-0.203526	-0.98765	-0.0897699	0.52314	-0.578708	-0.368593	-2.93337	-2.93337	0.058954	0.109624	0.233636	0.242052	-0.0761504	-0.299322	-0.229806	0.388662	-2.06179	-2.93337	0.561889	1.34771	-0.724367	2.92608	-0.610535	-1.69152	-0.928775	-2.93337	0.138392	-0.13319	0.431264	-2.93337	0.102046	-2.93337	0.116672	-0.223352	-0.216824	-0.586252	0.643971	-2.93337	1.19574	-0.157998	0.986905	-0.139352
98	-2.93337	-2.93337	-0.0828701	-0.0939188	-0.376174	-0.0503024	-0.0387693	0.0740644	-2.93337	-0.810792	-0.34438	-2.93337	-2.93337	0.0164694	-0.00557759	-0.759263	-0.0274185	-0.419715	-0.155205	1.52193	0.388405	0.158872	-0.40837	-0.850106	-2.93337	-2.93337	-1.53031	0.441129	-0.175907	2.92608	-0.208613	-0.0717981	-0.547389	-2.93337	-2.93337	0.355027	0.145646	0.171399	0.649965	-0.0165078	-2.93337	-2.93337	-0.572149	-2.93337	-2.93337	-2.93337	0.237811	0.423523	0.133393
99	-2.93337	-0.28806	-2.93337	-0.328663	0.438926	-0.322933	-0.252558	-0.740884	-2.93337	1.23308	-0.127295	0.680915	0.943855	-0.469579	-1.43682	-0.0674777	-0.579246	-0.444621	-0.797637	1.19028	-0.382483	-0.922562	0.0654379	-0.412927	-0.601282	-0.509421	-0.400335	-1.86972	0.161412	-0.94935	-1.05467	-2.93337	-2.93337	-0.0234022	-0.476086	-0.818439	-2.93337	-0.807876	-2.93337	0.00783025	-1.07071	-0.463237	-0.0491717	0.039186	-2.93337	0.119097	-0.138521	0.168514	0.00156818
100	0.75419	0.615507	-2.93337	-0.80734	-0.131223	-0.411185	-0.398042	-0.366452	1.02946	0.478797	0.301245	0.628964	0.0977625	-2.93337	-0.927852	0.177881	-0.125353	-0.0950324	-0.261858	-2.93337	-0.00374327	-0.533919	0.657909	-0.0820673	-0.237716	1.68802	2.92608	-1.10323	0.00945139	-2.93337	-2.93337	-1.31976	-2.93337	-0.450514	-0.737516	-0.901098	-2.93337	-0.250046	-0.818356	0.133214	0.772283	-0.0430329	-0.728151	-0.766484	0.808855	0.0629009	-0.666779	-0.438029	-0.51205
101	-0.0395359	0.932472	-2.93337	-0.0713601	0.183831	-0.307967	-0.344154	-0.362064	-2.93337	0.162273	-0.476605	-0.46348	-0.302279	-0.546124	-0.797164	-0.0841928	-0.173759	0.0641971	-0.538842	-0.444451	-0.272397	-0.490238	0.490619	1.10684	0.841671	1.01112	2.16202	-1.24876	-0.532193	-0.57487	-0.567736	-1.95744	-1.50395	-1.78068	-1.30145	-0.405629	-0.777287	-0.217781	-2.93337	-0.296306	-0.137795	-2.93337	-0.711883	-0.259917	0.626699	-2.93337	-0.652712	-0.320181	-0.284485
102	0.664765	0.825136	-2.93337	-1.22326	0.330551	-0.0671024	-0.0791325	-0.571356	0.198064	-0.0121049	-0.974188	0.0623851	0.562681	0.0370234	-2.93337	0.243164	-0.0730525	-0.537155	-0.497299	0.307017	-0.744292	-0.726572	0.128025	-0.182267	-0.43503	0.251253	2.46854	-1.52497	1.72743	-0.592193	-1.61769	-0.685059	-2.93337	-0.00603789	0.235501	-2.93337	-0.614773	-0.490677	-0.530812	0.283156	-0.304945	1.62589	1.16485	1.4652	-2.93337	-0.0180691	-0.0240722	0.0690398	0.322187
103	0.386513	0.376643	-2.93337	0.280418	-0.259917	-0.720894	-0.669791	-0.596917	0.701162	0.0311739	-0.425612	-0.636678	-0.490238	-2.93337	-1.71266	0.00549994	-0.179718	-0.546124	-0.36835	-0.290497	-0.553525	-0.644362	0.550036	0.0848678	0.0507331	1.5155	2.92608	-2.49607	-0.739212	-2.93337	-1.07739	-0.48331	-0.925146	-2.93337	-0.58212	-2.93337	-2.93337	-0.266085	-0.399213	-0.192224	-1.09489	-2.93337	-1.65241	-2.93337	0.191547	-0.652712	-1.36017	-1.39164	-0.911687
104	0.420648	1.08146	-1.11066	-0.216824	0.548969	-0.102098	0.0878214	-0.00242043	-0.454794	-0.139352	-1.30732	-1.02122	-0.248982	-0.461649	-2.93337	-0.511256	0.169424	-0.375289	0.62947	1.19574	-0.0158132	0.00446421	0.303467	-2.93337	-2.93337	-0.635711	0.109624	-0.828308	1.01572	0.294752	-2.06179	-0.943234	-1.07257	-0.888978	-0.489755	0.0519716	-2.93337	0.0735121	-2.93337	0.442033	1.57384	0.741047	0.145944	0.0449278	2.92608	0.724638	0.510369	1.24218	0.573802
105	0.214012	-0.0926877	-1.49189	0.275688	-0.437252	-0.585583	-0.599893	-0.592491	0.450241	0.76201	0.267658	0.686658	0.0589049	-0.153908	-0.538113	0.291217	-0.0570876	0.0783211	-0.235435	-0.217996	-0.308544	-0.622676	-0.0804704	-0.531853	-0.724942	1.4074	2.92608	-1.68015	0.130109	-2.93337	-1.32972	-1.73965	-0.0083772	-0.193939	-0.280799	0.365114	-0.103607	-0.354122	0.0463244	-0.269311	-2.93337	-2.93337	-0.892824	-2.93337	-0.838066	-2.93337	-1.02609	-0.881911	-0.806676
106	0.0119013	0.514951	-2.93337	0.277993	-0.0982316	-0.413475	-0.446339	-0.388061	-2.93337	0.975004	0.630789	0.774201	0.0932717	-2.93337	-0.879112	0.503125	-0.18937	-0.55054	-1.16889	1.09736	-0.0923654	-0.521654	0.564936	-0.58703	-0.642884	1.81174	2.4481	-2.49108	2.92608	-2.93337	-2.93337	-2.93337	-2.93337	-2.93337	-0.651269	-0.720719	-0.957394	-0.507179	-0.694233	-0.331902	0.356325	-0.0141087	-0.627287	-2.93337	0.458552	-0.325946	-0.749175	-0.610661	-0.809173
107	-1.07071	-1.25873	-1.51389	-0.16172	-0.482631	-0.63247	-0.601282	-0.647737	0.919137	1.45148	0.19755	0.491352	-0.0555349	-2.93337	-0.863966	0.175516	-0.191744	-2.93337	-0.358091	-0.167757	-2.93337	-0.579246	0.139518	-0.363971	-0.509421	-0.156035	0.549539	-1.16671	-0.680753	-2.93337	-1.72178	-1.66245	-0.444621	-2.93337	-0.991542	0.260312	-0.456666	-0.406663	-0.322933	-0.121529	-0.0424811	-0.624945	-1.02285	-0.874958	-2.93337	-2.93337	-0.35246	-0.412927	-0.593509
108	0.645984	0.589313	-1.76172	0.235966	-0.173894	-0.604489	-0.565767	-0.550771	-2.93337	0.322283	1.0835	0.988801	0.244408	-2.93337	-0.289621	0.575808	-0.03308	-0.332995	-0.707555	0.0972334	-0.20006	-0.456942	0.760584	-0.155094	-0.326839	0.961636	2.92608	-1.3391	-1.22783	-2.93337	-2.93337	-1.93692	-1.40486	-1.48427	-1.17858	-2.93337	0.500564	-0.0993577	0.279592	-0.484763	0.148463	-2.93337	-1.27977	-1.09233	-2.93337	0.551099	-0.878668	0.203235	-0.499258
109	-0.211726	0.14993	-0.434035	-0.793643	-0.77372	-1.24542	-0.884244	-0.754686	1.06876	0.83778	0.0130193	-0.528266	-0.0961134	-0.59291	-2.93337	-0.0318535	-0.230576	-0.0834947	-0.339353	-0.46574	-2.93337	-0.600874	0.623089	-0.895963	-1.00861	-2.93337	-2.93337	0.218163	-1.64896	-0.492881	-0.814593	-0.640668	-2.93337	-2.93337	-0.388741	-0.10808	0.0456967	-0.357495	1.00753	0.202659	0.234159	-2.93337	-0.872749	-0.608718	-2.93337	-0.45263	0.582431	0.443531	-0.192389
110	-0.816627	-0.393447	-2.93337	-0.288961	-0.248429	-0.931533	-0.73169	-0.758929	-1.79849	-0.328821	-1.00059	-0.838432	-0.581565	-0.194446	-2.93337	0.165307	-0.323202	-0.512852	-0.381701	-0.20683	-0.467213	-0.723078	0.31091	-0.944711	-1.09559	0.559054	2.4664	-1.87755	-1.13429	-1.01591	-2.50645	-0.242624	-2.93337	-0.357757	-0.588456	0.352753	-0.375711	-0.236758	-2.93337	-0.352223	0.534964	-0.346276	-0.230863	-0.212895	-2.93337	1.461	-0.697795	-0.072334	-0.560852
111	-2.93337	1.0123	0.639704	-0.324742	-0.0370375	0.0131994	-0.0443543	0.09551	-0.147429	-0.291301	-0.772319	0.438379	0.762209	-2.93337	-0.35832	-0.167309	-0.114408	0.118786	0.103312	-0.154016	-2.93337	0.245097	0.743179	0.0880467	-2.93337	-2.93337	0.0422721	0.474298	-2.93337	0.319445	2.1082	0.0572003	-1.1441	-2.93337	-0.970613	-2.93337	0.594332	0.511392	0.0203971	-0.0296111	-2.93337	0.525054	-0.47213	-0.263889	0.19202	-2.93337	0.111345	-0.0083281	-0.00102495
112	0.0641971	0.907716	-2.93337	0.191547	0.0507331	-0.476605	-0.412075	-0.272397	-1.71266	0.513127	-0.490238	-0.432068	-0.217781	-0.350418	-0.278415	0.457951	0.112444	-0.510694	-0.338108	0.105378	-0.39322	-0.48331	0.884241	-0.10238	-0.387156	1.14151	2.92608	-1.39164	0.132957	-0.711883	-2.49607	-1.5966	-0.86492	0.0375266	-0.767595	-0.517807	-0.56057	-0.161531	-2.93337	0.406217	0.669745	-2.93337	-0.444451	-0.525211	0.437103	-2.93337	-0.0777119	0.841671	0.357575
113	2.42887	1.92672	-1.47054	0.572974	0.644979	0.0621552	0.0696664	0.16032	-1.02514	-0.556523	-0.311967	-0.579717	-0.0838062	0.547295	0.0476935	0.520853	0.484032	0.677056	-0.17399	1.55928	0.260843	0.0989756	1.18129	-2.93337	-2.93337	-2.93337	2.92608	-1.26524	0.868196	-0.760385	-1.35703	-2.93337	-1.00785	-0.720152	-0.466655	-0.48831	0.782825	0.472356	0.352285	0.0126484	0.560647	-2.93337	-0.432688	0.449185	0.323077	-2.93337	-0.266954	0.362669	-0.280193
114	-2.93337	-1.0691	-1.86812	0.00538456	-0.141437	-0.549184	-0.514201	-0.500817	-0.623019	-0.0197578	-0.873312	-0.748487	-0.308468	-2.93337	-1.18618	0.0765402	-0.338108	-0.895963	0.331483	0.810066	-2.93337	-0.448564	0.447218	-0.638176	-2.93337	-2.93337	0.416978	-1.6608	1.44957	-0.907768	-1.96547	-0.816548	-0.721063	-0.934304	-0.974594	0.622763	-0.850416	-0.124228	-2.93337	0.137298	0.427028	-2.93337	-0.487228	-0.112735	-2.93337	-2.93337	-0.232153	-0.344048	-0.302903
115	-1.07902	-1.11636	-0.646304	-0.0686305	-0.233024	-0.663294	-0.534115	-0.472102	-0.913464	-0.322654	-0.85507	-1.22634	-0.576837	-0.245157	-0.548229	0.307359	-0.358437	-0.0997465	-0.182783	0.171796	-2.93337	-0.512803	0.217039	0.128312	0.0141159	1.51749	2.16362	-0.731755	-0.940784	-2.93337	-1.04636	-1.46697	0.265755	-0.505989	-0.298904	1.07472	-2.93337	-0.281048	-2.93337	-0.25669	0.0531719	-2.93337	-1.50563	-1.15797	1.32071	1.37676	-1.1794	-1.65411	-2.49705
116	1.92881	1.39957	-1.82926	-0.0671024	0.746841	0.219374	0.344687	0.334629	-0.263168	0.765418	-0.00527552	-0.100545	0.263173	-2.93337	-2.93337	0.0723686	0.509997	0.154739	-0.132346	0.679067	0.385717	0.194323	1.06889	-0.256777	-2.93337	0.603286	2.43022	-1.51486	2.92608	-0.476035	-2.47605	-2.93337	-1.0446	-0.573982	-0.703291	-2.93337	0.825136	0.22788	0.713186	0.281235	-2.93337	-2.93337	-0.648871	-0.566388	2.1294	-2.93337	-0.170737	-0.43503	-0.0738081
117	1.90488	1.76068	-1.168	0.263887	1.08248	0.319445	0.381683	0.14228	-0.250796	-0.114408	-0.534223	-0.608056	0.743179	-0.10072	-0.0370375	-0.0727812	0.486417	0.09551	-0.120958	0.594332	-2.93337	0.103312	1.25695	-0.351861	-2.93337	-2.93337	0.474298	-0.28461	2.92608	-0.133902	-0.955173	-0.652889	-2.93337	-2.93337	-0.160448	0.579525	-2.93337	0.0422721	-2.93337	0.639704	0.111345	-2.93337	0.150579	0.292071	-2.93337	-2.93337	0.56633	0.824418	0.690458
118	-0.289621	0.288099	-1.37175	-0.276946	1.15618	0.477749	0.631379	-0.38425	-0.206716	-0.637635	-1.1126	0.164112	1.94299	-0.22633	-0.377783	0.313973	-0.193249	-0.0538836	0.140804	0.934691	-0.0667015	-0.565767	0.500564	-0.180144	-0.301903	-0.00650168	0.466261	-1.93692	2.4394	-0.358198	-0.580722	-0.558177	-2.93337	0.0831505	0.261977	1.29531	-0.3394	0.0135467	0.489053	0.194954	-2.93337	-2.93337	0.760584	0.661397	-2.93337	-0.105597	0.00712612	0.235966	0.677117
119	-0.627287	0.0932717	-2.93337	0.416597	0.0382268	-0.493345	-0.45263	-0.440176	-1.85146	0.0183277	-0.890877	-0.843253	-0.420374	-2.93337	-0.427306	0.0448765	-0.0538328	-0.116637	0.311585	0.375769	-0.140313	-0.542963	0.552625	0.723323	0.503125	2.4481	2.92608	-2.93337	-0.152598	-2.93337	-0.720719	-0.215442	-0.40038	-1.94911	-0.58703	-0.350652	-2.93337	-0.319846	-0.146544	0.0317672	-0.957394	-2.93337	-1.3836	-2.93337	-2.93337	0.235501	-0.565179	-1.58794	-0.798508
120	1.48668	0.144301	-2.93337	-2.93337	-0.750811	-1.50187	-1.40807	-1.29615	-0.881718	-2.93337	-2.93337	-2.93337	-2.93337	-2.93337	-0.997565	-2.93337	-2.93337	-2.93337	-2.93337	-2.93337	-2.93337	-0.838813	0.299121	-2.93337	-2.93337	-2.93337	1.2654	0.0595933	-1.55594	0.0353043	2.92608	-2.93337	-0.283966	-2.93337	0.340293	-0.450089	-0.586185	-0.232153	-0.305711	-0.418818	-2.93337	0.162717	-0.239638	-0.0197578	-0.312794	-0.224546	-0.664667	-0.867824	-2.93337
121	-2.93337	-2.93337	-2.93337	-2.93337	-1.25697	-1.19656	-0.971688	-0.81793	-2.93337	-2.93337	-2.93337	-2.93337	-2.93337	-2.93337	-0.607355	-2.93337	-2.93337	-2.93337	-0.543202	-2.93337	-2.93337	-0.491223	0.65335	0.229423	0.135785	0.0844527	-0.303887	1.02823	-0.904296	1.32118	2.92608	1.39245	-0.637059	-2.93337	-0.281705	-2.93337	-0.318703	-0.0694879	0.00225484	-0.657374	-2.93337	-2.93337	-0.779491	-0.755808	0.101311	-2.93337	-0.174479	-0.0542561	-0.0933766
123	1.55279	1.17535	-1.91809	-0.362979	0.54063	0.0396021	0.0987046	0.168686	-0.350191	-0.883282	-1.05479	-1.67378	-0.425393	-2.93337	-0.549998	0.0765402	0.345467	0.0114572	0.289941	1.4652	0.705228	0.0183277	0.939218	-0.0302164	-2.93337	0.442647	1.92035	-0.754686	2.92608	-0.099476	-0.775355	-2.93337	-0.968414	-2.93337	-1.09142	0.0326996	-2.93337	0.47766	1.27228	0.722205	0.554448	-2.93337	-0.232153	-0.204855	0.527253	-2.93337	0.13654	-0.190772	0.144301
124	1.5011	0.971257	-1.45295	0.282009	0.168326	-0.284302	-0.202776	-0.27188	-2.93337	1.68579	0.433235	0.807089	0.412222	-0.383384	-0.828132	-0.0718798	-0.189517	0.182948	-0.0460267	0.849415	0.102487	-0.302562	0.561133	-1.18744	-2.93337	-2.93337	2.15054	-1.49243	-2.93337	-0.755148	-1.84798	-1.12216	-1.23684	-0.35784	-0.656007	-2.93337	-1.04901	-0.0324553	-0.20926	0.0466087	-0.0917516	-2.93337	-0.805499	-0.474971	-2.93337	-2.93337	-0.55381	-0.339376	-0.215781
125	0.151633	0.144301	-2.93337	0.103312	-0.26131	-0.687107	-0.703817	-0.806111	0.00538456	0.850911	0.917268	1.05029	0.559717	0.218163	-1.0211	0.24163	-0.06411	-0.194984	-0.721063	-0.308468	-0.795913	-0.776418	0.299121	-0.291301	-0.467523	0.649698	2.45978	-1.60494	1.15029	-2.93337	-2.09085	-2.93337	-2.93337	-0.398088	-0.0453203	-0.500817	-2.93337	-0.448564	-2.93337	-0.338108	0.523405	0.368212	0.116964	0.0964543	1.23116	-0.473996	-0.72997	-0.355905	-0.350191
126	-2.93337	-2.93337	-2.07191	-0.402153	1.02754	0.719679	0.944614	-0.0850756	1.30518	1.16595	0.807089	1.36042	1.80783	-2.93337	-2.93337	0.0534652	-0.0917516	-0.389677	-0.940185	0.499137	-2.93337	-0.35784	0.752275	-0.308386	-0.468183	-0.302562	0.735512	-0.614773	1.4256	0.572839	-1.84798	-1.58439	-1.14348	0.371541	0.264739	-2.93337	-0.707956	0.130888	-2.93337	0.42287	-0.333089	-0.006402	0.454404	0.523232	0.894092	-0.363993	0.190855	0.870926	1.05894
127	-2.93337	-2.93337	-2.93337	-2.93337	-2.21182	-1.7373	-1.66822	-1.55039	-2.93337	-2.93337	-0.780221	-2.93337	-2.93337	-2.93337	-1.3138	0.068398	-2.93337	-2.93337	-0.128219	-2.93337	-2.93337	-1.22752	-0.0320154	0.0760181	-0.108604	0.152887	0.618141	0.228154	-2.93337	0.369636	2.92608	1.76911	-0.342138	-2.93337	0.328571	-1.20061	-2.93337	-0.617028	-2.93337	-0.978566	-2.93337	0.319126	-0.962663	-0.814082	0.0171216	-0.187537	-0.45263	-0.877706	-2.93337
128	-2.93337	-0.528759	0.252565	-2.93337	-2.93337	-1.03272	-1.229	-1.45004	-2.93337	-2.93337	-2.93337	-2.93337	-2.93337	2.05709	-2.93337	-2.93337	-2.93337	-2.93337	-0.6001	-2.93337	-2.93337	-0.863555	0.0131045	0.273446	0.0956801	0.283571	0.930986	-0.554902	-2.93337	0.358183	2.92608	1.48145	-0.45263	-2.93337	0.121215	0.113081	-0.510726	-0.389733	-0.404974	-0.670318	-0.563774	0.732631	0.444821	0.558008	-0.0507625	0.419479	-1.32703	-2.93337	-2.93337
129	-2.93337	-0.629611	-0.105597	-1.1561	-1.44372	-1.69322	-1.52697	-1.25307	0.563864	-0.38425	-0.22633	0.322283	-0.04694	-2.93337	-0.95905	-0.155094	-0.565767	-0.263943	-0.0131335	0.500564	-2.93337	-0.698632	-0.30786	-0.513468	-0.745692	-0.604489	-1.76172	0.0339758	-2.93337	1.11916	1.3497	0.961636	-0.680999	-2.93337	-0.672364	-1.17858	-0.484763	-0.506294	-0.470767	0.000365214	-2.93337	-2.93337	-1.13406	-1.00635	0.211303	-0.24557	-0.444086	-0.410254	-2.93337
130	-0.905996	-0.341712	-0.161658	0.445242	-0.78435	-0.918909	-1.30839	-1.39787	-2.49994	-0.126983	-0.132565	-0.0976696	-2.93337	-0.353694	-1.6033	-0.458813	-0.45263	-0.395948	-0.0919663	0.00285998	-2.93337	-1.08382	-0.512127	-2.93337	-0.115462	-0.31183	-2.93337	-0.210829	-0.0223091	0.0673214	1.14856	0.264051	-1.43323	-2.93337	-0.446536	-0.390057	-1.8665	-1.33662	-1.14232	0.0473027	-0.652122	-0.728216	-0.882878	-0.668983	-0.198296	-0.294505	-0.693675	-2.93337	-2.93337
131	0.251618	-2.93337	-2.93337	-0.378611	0.337822	0.0765402	0.140578	-0.44418	-2.93337	1.35618	0.890161	1.4214	1.08952	-2.93337	-0.964362	0.328827	-0.091101	-0.498729	-0.259759	-0.133733	-0.57922	-0.660789	0.277677	-0.534812	-0.761056	-0.391318	-0.491584	-1.25837	-0.484388	-0.995493	-2.23798	-2.93337	-0.872157	0.42912	-0.127892	0.286044	-0.635408	-0.437863	-0.431353	-0.0776639	0.11214	-0.346917	-0.278864	-0.189665	0.940676	-2.93337	-0.365483	-0.13984	0.178508
132	-2.93337	0.96553	-1.23154	0.240589	0.938696	0.69794	0.821819	0.266574	-2.93337	0.504654	-0.45477	0.621561	-2.93337	0.249235	-0.711243	-0.232383	0.168869	0.649965	0.0389533	1.05317	0.309763	-0.118657	0.746581	-0.448334	-2.93337	-2.93337	1.80184	-1.44745	2.44193	-0.18007	-2.23653	-1.04375	-1.25662	0.71407	0.992661	-2.93337	-0.0874061	0.21584	-0.257026	0.191693	0.326662	1.67983	0.635309	1.24819	2.92608	-2.93337	-0.269781	-0.130658	0.224019
133	0.858125	0.361428	-2.93337	-0.265452	0.0935459	0.0634997	0.0862759	0.213328	-0.441431	1.17132	1.09319	1.13098	0.650265	-2.93337	-0.682212	0.330812	0.32121	0.522943	-0.545382	0.66674	0.276311	0.147206	0.550036	-0.112257	-0.18407	1.21703	1.46039	-1.50395	-0.252489	-2.93337	-2.93337	-2.93337	-2.93337	-0.577071	-0.782195	-2.93337	0.0711702	-0.0645784	0.427028	0.248529	0.576125	-0.105468	-1.9149	-1.01541	-2.93337	-2.93337	-1.31569	-1.17768	-0.828687
134	0.825136	1.18323	-1.74984	-0.217904	0.497894	-0.00527552	0.123777	0.0574995	-1.16565	0.396113	-0.420923	-0.334147	0.22788	-2.93337	-0.992645	-0.43503	0.18603	-0.151611	0.00181517	-0.250695	-0.244308	-0.11365	1.22975	-2.47605	-2.93337	0.474534	2.92608	-0.752264	-0.256777	-0.353782	-1.82926	-0.828493	-0.916958	-2.93337	-0.903157	0.746841	0.272402	0.0222886	0.334629	0.170574	0.316481	-0.190443	-0.340746	-0.380212	-2.93337	-2.93337	-0.0943869	0.66295	0.0294218
135	-2.93337	-2.93337	-2.93337	-2.93337	-1.48773	-1.80342	-1.72206	-1.58992	-2.93337	-2.93337	-2.93337	-2.93337	-2.93337	-2.93337	-2.93337	-2.93337	-2.93337	-2.93337	-1.01526	-2.93337	-2.93337	-1.2392	0.131951	0.291951	0.0925322	0.361253	1.36692	-0.0930487	-2.93337	0.753823	2.92608	1.62826	-0.375762	-2.93337	0.0238008	-2.93337	-2.93337	-0.557332	-2.93337	-0.626507	-0.797934	-0.447906	-0.70169	-0.607949	-0.034614	-0.0857472	-0.573622	0.116276	-2.93337
136	-2.93337	-0.00920374	-1.17677	-0.13319	-0.497047	-0.794336	-0.852679	-0.805171	0.986905	-2.93337	0.431264	0.837617	0.0735121	-2.93337	-1.62908	0.250883	-0.127251	-0.00242043	-0.248982	0.368356	-0.157998	-0.696738	0.176883	-0.475491	-0.65248	-0.102098	-2.93337	-0.305395	-0.299322	-0.311407	0.398784	-0.571035	-2.93337	-2.93337	-0.0695171	-0.242668	-2.93337	-0.164265	-0.41453	0.329305	0.259704	0.409648	0.116672	0.131106	-0.330456	-2.93337	-0.0158132	-0.114969	-0.0631267
137	-2.93337	-2.93337	-2.93337	-2.93337	-1.09464	-1.76727	-1.68634	-1.55179	-2.93337	-2.93337	-2.93337	-2.93337	-2.93337	-2.93337	-1.40366	-2.93337	-2.93337	-2.93337	-0.649191	-2.93337	-2.93337	-1.19883	0.053526	0.113081	-0.00267186	0.203198	0.694207	0.0956801	-2.93337	0.713487	2.92608	2.05709	-0.690951	-2.93337	-0.314037	-2.93337	-1.03272	-0.629829	-2.93337	-0.126746	-2.93337	-2.93337	-0.468719	-0.148696	-0.201654	-2.93337	-0.68057	-0.563774	-0.619941
138	2.92608	-0.127892	-2.93337	-2.93337	0.699878	-0.44418	-0.353224	-0.403991	-2.93337	-0.635408	-0.091101	-0.241609	-2.93337	0.0694402	-2.93337	-2.93337	-2.93337	-2.93337	-2.93337	-2.93337	-0.253846	-0.0776639	-2.93337	-1.94222	-2.93337	-2.93337	-2.93337	-2.93337	-2.93337	-0.189665	0.397196	-2.93337	-0.176902	-2.93337	-2.93337	0.667494	-2.93337	0.286044	-2.93337	-0.164364	-2.93337	0.890161	0.994569	0.940676	0.557221	-2.93337	-0.66954	-2.93337	-2.93337
139	0.549539	0.0788534	-2.93337	-0.787836	-0.0925329	-0.688923	-0.530542	-0.664479	-1.55758	1.23308	0.398677	0.651562	0.268505	-2.93337	-1.21092	-0.0735903	-0.282082	-0.382483	0.139518	0.53716	-0.558151	-0.797637	0.212795	-0.132826	-0.252558	0.811997	2.17141	-1.16671	1.71353	-2.93337	-1.25873	-1.96704	-0.63247	-2.93337	-1.37043	-0.276194	0.228123	-0.376409	-0.0491717	-0.35246	0.125883	-0.185594	-0.750274	-0.829614	0.943855	-2.93337	-0.840558	-0.234924	-0.639958
140	-2.93337	-2.93337	-0.132708	-2.93337	-0.598699	-1.29009	-1.52753	-1.64521	-2.93337	-2.93337	-2.93337	-2.93337	-2.93337	-2.93337	-2.93337	-2.93337	-2.93337	-2.93337	-0.203356	-2.93337	-2.93337	-1.02558	-0.112486	0.233955	0.0815626	0.08951	0.480936	-0.295117	-2.93337	0.765336	2.92608	2.40257	-0.654283	-2.93337	0.113609	-0.336673	-0.515015	-0.507006	-0.35096	-0.423487	-0.188401	0.455624	0.206724	0.320115	-0.556428	-2.93337	-1.35747	-2.93337	-2.93337
141	-2.93337	-2.93337	-2.93337	-2.93337	-2.02068	-1.8981	-1.80159	-1.72027	-2.93337	-0.317405	-0.0453203	0.0663763	0.0134922	-2.93337	-1.13379	-0.242135	-2.93337	-0.199263	-0.680314	-2.93337	-2.93337	-0.929749	-0.262293	-0.150342	-0.276558	-0.163666	-1.20916	-0.0157049	-2.93337	0.462682	1.74975	0.583067	-0.387285	-2.93337	0.0284929	-0.994941	-1.1103	-0.522598	-1.15797	0.15418	-2.93337	-2.93337	-1.58794	-2.93337	-1.26524	-0.596579	-0.605725	-0.873312	-0.689896
142	-2.93337	-2.93337	-2.08	-0.691183	0.650787	0.157719	0.242237	-0.458961	-2.93337	1.59521	0.582431	1.21755	1.43585	-2.93337	-1.64896	-0.394798	-0.413898	-1.09142	-0.745101	0.121215	-0.59291	-0.648742	0.309462	-0.279186	-0.485834	0.0456967	2.1588	-1.70954	-0.541883	-0.814593	-2.4941	-1.4229	-1.46184	0.186911	0.475849	-0.297226	-0.528266	-0.446407	-0.699736	0.093573	0.570191	0.761711	0.392095	0.362897	0.0591638	-0.520824	-0.308893	-0.0519235	0.17945
143	0.333453	-2.93337	-1.08718	0.00783025	0.513434	0.205283	0.243807	-0.310854	-2.93337	0.301155	-0.216777	0.0329982	1.23308	-0.144539	-0.85235	-0.400335	-0.316855	-0.210543	-0.432518	1.05214	-0.204384	-0.438657	0.189953	0.379625	0.168514	0.742666	2.4609	-1.40095	0.852694	-0.616761	-2.25843	-0.768658	-0.797637	0.252117	0.0266439	0.794217	0.276796	-0.179519	-0.132826	-0.0296887	0.370266	-2.93337	-0.0424811	0.212795	1.97623	0.895614	-0.664479	-0.731722	-0.35246
144	1.43179	0.794282	-2.24505	-0.567099	0.812809	0.482783	0.591869	-0.316021	1.09928	-0.011506	-0.334361	0.725114	1.59145	0.137827	-1.14898	0.288429	-0.179856	-0.47472	-0.249499	0.254655	-0.205651	-0.396398	0.899879	0.321535	0.068057	1.31111	1.95831	-1.77455	0.00166151	-0.988705	-1.64547	-0.186152	-1.4194	0.449957	0.578584	-0.35296	0.493808	-0.1614	0.471782	0.439382	0.833831	-2.93337	1.03325	1.06471	0.51708	0.130783	-0.448429	-0.255294	0.116823
145	-2.93337	-1.72679	-0.63786	-0.902448	0.48646	-0.0903453	0.0860606	-0.8131	0.686876	0.290991	0.0593574	0.857967	1.71957	-2.93337	-1.87445	-0.237211	-0.702515	-2.93337	-0.119263	-0.508819	-2.93337	-0.914732	-0.0035997	-0.981771	-1.09226	-2.93337	-2.93337	-0.0159047	-0.488977	-0.34165	0.531047	-0.891127	-0.622902	0.901124	1.1576	-0.66185	-1.02801	-0.38915	-2.93337	0.139319	-0.728247	-2.93337	0.0924511	0.275031	-2.93337	-0.645378	-0.599463	-1.05956	-0.0537387
146	-2.93337	0.0798736	-1.59318	-1.04121	-0.242902	-0.691183	-0.699736	-0.600874	-2.93337	1.37074	0.816764	1.13791	0.475849	-2.93337	-1.46184	0.100477	-0.47901	-0.62522	0.343904	0.325792	-0.155632	-0.407491	0.401768	0.00684557	-0.205391	-0.13177	-2.93337	0.392095	-0.962492	1.26381	0.761711	0.000314292	-1.02475	-2.93337	-1.13146	-2.93337	0.186911	-0.070595	0.142487	-0.84915	-0.345406	-2.93337	-0.861333	-0.814593	-0.59291	-0.0451469	-0.0961134	-0.0644103	-0.0126994
147	-2.93337	-2.93337	-2.93337	-2.93337	-1.88175	-1.51605	-1.63281	-1.38278	-2.93337	-2.93337	-2.93337	-2.93337	-2.93337	-2.93337	-0.910457	-2.93337	-2.93337	-2.93337	-0.993987	-2.93337	-2.93337	-1.0322	0.0249207	-0.103557	-0.204222	0.00964049	0.479799	0.23709	-2.93337	0.625464	2.92608	1.50425	-0.732117	-2.93337	0.453905	-2.93337	-2.93337	-0.508424	-2.93337	-1.09142	-2.93337	-2.93337	-1.11452	-2.93337	-0.690403	-2.93337	-0.650252	-0.138678	-2.93337
148	-2.93337	-0.343012	-2.93337	-2.93337	-2.93337	-1.12962	-1.40895	-1.64722	-2.93337	-2.93337	-2.93337	-2.93337	-2.93337	1.81559	-2.93337	-2.93337	-2.93337	-2.93337	-0.409511	-2.93337	-2.93337	-0.820317	0.150042	0.310165	-2.93337	0.299121	0.828653	-0.162427	-2.93337	0.437916	2.92608	1.53657	-0.692193	-2.93337	-2.93337	-0.436094	-2.93337	-0.294594	-2.93337	-0.461297	-0.535285	0.543869	0.510954	-2.93337	0.424296	0.0476935	-1.2191	-1.05583	-2.93337
149	-1.17958	-0.818215	-2.93337	-1.9165	-1.74095	-1.5058	-1.42101	-1.28661	-2.93337	-2.93337	-0.712119	-2.93337	-2.93337	-2.93337	-1.23143	0.14984	-2.93337	-2.93337	-0.18061	-2.93337	-2.93337	-0.936862	-0.160685	-0.0822814	-0.187401	0.0227715	0.287566	0.103756	-2.93337	1.05843	2.92608	1.91819	-0.21539	-2.93337	0.0961119	-0.516535	-0.693474	-0.547697	-2.93337	-0.0752439	0.00882985	-0.38106	-0.773408	-0.401096	-2.93337	-0.430026	-0.508871	-0.806439	-0.57919
150	-2.93337	-2.93337	0.790321	-2.93337	-0.850201	-1.37891	-1.27322	-1.18599	-2.93337	-2.93337	-0.320894	-2.93337	-2.93337	-2.93337	-1.16011	-2.93337	-2.93337	-2.93337	-0.0731845	-2.93337	-2.93337	-0.80936	0.158979	0.194178	0.0502327	0.320832	0.837032	0.364838	-2.93337	1.0467	2.92608	1.87242	-0.285181	-2.93337	0.35328	-0.470858	-2.93337	-0.241829	-2.93337	-0.545703	-0.554526	-2.93337	-0.416878	-2.93337	-0.598123	-0.313333	-0.495371	-0.727833	-2.93337
151	-2.93337	-1.4352	-2.93337	-2.93337	-2.01579	-1.71497	-1.89279	-1.64521	-2.93337	-2.93337	-0.07666	-2.93337	-2.93337	-2.93337	-0.58139	-0.225206	-2.93337	-2.93337	-0.0475171	-2.93337	-2.93337	-1.20294	-0.438428	-0.415528	-0.548041	-0.423487	-1.10384	0.154633	-2.93337	0.1375	1.61865	0.506495	-2.93337	-2.93337	0.30153	-0.713099	-2.93337	-0.988431	-2.93337	0.08951	-2.93337	-2.93337	-1.12751	-2.93337	-1.52753	-1.00699	-0.515015	-0.174231	-2.93337
152	-2.93337	-2.93337	-2.93337	-2.93337	-1.53306	-1.48592	-1.72027	-1.36351	-2.93337	-2.93337	-2.93337	2.09793	2.92608	-2.93337	-0.661158	-2.93337	-2.93337	-2.93337	0.113706	-2.93337	-2.93337	-0.929749	-0.0377984	0.223333	0.145484	-0.0228576	-0.365698	0.598443	-2.93337	0.715417	2.40723	1.89367	-0.467523	-2.93337	0.179182	-2.93337	-0.522598	-0.431409	-0.00847746	-0.670835	-2.93337	-2.93337	-1.05039	-2.93337	-0.530812	0.0508735	-0.820317	-0.262293	-2.93337
153	-1.68634	-0.357124	-0.803615	-0.667731	-0.683135	-0.973823	-0.987991	-1.01768	-0.0047192	0.166075	-0.211443	0.306804	-2.93337	-2.93337	-1.58151	0.0312821	-0.414966	-1.04789	0.0935959	0.283571	-2.93337	-0.844742	-0.10455	-0.148696	-0.474879	-0.487415	-2.93337	0.291326	0.244678	1.30735	1.26043	-0.251368	-1.53727	-0.572492	-1.07834	0.364137	-1.39363	-0.65983	-2.93337	0.252565	-1.11281	-0.948373	-0.834386	-1.17125	-2.93337	0.113081	-0.273797	-0.0343054	-0.121284
154	-0.851621	-0.133589	-2.93337	-0.541883	-0.495255	-0.933304	-0.946375	-0.959196	-1.08023	0.536945	0.047187	0.312763	-0.191284	-0.555923	-1.44731	0.0927463	-0.426803	-0.535316	-0.197488	-0.209709	-0.920086	-1.11629	-0.0454852	0.139129	-0.0580327	0.906784	2.92608	-1.80004	-1.56718	-2.93337	-2.10117	-2.93337	-2.93337	-2.93337	-0.0996277	-0.203666	-2.93337	-0.724855	-2.93337	-0.528959	-2.93337	-0.751662	-0.562793	-0.469219	-0.401409	-0.308065	-1.09723	-1.17685	-0.71585
155	1.09187	-2.93337	-1.52029	-0.90404	0.78384	0.477907	0.618934	-0.280538	-2.93337	1.33713	0.719174	0.903024	1.98304	-2.93337	-1.2416	-0.197686	-0.156228	-0.471475	0.170212	0.350726	-0.477885	-0.538025	0.592735	0.293079	0.0816488	0.801064	2.46531	-1.26524	-0.579717	-0.712478	-2.93337	-0.859603	-1.19479	-0.355608	-0.081195	-0.983534	-0.775579	-0.308952	-2.93337	0.545131	-2.93337	0.148656	0.316659	0.43675	-2.93337	-2.93337	-0.167799	0.659109	0.688836
156	-2.93337	-0.191076	-0.151029	-2.93337	-1.58105	-1.01935	-1.33168	-1.25861	-2.93337	-2.93337	-2.93337	-2.93337	-2.93337	-2.93337	-2.93337	-2.93337	-2.93337	-2.93337	-2.93337	-2.93337	-2.93337	-0.65472	0.552062	-2.93337	-2.93337	-2.93337	-0.233024	0.307359	-2.93337	0.619871	2.34858	-2.93337	-0.34453	-2.93337	-0.368658	-2.93337	-2.93337	-0.0455489	-2.93337	-1.16509	0.169387	-2.93337	-1.10963	-2.93337	-2.93337	0.718521	-0.940784	-0.666119	-0.772583
157	-2.93337	-2.93337	-0.158957	-1.07552	-0.670027	-2.93337	-1.59465	-1.66731	-2.93337	-2.93337	-2.93337	1.68226	2.3606	-2.93337	-1.23997	-2.93337	-2.93337	-2.93337	-0.902448	-2.93337	-2.93337	-0.87259	-0.135987	-0.0408009	-0.23918	-0.0159047	0.3018	-0.182434	-2.93337	-2.93337	2.92608	1.56056	-0.0903453	-2.93337	0.290991	-2.93337	-0.460906	-0.339704	-2.93337	-0.355294	-0.737114	0.476002	0.121215	-2.93337	-0.0239867	0.0771505	-1.15109	-0.680715	-2.93337
158	-2.93337	-2.93337	-2.93337	-2.93337	-1.39745	-2.93337	-1.6075	-1.49189	-2.93337	-2.93337	-2.93337	2.37195	2.92608	-2.93337	-2.93337	-2.93337	-2.93337	-2.93337	-0.396426	-2.93337	-2.93337	-0.871207	0.0280742	-0.0926877	-2.93337	-2.93337	-0.4945	0.26493	-1.25272	0.338363	1.85124	-2.93337	-0.350476	-2.93337	0.550674	-2.93337	-2.93337	-0.404302	-2.93337	0.166701	-2.93337	-2.93337	-0.684084	-2.93337	-2.93337	-0.45263	-0.813286	-0.574234	-1.00597
159	-1.1308	-0.164772	-2.93337	-0.289745	-0.475834	-0.914732	-0.802931	-0.902448	-2.09681	0.434835	0.376311	0.643119	0.211805	0.153677	-1.01244	-0.207085	-0.170737	-0.119263	-0.335713	-0.394965	-0.653504	-0.879935	0.0400045	-0.941349	-1.07552	-0.329879	0.36715	-2.93337	0.322542	-0.607086	-1.97169	-0.237211	-2.93337	0.33101	-0.194622	-0.10762	-2.93337	-0.550112	-2.93337	-0.243117	-1.05956	-2.93337	0.0860606	0.052895	-0.407163	-2.93337	-0.371046	-0.158957	-0.400878
160	-2.93337	-1.17351	-1.56403	-0.314695	0.592735	0.332955	0.369198	-0.308952	-2.93337	0.378366	-0.409421	0.509825	1.24066	-2.93337	-0.757254	-0.286419	-0.256924	-1.13255	-0.320817	-0.185381	-2.93337	-0.552138	0.134784	-0.579717	-0.775579	-0.144915	1.53538	-2.26352	-0.624813	-1.06118	-1.52029	-1.1528	-0.892747	0.8597	0.903024	0.0947148	-0.262655	-0.234046	-0.484388	-0.138988	0.0751718	-2.93337	-0.572683	-0.197686	-2.93337	-0.608962	-0.671843	-0.379465	-0.0875242
161	-2.93337	-1.57528	-2.93337	-0.206716	0.227621	-0.0993577	-0.0604144	-0.866885	1.94299	1.41497	0.433353	1.29531	0.988801	-2.93337	-1.44372	-0.186628	-0.513468	-0.437693	-0.332995	-0.00650168	-2.93337	-1.1561	0.0615677	-0.689747	-0.902965	-0.95905	-2.93337	-0.13037	-1.3391	-2.93337	-1.22783	-1.48427	-2.93337	-0.785728	-1.00635	-0.213315	-2.93337	-2.93337	-2.93337	0.090235	-2.93337	-0.558177	-0.276946	-0.4311	-2.93337	-2.93337	-0.161127	-0.0538836	0.140804
162	-0.399997	-0.470421	0.17085	-2.93337	-2.93337	-1.02669	-1.09498	-1.21164	-2.93337	-0.498381	-2.93337	-2.93337	-2.93337	2.33585	-2.93337	-2.93337	-2.93337	-2.93337	-2.93337	1.01742	-2.93337	-0.575746	0.335907	-2.93337	-2.93337	-2.93337	-0.983095	0.201582	-1.24506	0.401336	2.92608	1.5281	-0.461435	-2.93337	-2.93337	-2.93337	-2.93337	-0.0593757	-0.150443	-0.745391	0.160892	0.77035	0.641095	0.622699	0.0198411	-2.93337	-1.64012	-2.93337	-2.93337
163	-2.93337	0.0890466	0.397844	-2.14488	-0.860181	-0.994254	-1.38744	-1.30984	-2.93337	-2.93337	-2.93337	-2.93337	-2.93337	1.83992	-0.327318	-2.93337	-2.93337	-2.93337	-0.0373174	-2.93337	-2.93337	-0.630363	0.360639	0.26154	-2.93337	0.411118	1.09249	-0.140019	-2.93337	-0.125098	2.92608	1.18478	-0.974313	-2.93337	0.170944	-2.93337	0.0369671	-0.0457626	0.0539066	-0.640202	-0.472164	-0.0865882	-0.751789	-2.93337	-0.117658	0.045316	-1.53442	-2.93337	-1.07762
164	0.989516	0.771152	-1.71726	-0.812953	0.105561	-0.321572	-0.363028	-0.333266	-0.524362	0.125933	-0.626949	-0.489808	-0.297981	-2.93337	-1.39633	-0.106201	-0.0573422	-0.545029	-0.595167	-0.432296	-0.469766	-0.412505	0.691123	0.161838	-0.0442987	0.28659	1.70736	-1.22988	0.0784107	-0.55933	-1.65748	-2.93337	-1.14053	-2.93337	-0.881212	-0.782588	-2.93337	-0.207871	-2.93337	0.237262	0.311238	-0.15871	-0.147257	-0.17664	-2.93337	0.963785	-0.0249023	0.474951	0.0256346
165	0.756091	0.81081	0.294882	-0.602783	0.114563	-0.325946	-0.240581	-0.208974	-0.642884	1.69023	1.13241	1.30915	-2.93337	-2.93337	-1.10515	-0.0204333	-0.110497	0.195553	0.00561958	-2.93337	-0.668709	-0.295512	0.437289	-0.507179	-2.93337	-2.93337	-2.49108	0.527253	0.897964	0.427028	-0.890877	-0.493345	-0.929749	-2.93337	-1.19096	-0.368941	-2.93337	-0.362526	-2.93337	-0.215442	0.385794	0.491823	-0.660066	-0.375438	-2.93337	-2.93337	-0.350652	-0.085775	-0.307447
166	0.877036	0.565177	-2.93337	-0.636081	-0.0307404	-0.486838	-0.398657	-0.374887	-1.26201	0.432907	0.209681	0.0376825	0.0635811	-2.93337	-0.628616	-0.327606	-0.315768	-0.417544	-0.411162	-0.321868	-0.500303	-0.527767	0.615212	-0.811371	-2.93337	1.33357	2.92608	-2.5037	1.83583	-1.09058	-1.72513	-1.97015	-1.07393	-1.0263	-1.10916	-0.597434	-2.93337	-0.252016	-2.93337	-0.156132	-0.0743126	-2.93337	-1.0107	-0.833202	0.383805	0.27294	-0.889496	-0.952682	-0.900844
167	0.951637	1.78735	-1.43413	-0.177091	0.400421	0.000392156	0.077548	0.0277821	0.733516	0.0206858	-0.45263	-0.183648	0.00727455	-0.385149	-2.93337	-0.397992	0.23266	-0.262453	0.621874	0.303534	-0.0267678	-0.0745987	1.23396	-2.93337	-2.93337	-0.619207	0.607454	-0.495307	2.92608	0.241202	-2.93337	-0.786856	-0.808674	-2.93337	-0.6623	0.898513	-2.93337	0.121215	-2.93337	0.369515	0.667129	-2.93337	-0.13263	-0.0199934	1.66578	-2.93337	0.444518	0.553829	0.199302
168	-0.636081	-0.9952	-2.5037	-0.856105	-0.33335	-0.700762	-0.668197	-0.735329	0.856222	0.27294	0.899298	1.12131	0.0703572	-2.93337	-1.56083	-0.339309	-0.460938	-0.844011	0.248331	-0.889496	-2.93337	-0.781615	0.158828	0.123532	-0.0307404	1.02614	2.46312	-2.26099	0.506029	-1.26201	-2.93337	-2.93337	-1.40446	-0.612811	-0.726512	0.00657296	-2.93337	-2.93337	-2.93337	-0.121866	-0.185487	-2.93337	-0.709067	-0.540852	-2.93337	-0.643488	-0.684305	-0.568956	-0.620869
169	-0.608357	0.0388261	-2.93337	0.356974	-0.416176	-0.537625	-0.507552	-0.279352	0.157382	-2.93337	-1.32856	-0.660202	-0.724257	-2.93337	-0.389265	0.118899	0.0320466	-0.24727	-0.349949	-2.93337	-0.437342	-0.336785	-0.142028	0.301343	0.221783	0.619938	0.731668	-1.2688	-0.0776124	-1.08153	-0.842417	-2.93337	-2.93337	0.442334	0.188513	0.538118	-0.117062	-0.135555	-0.35619	-0.207558	-2.93337	-2.93337	-1.83087	-1.61947	-0.977976	-0.343294	-1.01173	-1.56491	-1.68282
170	-2.93337	-2.93337	-2.93337	0.336523	-0.667901	-1.17594	-1.02653	-1.04296	0.477831	-2.93337	-0.454699	-0.602964	-0.403243	-2.93337	-0.885949	-0.022698	0.0029297	-2.93337	-0.10522	-2.93337	-2.93337	-0.897644	-0.293719	-0.587402	-0.74698	-0.029134	0.699293	-2.49509	-0.923296	-2.93337	-1.59489	-2.08159	-0.245686	-2.93337	0.028716	-0.0357531	-2.93337	-2.93337	-2.93337	-0.0741555	-1.22274	-0.83921	-1.1984	-0.765801	-2.93337	0.204951	-0.737377	-1.77917	-1.13328
171	0.0226426	0.214921	-2.93337	-0.153345	0.854464	0.0353591	0.163585	-0.553254	0.626285	1.28165	0.192205	0.574451	1.11954	-0.408969	-2.93337	0.222561	-0.141652	-0.11315	-1.00895	-2.93337	-0.588115	-0.690727	0.344617	-0.213505	-0.44071	0.600092	1.83405	-1.79217	0.30316	-0.964155	-0.951025	-0.911275	-0.761124	-0.38473	-0.421869	-0.319439	-2.93337	-0.290517	-2.93337	-0.00232146	0.0746962	-2.93337	-0.284659	-0.366313	-2.93337	0.430965	-0.237672	0.0415896	-0.170737
172	0.492054	0.382496	-2.93337	0.401062	-0.203666	-0.683323	-0.628434	-0.751662	0.181196	-0.0580327	-1.24483	-0.413743	-0.25638	-2.93337	-0.959196	0.440685	-0.215804	-0.354387	-0.285616	-0.549006	-0.590297	-0.724855	0.471272	-0.191284	-0.308065	0.770092	2.1804	-2.93337	-0.227655	-1.15625	-1.4844	-1.67216	-0.907459	-2.93337	-1.11629	-0.0696741	-2.93337	-0.463003	-2.93337	0.203433	-0.818479	-2.93337	-0.365797	-0.342759	-0.348674	-2.93337	-0.71585	-0.541883	-0.481979
173	-2.93337	-1.60658	-1.86972	-1.05467	-0.489388	-0.740884	-0.85235	-0.787836	-1.16671	0.666263	0.513434	0.696908	-0.109938	-2.93337	-1.12547	0.020132	-0.516275	-1.28423	-0.144539	-0.572104	-2.93337	-0.731722	0.0329982	0.0788534	-0.138521	0.398677	1.71353	-1.55758	1.23308	-1.235	-1.43682	-0.35246	-0.818439	-0.432518	-1.07071	0.284741	0.0921496	-0.450604	-0.103897	-0.0862276	-2.93337	-0.0172698	-0.647737	-0.228871	-2.93337	-2.93337	-0.705581	-0.624945	-0.680753
174	-0.641729	0.391263	-1.87131	-1.05629	-0.101197	-0.666355	-0.770397	-0.799414	-1.6082	0.246077	-0.484738	0.0226426	-0.0708663	-2.93337	-1.66408	-0.107154	-0.249457	-0.658023	0.0944385	-0.504849	-0.724764	-0.699009	0.363	-0.690727	-0.842291	0.551523	2.92608	-1.55921	0.270742	-1.08889	-1.79217	-0.911275	-1.23667	-2.93337	-1.28597	0.318757	-2.93337	-0.742725	-2.93337	-0.272889	-0.595434	-2.93337	-0.396504	-0.266736	-2.93337	-0.525656	-0.618822	-0.164729	-0.278731
175	-2.93337	-2.93337	-2.93337	0.0161003	0.299121	0.107196	0.08575	-0.45263	0.712172	0.424917	0.0997518	0.728304	0.781291	-2.93337	-1.2042	0.0501714	-0.279672	-0.74764	-0.127581	-1.09413	-0.757456	-0.787578	0.128626	0.255664	0.159012	1.01972	2.92608	-1.37352	0.143229	-1.22969	-1.18038	-2.93337	-2.93337	-0.405904	-0.248429	-0.473006	-2.93337	-0.479921	-2.93337	0.0926486	-0.102638	0.21358	-0.043886	-0.0509472	-0.598271	-2.93337	-1.04197	-0.323202	0.315969
176	0.655272	0.240265	-2.93337	-0.555146	-0.269457	-0.700762	-0.620869	-0.651549	1.83583	0.746109	0.28093	0.922879	0.0703572	-0.791291	-2.09533	0.365082	-0.22252	-0.351244	-0.726512	-0.473765	-0.979996	-0.744552	0.217067	-0.636081	-0.878287	0.780304	2.92608	-1.21451	0.383805	-1.0107	-1.34304	-1.14936	-2.93337	-2.93337	-0.392866	0.0376825	-0.246309	-2.93337	-0.127603	-0.156132	-0.762803	-0.417544	-0.197887	-0.0682202	1.2369	-0.801179	-0.589963	-0.345147	-0.327606
177	2.28731	1.28627	-0.148211	0.124838	1.10024	0.354751	0.567578	0.289529	1.15307	-0.582637	-2.93337	-2.93337	-2.93337	-0.112407	-2.93337	-0.496607	0.179766	-0.0561104	-2.93337	1.95924	0.626914	0.157936	-0.20397	-2.93337	-2.93337	-2.93337	-2.93337	1.00481	-0.138922	1.5924	-0.34181	-0.287497	-0.475799	-2.93337	-0.194139	0.302271	-2.93337	0.0934232	-2.93337	0.251521	0.052086	-2.93337	-0.103029	-0.02612	-2.93337	-2.93337	0.925603	0.964637	0.694545
178	-1.31179	-0.516275	-2.93337	-0.0862276	0.228123	-0.282082	-0.19809	-0.593509	-2.93337	0.125883	0.0788534	0.572717	0.83222	-0.167757	0.00156818	-0.061568	-0.601282	-0.270177	-1.28423	-0.818439	-0.922562	-0.797637	-0.0735903	-0.586278	-0.680753	0.561574	2.17141	-0.768658	1.71353	-2.93337	-0.962441	-1.10552	-2.93337	-0.11586	-0.0798276	-0.234924	-0.63247	-0.476086	-0.222876	-0.293659	-2.93337	0.189953	1.23308	1.08439	-0.246832	0.268505	-0.543958	-0.382483	-0.240891
179	0.675378	0.278599	-2.93337	0.0985388	-0.207871	-0.503385	-0.489808	-0.510038	-0.201597	0.543499	0.28659	0.660482	0.0580267	-2.93337	-1.18281	0.485629	0.190741	-0.0312832	-0.182694	0.229352	-0.268157	-0.545029	0.221509	-0.333266	-0.432296	0.737409	2.92608	-1.60164	0.453424	-1.78566	-1.96229	-2.93337	-2.93337	0.412763	0.519372	-2.93337	-2.93337	-0.393815	-2.93337	-0.135268	0.0448282	-0.123892	-0.226421	-0.141219	-0.17664	-0.634551	-0.587764	-0.303809	-0.188813
180	-0.112954	-0.772728	-2.93337	-1.12026	-0.588585	-1.06403	-0.997417	-0.981218	-2.23941	0.165972	-0.604639	-0.27541	-0.281592	-2.93337	-1.63832	-0.0285502	-0.679994	-0.493819	-0.446271	0.321903	-0.479611	-0.952196	-0.130942	-0.25644	-0.355545	0.868991	1.58377	-1.01383	1.42351	-2.93337	-2.93337	-2.93337	-2.93337	-2.93337	-1.23509	0.611536	-0.59637	-0.662814	-2.93337	-0.466031	-0.762836	-2.93337	-1.20978	-2.93337	-2.93337	-0.244479	-1.49082	-2.93337	-1.45113
181	-1.07376	-2.93337	-2.93337	-0.580619	0.132247	-0.0297103	0.0486858	-0.77978	1.35122	-0.0177867	-0.685788	0.403513	0.83442	-0.0777992	-2.51265	0.340453	-0.373576	-1.04312	-0.265999	-0.0483895	-0.808368	-1.01265	0.0933185	-1.53256	-2.93337	-1.2086	0.917757	-1.88807	2.92608	-0.616676	-1.74121	-0.717923	-1.12678	-0.106743	-0.184974	-0.439233	-0.905474	-0.260204	-0.339268	0.316193	-0.101026	1.17363	0.965714	1.07426	-0.173579	-0.74404	-0.139883	0.432706	0.797488
182	-0.721063	-2.93337	-0.920742	-2.93337	0.0431973	-0.147429	-0.176598	-0.56332	0.993164	1.27779	0.695064	1.44957	0.893752	-0.00743193	-0.267441	0.123557	-0.170737	-0.106681	-1.12367	-0.494098	-0.454655	-0.614773	-0.158794	-0.22002	-0.386275	0.0368515	0.710317	-1.0691	-0.712186	-2.93337	-1.3101	-0.850416	-0.423887	0.0832296	0.1734	0.16627	-0.36778	-0.417141	-0.0950957	-0.244122	-0.06411	0.0114572	-0.410724	-0.201372	-0.514201	-2.93337	-0.60698	-0.662561	-0.279492
183	-0.899228	-1.3721	-2.93337	0.20749	-0.699009	-1.05629	-1.04051	-1.28597	-1.72346	-2.93337	0.121215	0.28677	-0.434645	0.101155	-0.993377	-0.135751	0.00407944	-0.465326	-0.225655	-0.951025	-2.93337	-0.978208	-0.231717	-0.20115	-0.360262	-0.0708663	-0.0770545	-1.47665	0.920994	-1.40271	-1.66408	-2.09385	-2.93337	0.192205	-0.00863317	-0.865684	-0.237672	-0.603295	-0.471679	-0.0270613	-1.4386	-0.107154	0.278888	0.214921	-0.610835	-2.93337	-0.390694	-0.0528375	-0.290517
184	1.41927	-0.569691	-1.11643	0.448354	-0.130658	-0.356862	-0.350885	-0.338108	2.14544	0.416396	-0.193072	0.783189	-0.282418	-2.93337	-0.442071	0.130996	-0.0874061	-0.112513	-0.779125	0.681037	-0.263219	-0.34438	0.240589	0.0187103	-0.155205	0.481833	1.94691	-1.20607	2.44193	-0.948656	-1.34251	-1.0777	-0.312931	-0.0409885	-0.461541	0.191693	-2.93337	-2.93337	-2.93337	-0.106109	0.355027	-0.711243	-0.539722	-0.294687	-2.93337	-2.93337	-0.331787	-0.789419	-0.422098
185	0.702365	0.764597	-1.97169	-0.295292	-0.0473202	-0.482301	-0.444704	-0.359001	0.275031	1.33536	0.56686	0.857967	0.299121	-2.93337	-2.93337	-0.0598218	0.125834	-0.283861	-0.469395	0.266733	-0.277996	-0.419881	0.376311	-0.364894	-0.607086	-0.41334	0.747813	-1.66731	-1.05956	-0.599463	-2.09681	-0.312282	-2.93337	-1.79535	-1.56243	-1.01244	-0.03448	-0.170737	0.0792867	0.027632	-0.248939	-2.93337	-1.04387	-0.99701	1.45711	-0.432736	-0.0840308	0.0660387	-0.0408009
186	1.4628	1.2191	-1.9165	0.0369994	0.56548	0.233067	0.260248	0.353233	0.215715	-0.141316	-0.430026	-0.47893	-0.167392	-2.93337	-0.881438	0.0514491	0.384917	-0.0191523	-0.422754	0.884056	0.190224	0.174116	0.937122	0.636796	0.463422	0.720252	2.42335	-1.13295	2.92608	-0.0752439	-1.20459	-0.547697	-1.42101	-2.93337	-1.17958	-2.93337	0.0441005	0.406515	0.475503	0.24185	0.994121	-2.93337	-0.222261	-0.122109	1.025	-2.93337	-0.0123204	0.158314	-0.0404049
187	-2.93337	-0.737516	-2.93337	0.0629009	0.301245	-0.268273	-0.205911	-0.608632	0.267078	-0.250046	-0.463735	-0.0430329	0.501124	-2.93337	-0.424945	-0.149512	-0.280778	-0.231467	-0.317159	0.0700297	-0.360117	-0.718749	0.0559484	-1.05073	-2.93337	0.601612	1.30717	-1.10323	0.920641	-2.93337	-2.49006	-2.93337	-2.93337	-0.32944	0.0423546	-0.577752	-2.93337	-0.533919	-2.93337	-0.391972	-2.93337	-2.93337	-1.38195	-1.58618	-1.49402	-0.173825	-1.21353	-1.08437	-0.728151
188	-1.32493	-0.0401131	-0.899149	-0.388275	-0.646787	-0.93681	-0.888049	-0.822143	-1.57029	1.40141	0.454368	0.847097	0.285123	-0.499307	-1.03652	-0.0528154	-0.552996	-0.139442	-0.0464667	-1.27157	-2.93337	-0.801565	-0.261412	-0.990619	-1.18015	-0.832936	-2.93337	-0.0215716	-1.41469	-0.412009	-0.746076	-1.05199	-0.811548	-0.0096677	-0.34159	-0.519039	-0.663028	-0.702973	-0.711091	-0.512199	-0.69489	-2.93337	-0.843526	-0.728277	-2.93337	-0.460753	-0.532652	-0.290536	-0.238989
189	-1.24322	-0.399213	-2.93337	-0.0169945	-0.758929	-1.09559	-1.2198	-1.11452	-2.26477	0.158433	-0.102143	-0.0109699	-0.460844	-0.436927	-2.93337	0.0969627	-0.305807	-0.405375	-0.849726	-0.265355	-0.63402	-0.931533	-0.18235	-0.340477	-0.581565	0.186204	0.690781	-2.93337	-0.212895	-1.56561	-1.37852	-1.06279	-2.93337	-0.448649	-0.317251	-0.20683	-2.93337	-0.918296	-2.93337	-0.41159	-0.479921	-2.93337	-0.442835	-0.467213	-2.93337	-0.375711	-0.861333	-1.03144	-0.985285
190	0.44839	0.121215	-2.51091	-0.590622	-0.173597	-0.825746	-0.776451	-0.979435	-2.93337	1.10273	0.655933	0.870386	0.257755	-0.0652908	-0.605453	0.162297	-0.340437	-0.635517	-0.380943	-0.674559	-0.749573	-0.814921	0.0695888	0.0503162	-0.134079	0.478873	2.18619	-2.27089	-0.723203	-2.93337	-1.73808	-1.88512	-1.08651	-0.323461	-0.0893956	-0.658626	-0.458534	-0.650454	-0.363049	-0.597922	-0.346129	-0.496823	-1.03985	-0.698328	-0.542885	-2.93337	-1.27477	-1.32813	-0.869616
191	-1.24373	-0.418325	-2.93337	0.133084	-0.85952	-1.35487	-1.49881	-1.42116	-2.93337	-2.93337	-0.164506	0.282252	-0.158453	-0.117039	-2.93337	0.0499649	0.105191	-2.93337	0.0566404	-0.614773	-0.526079	-1.38685	-0.463606	-0.306522	-0.561837	-0.0798506	0.431109	-2.24643	0.223868	-2.93337	-1.12962	-1.59144	-2.93337	-2.93337	0.231908	-0.221469	-0.835607	-0.9335	-0.655354	0.0774961	-0.233917	0.00426475	-0.189226	-2.93337	-2.93337	-2.93337	-0.743209	-0.294594	-0.706536
192	0.727278	0.19755	-1.96704	-0.185594	-0.0674777	-0.778154	-1.00718	-1.08718	-1.60658	0.205283	0.351512	1.02246	-0.11586	-0.26399	-0.897602	0.0456242	-0.489388	-0.991542	-0.565279	0.53716	-0.450604	-1.02285	0.419063	0.139518	-0.0735903	0.572717	2.17141	-2.50183	2.92608	-1.72178	-1.10552	-0.496197	-1.14586	-1.12547	-1.05467	-1.33985	-0.787836	-0.530542	-2.93337	-0.376409	0.0856715	0.00783025	-0.593509	-0.322933	0.637659	0.491352	-0.976407	-0.94935	-0.722949
193	-1.16671	-0.419504	-2.93337	0.13271	-0.282082	-0.759433	-0.705581	-0.962441	-1.21092	-0.144539	-0.593509	-0.26399	-0.412927	0.351512	-1.31179	0.360902	-0.216777	-0.400335	-1.18784	-0.346427	-0.664479	-1.02285	-0.0555349	-0.109938	-0.240891	0.666263	2.17141	-1.96704	2.4609	-2.93337	-0.936103	-0.624945	-2.93337	0.0987866	0.19755	-0.0862276	-2.93337	-0.713904	-2.93337	-0.228871	-0.0491717	0.243807	0.324971	-2.93337	-2.93337	0.491352	-0.608883	-0.305269	-0.530542
194	-0.722949	-0.376409	-2.93337	-0.19809	-0.558151	-1.07071	-1.18784	-1.05467	-2.93337	-0.419504	-1.08718	-0.863966	-0.778154	0.276796	-2.93337	-0.0798276	-0.35246	-0.680753	-0.759433	-1.66245	-0.840558	-1.02285	0.0788534	-0.276194	-0.482631	0.154053	1.02246	-2.25843	0.637659	-1.72178	-1.96704	-2.93337	-1.12547	-0.412927	-0.509421	-0.0674777	-2.93337	-0.750274	-2.93337	-0.222876	-0.26399	-2.93337	-1.31179	-2.93337	-0.432518	-0.388501	-0.65607	-1.14586	-0.624945
195	-2.93337	-0.153108	-1.33499	-0.280264	0.295004	-0.363028	-0.315342	-0.438505	0.206239	0.423019	-0.531359	-0.456709	-0.207871	-1.0336	-1.50897	-0.667117	-0.201597	-0.744822	0.753681	1.82683	0.303218	-0.444537	0.453424	-0.123892	-0.286292	-0.387838	-0.846507	-0.476343	1.14682	-0.0884474	-1.43144	-0.0062134	-0.971183	-0.683523	-1.30668	-0.112306	-2.93337	-0.303809	-2.93337	0.443226	-0.214132	-2.93337	-0.406151	-0.432296	1.07863	-2.93337	0.221509	0.771152	0.37342
196	1.47613	-0.0248451	0.507334	-2.93337	-2.93337	-2.93337	-1.16691	-1.76337	-2.93337	-2.93337	-2.93337	-2.93337	-2.93337	2.05214	-2.93337	-2.93337	-2.93337	-2.93337	-2.93337	-2.93337	-2.93337	-1.22455	-0.532193	0.0311739	-0.209845	-2.93337	-0.201942	0.160494	-0.399213	0.257428	2.92608	-2.93337	-0.887647	-2.93337	0.770013	-2.93337	-0.353332	-0.163017	-0.255577	0.24683	-2.93337	0.364786	0.0641971	-2.93337	-2.93337	-0.614773	-2.93337	-0.843766	-0.802379
197	-2.93337	-0.260417	-2.93337	0.174028	-0.545196	-0.73766	-0.868656	-0.798024	-0.960796	-0.203272	0.150962	0.0997518	-0.266876	-0.41958	-2.93337	0.159012	-0.164315	-0.145981	-0.904694	0.08575	-2.93337	-0.757456	-0.310372	0.0641971	-0.0576237	0.553213	1.35187	-1.84183	0.863099	-2.93337	-1.63281	-2.93337	-2.93337	-0.235782	-0.115396	-0.709411	-0.4126	-0.623524	-0.466182	-0.4462	-0.665615	-2.93337	-1.52865	-2.93337	0.16649	-2.93337	-1.57713	-0.45263	-0.975502
198	-0.706942	-0.198506	-2.93337	0.309319	-0.31282	-0.656713	-0.790694	-0.833479	1.60318	0.361885	0.203996	0.936319	0.042379	-2.93337	-2.08627	0.0961918	-0.247902	-0.354945	-0.319078	-2.93337	-1.0983	-0.86832	0.371366	-2.93337	-2.93337	1.07668	2.45637	-2.93337	1.22529	-2.93337	-2.93337	-2.93337	-0.915229	-0.325098	-1.08063	-2.93337	-2.93337	-2.93337	0.069232	-0.0340369	-0.902611	-2.93337	-1.55096	-2.93337	-0.150122	-0.514897	-1.6558	-0.681719	-0.99998
199	-0.594611	0.301046	-0.220103	-0.716338	0.500018	0.0393937	0.0578449	-0.528491	-2.93337	1.18045	0.787501	1.48342	1.35894	-0.521654	-0.989746	-0.10764	-0.411141	-0.393657	-0.388061	-0.540901	-0.962348	-0.661654	-0.043886	0.421399	0.102195	-0.190559	-2.27797	0.089587	1.85941	0.401866	0.614944	-0.602031	-1.06454	0.168198	-0.0501878	-0.435578	-2.93337	-0.700512	-2.93337	0.0517159	0.121215	0.589836	0.0706537	0.366118	-0.382362	0.00964049	-0.458404	-0.645889	-0.0198601
200	-2.93337	-1.51308	-2.93337	0.17584	-2.93337	-0.888787	-0.851385	-0.638322	-2.93337	-0.425747	0.845803	0.630004	-0.305765	-0.739959	0.287749	0.152076	-0.90138	-2.93337	-0.10347	0.260843	-0.357563	-0.432688	-0.042555	0.0336867	0.0696664	0.94545	1.47228	-2.93337	1.22762	-0.533493	-2.93337	-2.93337	-2.93337	-1.11851	-0.221469	0.16032	-2.93337	-0.338108	-0.612596	-1.32493	-0.701345	-2.93337	-1.42849	-2.93337	-0.404205	-0.116637	-2.04938	-1.21244	-2.93337
201	0.553213	0.695988	0.135851	-0.127581	0.229948	-0.298349	-0.335532	-0.254414	-1.57713	0.307733	0.372713	0.479799	-2.93337	-0.466182	-0.487019	-0.473006	-0.279672	-0.0703052	-0.0169945	0.352753	-0.109069	-0.304457	0.324481	1.01972	0.728304	0.446303	-2.06521	0.762504	0.502599	0.565712	0.38282	-0.170737	-1.34081	-2.93337	-1.52865	0.174028	-0.405904	-0.158092	-2.93337	-0.0371226	-2.93337	-2.93337	-0.639535	-0.479921	1.67787	-2.93337	-0.248429	0.392984	0.181402
202	-1.3231	-1.67744	-2.93337	0.381114	-0.88696	-0.913059	-1.09517	-1.21045	-2.93337	-2.93337	-0.204581	0.126379	-0.322607	-2.93337	-1.02322	-0.0869821	0.010041	-2.93337	-0.303174	-0.602002	-2.93337	-1.07628	-0.546475	-2.93337	-2.93337	0.165643	1.10146	-1.13889	0.481921	-2.93337	-0.874522	-1.46876	0.0167678	0.285454	0.294615	-0.430304	-2.93337	-0.800939	-2.93337	-0.309304	-0.78995	-0.244872	-0.478616	-0.457095	-2.93337	-2.93337	-1.42664	-2.93337	-2.93337
203	0.767461	1.14465	-1.21638	0.398275	0.238838	-0.221074	-0.349949	-0.343294	-0.65096	-0.0577759	-1.06383	-0.733885	-2.93337	0.0675889	-0.389265	0.0750227	-0.0436628	0.118899	-0.135555	0.409298	-0.160912	-0.416176	0.731668	1.07103	0.849741	0.949591	0.356974	-0.795645	-0.948276	-0.423518	-0.764107	-0.754203	-1.43217	-0.48554	-0.660202	-2.93337	-2.93337	-0.117062	-2.93337	-0.310899	-2.93337	-2.93337	-1.02893	-0.774445	-2.93337	0.10419	-0.464251	-0.29216	-0.0160913
204	-2.93337	0.247591	-2.93337	0.414878	0.156873	-0.0482043	-0.00364584	-0.485095	2.16833	-0.185702	-0.103399	1.3263	-2.93337	0.0876236	-0.526507	0.171268	-0.0223091	0.0741941	-0.568355	0.264051	-0.498779	-0.693675	0.200762	-0.191902	-0.353694	0.223724	2.92608	-1.96389	0.48755	-1.43323	-0.848469	-2.08933	-0.70204	0.708508	0.828345	-0.0791325	-2.93337	-2.93337	-2.93337	-0.0728576	0.00285998	0.498363	0.455355	0.739174	1.01873	0.723828	-0.575422	-0.414761	-0.223238
205	-1.23333	-0.403991	-2.93337	0.450386	-0.527874	-0.895963	-1.0286	-1.04552	-1.01198	-2.93337	-0.801789	-0.241609	-0.397456	0.0835944	-0.586647	0.210263	0.0905709	-2.93337	-0.00512076	-0.266133	-0.359168	-0.860406	-0.164364	-2.93337	-2.93337	0.581762	2.44319	-2.93337	1.94885	-2.93337	-0.619071	-2.93337	-2.93337	0.667494	0.699878	-0.660789	-0.391318	-0.635408	-0.505687	-0.183249	-0.627464	-0.228917	-0.170737	-2.93337	-0.222586	-0.610599	-1.25837	-0.564457	-0.936461
206	0.940676	0.104804	-2.93337	0.519006	-0.272658	-0.564457	-0.627464	-0.678107	-0.328154	-0.146172	-0.0843658	0.377	-0.10317	-0.291301	-1.6365	0.251618	-0.0313314	-0.346917	0.0974979	-2.93337	-0.534812	-0.695466	-0.0585063	0.397196	0.210263	0.867042	1.80385	-2.06858	1.58181	-1.18394	-1.34419	-1.07939	-2.93337	-0.309352	-0.424601	-0.860406	-1.09769	-0.477428	-0.979327	0.171216	0.163637	0.268954	0.0213773	0.0765402	-2.93337	-2.93337	-0.586647	-0.340649	-0.209551
207	-2.93337	-2.93337	-2.93337	0.279959	-0.466632	-1.021	-1.09782	-1.21709	-1.54049	-0.328114	-0.743797	-0.663466	-0.530302	-2.93337	-2.93337	0.0791577	-0.43175	-0.769956	-0.350609	-0.797298	-0.880679	-1.28651	-0.0594619	-0.0536534	-0.199464	0.310451	1.86101	-1.81644	-0.562982	-1.63446	-1.74884	-1.99215	-1.46544	-1.3677	-0.603897	0.523637	-2.93337	-1.00624	-2.93337	-0.211165	0.368086	-0.0117418	-0.148843	-0.217045	0.156821	0.264347	-0.633277	-1.23966	-0.478809
208	-0.756014	-0.300484	-2.93337	-0.198296	-0.620958	-1.10182	-1.14232	-1.16325	-2.93337	-2.93337	-0.45263	-0.335671	-0.414761	0.0941562	-2.93337	0.0538763	-0.0728576	-0.241383	0.0215987	-0.485095	-0.685314	-1.05138	-0.276924	-0.377922	-0.428153	0.215952	1.44765	-2.49994	-0.408492	-2.25583	-1.00361	-1.8665	-2.93337	0.338105	0.305237	-0.317959	-2.93337	-0.918909	-2.93337	-0.264679	-2.93337	-2.93337	-0.932491	-2.93337	-0.539821	-0.987831	-1.06748	-0.589619	-0.728216
209	-2.93337	-0.354661	-2.93337	-1.4386	-0.390694	-0.899228	-1.00895	-1.12726	-1.9686	0.626285	-0.402566	-0.260683	-0.194802	-0.00232146	-2.93337	-0.164729	-0.458741	-0.434645	-1.79217	-1.34145	-1.3721	-1.16843	-0.0528375	-2.93337	0.184679	0.177623	0.50411	-2.25971	-1.51551	-1.40271	-0.865684	-0.752048	-2.93337	-2.93337	-1.08889	-0.360262	-2.93337	-0.876628	-2.93337	-0.511465	-0.484738	-2.93337	-1.21272	-2.93337	0.744394	-0.272889	-0.707333	-0.887853	-0.553254
210	1.61373	1.19222	-2.50277	0.381722	0.28677	-0.0648591	-0.0897216	-0.0398317	-2.93337	0.0291289	-1.02458	-0.649625	-0.153345	0.184679	-0.876628	0.795947	0.114855	0.372295	-0.0270613	0.897462	0.327019	-0.249457	0.728985	-0.465326	-0.641729	0.199843	2.92608	-1.87131	0.0545658	-0.761124	-2.93337	-0.553254	-0.911275	0.0101816	-0.378702	-0.0708663	0.4211	0.270742	0.626285	0.26243	0.141793	0.45106	-0.272889	0.33541	2.46202	-2.93337	-0.491533	-0.402566	-0.366313
211	-0.128791	0.39001	-1.95248	-0.36108	0.231908	-0.367411	-0.240078	-0.349276	-1.64722	0.112345	-0.476873	-0.35524	0.0844527	0.543869	-0.598769	-0.227633	-0.00890797	-0.715124	-0.294594	0.370402	-0.306522	-0.386454	0.814794	-2.93337	-2.93337	-2.93337	-0.533047	-0.752862	0.133084	-0.0798506	-2.93337	-1.15079	-1.7761	-0.762245	-0.9335	-0.697915	-0.288831	-0.104719	-0.146726	0.323671	0.556579	0.147509	0.0706063	0.126037	-0.0734081	0.711217	0.360729	0.796075	0.695512
212	-0.105714	0.00798176	-2.93337	0.209462	-0.334427	-0.889332	-0.769376	-0.731755	-2.93337	-0.245157	-0.0432624	-0.239095	-0.310372	-0.140997	-1.36191	0.217039	-0.00497721	-0.214452	-0.434243	-1.39322	-2.93337	-0.591246	0.0336116	-0.0368205	-0.182783	0.369297	0.539436	-1.65411	0.588339	-1.30321	-1.07902	-1.59829	-2.93337	0.274335	0.265755	-2.93337	-0.298904	-0.383292	-0.081264	-0.485461	0.128312	-0.820317	-0.696673	-0.85507	-2.93337	-0.499284	-0.0940273	-1.20204	-1.1794
213	-0.48402	-0.155422	-2.93337	0.363939	-0.456846	-0.865886	-0.877376	-0.80734	-0.398042	-2.93337	-0.477147	-0.438029	-0.323482	-2.93337	-1.34945	0.0908993	0.155643	-0.0102948	0.0292683	0.00945139	-0.310876	-0.776382	-0.113388	-0.261858	-0.305045	0.301245	1.25599	-1.21353	-0.0296651	-1.94741	-1.58618	-2.93337	-2.93337	0.414418	0.467598	-0.0430329	-2.93337	-0.592597	-2.93337	-0.341844	-0.96973	-2.93337	-1.77141	-2.93337	-0.268273	-0.37942	-1.31976	-1.23858	-1.06742
214	0.644026	-0.542935	-2.93337	0.720314	-0.259289	-0.648232	-0.790694	-0.86832	-2.93337	-2.93337	-0.11506	0.180974	-0.217442	-2.93337	-2.25319	0.590333	0.151985	-0.578763	0.352321	-0.0721143	-0.403793	-0.833479	0.243026	-0.161595	-0.295399	0.301184	1.14506	-2.49802	-0.271647	-1.36364	-1.55096	-2.93337	-2.93337	0.410622	0.0828042	-0.984225	-1.06421	-0.53603	-2.93337	0.630257	-0.31282	-0.126667	-0.28367	-0.235828	0.673514	-2.93337	-0.585899	-0.761674	-0.550321
215	-0.765801	0.116871	-1.59489	0.336523	-0.0357531	-0.508629	-0.558548	-0.565846	-1.32833	-0.515609	-0.0678721	-0.0805582	-0.0491014	-2.93337	-0.627116	0.611485	0.0892316	-0.481144	-0.10522	0.982333	-0.251604	-0.495038	0.374578	0.488681	0.294944	1.21944	2.92608	-2.08159	2.45288	-1.85827	-1.65069	-2.93337	-0.74698	-2.93337	-0.245686	-2.93337	-0.0618022	-0.257258	0.144818	-0.32959	-0.667901	-2.93337	-0.676238	-0.372308	-0.347921	-2.93337	-0.642487	-0.71896	-0.544011
216	0.890349	0.189358	-2.93337	0.276669	-0.0244069	-0.361427	-0.27076	-0.257391	-1.23704	0.0964022	0.692278	0.780851	0.231653	-2.93337	-2.93337	0.370702	0.118872	-0.0662722	-0.493511	-0.183856	-0.283907	-0.355148	0.267464	0.141516	0.0594614	1.06457	1.65741	-2.93337	1.33217	-1.46876	-1.16184	-2.93337	-2.93337	-2.93337	-0.690203	-0.628028	-0.554428	-0.290431	-0.218275	-0.17719	-0.602002	-2.93337	-1.55957	-2.93337	0.435756	-0.562129	-1.29238	-1.67744	-0.84925
217	0.424956	0.163172	-2.93337	0.393585	-0.261858	-0.555799	-0.577752	-0.592597	-1.10323	-2.93337	-0.341844	-0.32944	-0.391972	-0.0430329	-1.00122	0.326221	0.0700297	-0.0566054	0.119002	-0.0102948	-0.756957	-0.625365	0.0770235	-0.100887	-0.21883	0.705605	1.68802	-1.84972	1.58764	-0.526967	-0.633224	-1.77141	-2.93337	0.185322	0.14782	-0.37942	-0.841446	-0.33558	-0.776382	-0.0950324	-0.470353	0.209233	0.201258	-2.93337	-2.93337	-0.450514	-0.548395	-0.563132	-0.491125
218	-1.13952	-0.53898	-1.57029	-0.552996	-0.654839	-0.990619	-0.949668	-0.962394	-1.10051	0.2003	-0.255843	0.230006	-2.93337	-0.261412	-2.26847	0.097209	-0.233192	-0.811548	-0.711091	-0.424872	-2.93337	-0.8664	-0.191135	-1.38316	-2.93337	-2.93337	-2.93337	0.0908296	0.866807	0.725977	0.93414	-1.00584	-1.41469	-0.14528	-0.773075	-1.20179	-2.93337	-0.791863	-1.06754	0.150637	-0.755115	-2.93337	-1.08331	-0.801565	-2.93337	-0.616703	-0.156415	0.277411	-0.0338765
219	-0.16782	0.195827	-2.93337	0.549062	-0.450647	-0.597681	-0.7981	-0.71585	-1.97624	0.139129	-0.319782	-0.302624	-0.354387	-2.93337	-1.67216	-0.31368	-0.296925	-0.508229	-0.133589	-0.336923	-0.840142	-0.895963	0.153308	0.0666269	-0.0580327	0.770092	2.92608	-2.93337	-0.227655	-1.4844	-2.26601	-2.10117	-2.93337	-1.80004	-0.769677	-0.0638244	-2.93337	-0.733469	-2.93337	-0.495255	-0.285616	-2.93337	-1.24483	-1.26842	0.481677	0.492054	-1.04878	-0.308065	-0.481979
220	0.930528	0.839733	-0.874433	-0.77551	-0.134772	-0.409821	-0.341777	-0.403243	-0.816466	0.445583	0.652695	0.956284	-2.93337	-0.0357531	-0.634828	0.152352	0.16004	0.365048	-0.287972	-2.93337	-0.396966	-0.269614	0.0415427	-0.610721	-2.93337	-2.93337	-2.49509	0.560409	2.92608	0.181618	-0.467846	0.253024	-0.693031	-0.0678721	-0.863133	-0.281843	-0.239583	-0.202058	-2.93337	0.236393	-0.123207	0.435119	-0.32959	0.137647	-2.93337	-2.93337	-0.0556244	-0.164552	-0.10522
221	-2.93337	-2.93337	-2.08159	-0.372308	0.181618	0.466811	0.652695	-0.140772	-2.93337	0.905764	1.00933	1.69892	1.96382	0.0548935	-2.93337	0.40399	-0.227217	-0.423195	-0.0556244	0.294944	-0.293719	-0.30561	0.571918	-0.0101304	-0.164552	0.365048	0.799622	-0.701547	0.110159	0.0892316	-1.85827	0.384402	-2.93337	-0.79541	-0.580199	-2.93337	-0.83921	-0.0741555	-2.93337	0.327897	0.445583	1.26585	0.930528	1.03894	-2.93337	-0.335626	0.0220284	0.597878	0.956284
222	-1.03768	-0.186152	-2.93337	0.439382	-0.604785	-0.722675	-0.869343	-0.833768	-2.93337	-2.93337	-1.07077	0.014392	-0.346748	0.0956494	-1.29438	-0.017851	-2.93337	-2.93337	0.116823	-0.448429	-2.93337	-0.822264	-0.249499	-0.0698259	-0.143551	-0.0440977	-0.218475	-1.4194	-0.309871	-2.93337	-0.454722	-1.70637	-2.93337	-2.93337	0.377907	-0.741302	-1.32321	-0.687446	-2.93337	0.0541872	-0.205651	-0.959101	-0.384131	-2.93337	-2.93337	-0.988705	-0.621143	-0.468013	-0.574302
223	1.21564	0.926595	-2.93337	-0.240078	0.0774961	-0.539772	-0.490677	-0.483662	-2.93337	1.43383	0.856805	1.26176	0.177266	-0.00890797	-0.450537	0.265245	-0.189226	-0.689322	-0.752862	-0.110959	-0.195739	-0.386454	0.759852	0.0706063	-0.086464	0.901816	2.92608	-2.24643	-0.655354	-1.46009	-1.95248	-0.697915	-1.64722	-2.93337	-1.02296	-2.93337	-0.158453	-0.215107	0.290626	-0.104719	-0.134518	-2.93337	-0.947273	-0.590912	-0.614773	-2.93337	-0.882546	-0.418325	-0.606759
224	0.443226	0.169034	-1.86488	-0.595167	-0.226421	-0.846507	-0.802567	-0.812953	-1.27893	1.60532	0.847307	1.32445	0.303218	-2.93337	-2.08781	-0.0062134	-0.261946	-0.626949	-0.100237	-1.14053	-0.726449	-0.835285	0.190741	-0.135268	-0.286292	1.14682	2.92608	-1.30668	-0.207871	-2.93337	-1.78566	-1.47024	-1.22988	-2.93337	-1.20563	-0.573472	-1.25373	-0.603133	-2.93337	-0.201597	-0.610779	-0.292095	-0.55933	-0.381743	0.0320959	-2.93337	-0.642103	-0.363028	-0.482967
225	0.749595	0.0883056	-2.93337	-1.13255	-0.471475	-0.90404	-0.870616	-0.785072	-1.87601	0.324577	-0.245792	0.0947148	-0.355608	-2.93337	-2.50554	0.0751718	-0.45263	-0.88157	-2.93337	-0.338108	-0.74816	-0.825858	0.00527324	-0.332224	-0.484388	1.02977	2.92608	-1.97322	1.72156	-2.93337	-2.93337	-0.859603	-1.37694	-2.93337	-0.983534	-0.185381	-2.93337	-0.721226	-2.93337	-0.446661	-0.738886	-1.0771	-1.11275	-1.1528	-2.93337	-2.93337	-1.21805	-1.72844	-1.26524
226	0.644026	0.86598	-2.93337	0.284542	0.410622	-0.430102	-0.373187	-0.44852	-1.42976	0.227141	-0.241882	-0.144152	0.0555844	0.211646	-0.325098	0.420993	0.089565	0.166768	-0.247902	-0.259289	-0.102893	-0.467683	1.04468	-0.13804	-0.385576	0.658527	2.92608	-1.96069	0.219282	-1.22811	-2.49802	-2.25319	-0.99998	-0.5222	-0.474232	0.38092	-0.656713	-0.349068	0.390648	-0.185812	0.243026	0.824501	-0.354945	0.0230866	0.144557	0.689123	-0.822222	-0.410278	-0.379443
227	1.43179	1.21372	-2.0768	-0.131498	0.632713	0.254655	0.288429	0.23776	-0.810993	0.246047	0.0888908	-0.205651	0.061015	-2.93337	-1.35308	-0.101382	0.321535	-0.237233	-0.670623	-0.0762494	0.280151	0.0342477	0.833831	-0.0375	-2.93337	1.17163	2.92608	-2.24505	0.661925	-0.800354	-1.45833	-2.93337	-1.70637	-2.93337	-1.64547	0.377907	0.725114	0.271746	0.348933	0.505133	1.0039	0.812809	-0.822264	0.0277035	-0.722675	-2.93337	-0.322366	-0.340604	0.339426
228	-0.969224	-0.239927	-0.332224	0.8597	-0.712478	-0.794705	-0.929749	-0.955962	-2.93337	-2.93337	0.0172671	0.498938	-0.122197	-2.93337	-1.56403	0.163147	0.101372	0.229077	-0.00732187	-0.308952	-2.93337	-0.721226	-0.504297	-2.93337	-2.93337	-2.93337	-2.26352	0.277108	0.78384	-0.385426	1.09187	0.719174	0.0751718	-2.93337	-0.127892	-0.83671	-0.639619	-0.552138	-1.29111	0.67367	-0.74816	0.350726	0.134784	0.0424019	-1.97322	-2.93337	-0.209983	0.293079	-0.161841
229	-1.08177	-1.20006	-2.93337	0.212923	-0.685059	-0.897562	-0.960796	-0.935063	-2.93337	-0.0971427	-0.333431	-0.164856	-0.530812	-2.93337	-1.32331	0.0122968	-0.397583	-0.356531	-0.119955	-1.11804	-0.799839	-0.921863	-0.153687	-0.864758	-1.0041	0.275364	1.98803	-2.93337	-0.886436	-1.80159	-2.50825	-0.524007	-0.416023	-0.44096	-0.446721	0.679067	-0.316179	-0.66924	-0.644935	-0.510183	0.00644216	-2.93337	-1.01935	-2.93337	-0.176437	0.0495864	-1.27	-1.09887	-1.03484
230	-2.93337	-0.661533	-2.93337	-2.93337	-0.74373	-0.461649	-1.03831	-0.95729	-2.93337	-2.93337	-0.0158132	0.208991	-0.139352	0.102046	-0.77357	-0.0427927	-2.93337	-2.93337	0.277351	-2.93337	-0.421715	-0.852679	-0.349717	-2.93337	-2.93337	0.409648	0.959667	-1.00445	0.561889	-2.93337	-0.876884	-0.901235	-2.93337	0.882119	0.796212	-0.355862	-0.375289	-0.526535	-2.93337	-0.448285	-0.753739	2.43812	-2.93337	-2.93337	-0.428759	-0.475491	-0.783864	-0.164265	-0.763451
231	0.603286	0.396113	-1.92434	0.765418	-0.0396361	-0.204311	-0.520473	-0.48323	-2.93337	-0.119955	0.784784	0.617905	0.211118	-2.93337	-0.386843	0.170574	0.00864698	-0.190443	-0.276558	-0.151611	-0.393359	-0.448183	0.364973	-2.93337	-2.93337	0.84778	2.43022	-2.93337	-2.93337	-2.93337	-2.93337	-2.93337	-1.21441	-2.93337	-0.289575	-0.916958	0.0503908	0.116565	0.440133	-0.597742	0.0574995	-2.93337	-1.18883	-2.93337	-2.93337	-2.93337	-1.24069	0.325341	-0.581782
232	1.2579	0.491823	-2.93337	0.395655	-0.356531	-0.493345	-0.627287	-0.500327	-1.3836	-1.0691	-0.702883	-0.215442	-0.685586	-2.93337	-0.619006	0.691485	0.10024	-0.170737	0.0317672	-0.313386	-0.338108	-0.521654	0.469698	0.503125	0.303339	1.16975	2.92608	-1.32149	2.4481	-2.93337	-1.45655	-2.93337	-2.93337	-0.307447	-0.221843	0.195553	-0.879112	-0.325946	0.0932717	-0.128496	-0.440176	-2.93337	-1.53888	-2.93337	-0.195935	-2.93337	-0.809173	-1.03589	-0.758733
233	-0.900844	-0.257476	-2.93337	0.000266969	-0.676268	-0.86734	-1.07393	-1.0107	-2.09533	-0.0501019	-0.744552	-0.138756	-0.534302	-2.93337	-1.72513	0.0836459	-0.568956	-0.651549	-0.527767	-2.93337	-1.12903	-1.10916	-0.144728	-2.93337	-2.93337	0.762759	1.71757	-2.93337	-0.709067	-0.9952	-1.26201	-0.952682	-2.93337	-0.4306	-0.29871	-0.513519	-2.93337	-0.822181	-2.93337	-0.772126	-0.246309	-0.643488	-1.79376	-2.93337	-0.173676	-0.0805129	-1.56083	-1.60981	-1.34304
234	-0.589619	-0.0667245	-2.93337	1.04843	-0.161658	-0.294505	-0.317959	-0.471889	-2.93337	-2.93337	-0.652122	-0.0728576	0.156873	0.164032	-1.08382	0.607609	0.338105	0.247591	0.208465	0.356641	-0.191902	-0.582559	-0.198296	-0.0161625	-0.150269	0.755523	2.16833	-1.6033	-1.55429	-0.87166	-1.71877	-1.8665	0.677229	-2.93337	0.223724	0.533099	-2.93337	-0.746668	-2.93337	0.178219	-1.06748	-0.276924	-0.408492	-2.93337	0.647821	-2.93337	-1.16325	-0.643919	-0.95915
235	-1.21451	-0.257476	-2.93337	-0.0930719	-0.555146	-0.889496	-1.05793	-1.07393	-0.29871	1.2369	0.37431	0.797665	-0.0986625	-2.93337	-2.93337	-0.110386	-0.339309	-0.833202	-0.540852	-0.315768	-0.659943	-0.979996	-0.0682202	-2.93337	-2.93337	0.495159	1.97966	-2.93337	-0.709067	-2.93337	-2.26099	-0.398657	-1.12903	-2.93337	-0.252016	-0.22846	-1.04221	-0.605197	-0.442734	-0.321868	-0.0623307	-1.31514	-1.72513	-1.26201	-2.93337	-2.93337	-1.44037	-0.22252	-0.668197
236	1.96743	1.70317	-2.93337	0.0803166	0.16449	-0.364456	-0.34056	-0.316446	0.217039	-0.25669	-0.465599	-0.820317	-0.310372	-0.214452	-1.39322	0.671636	0.209462	-0.383292	-0.164597	0.864091	-0.220734	-0.377126	1.14329	0.265755	-0.0748921	0.615356	2.92608	-1.36191	2.45521	-0.65472	-1.50563	-0.889332	-1.03007	0.114712	-0.322654	0.388588	-2.93337	0.00798176	-0.591246	0.601812	0.960062	0.843595	0.0598361	0.193842	0.718521	-0.135022	-0.0432624	0.785341	0.020532
237	-2.93337	1.35751	-1.52753	-0.0917235	1.4315	0.935363	1.06442	0.396026	-2.93337	-0.0622819	-0.778315	0.188583	1.61865	-2.93337	-0.274402	-0.315636	0.455624	0.0422408	0.10547	1.74297	-2.93337	0.145811	0.854716	-2.93337	-2.93337	0.709091	2.92608	-2.01579	-0.556428	-0.357641	-1.02558	-0.23241	-0.713099	-0.295117	0.121215	1.29597	0.179903	0.310974	0.493524	0.672577	0.576476	-2.93337	-0.25331	-0.0841651	0.690848	-2.93337	-0.203356	-0.0984521	0.163233
238	-0.812953	-0.153108	-0.904243	-1.50897	-0.268157	-0.463357	-0.510038	-0.286292	-0.123892	0.913488	0.938222	1.01684	0.28659	-2.93337	-0.858672	-0.39978	-0.700258	-0.610779	-0.892666	-0.112306	-0.327425	-0.280264	0.303218	-0.261946	-0.476343	0.245302	1.11236	-2.93337	-1.09999	-1.0336	-0.735427	-2.93337	-0.824113	-2.93337	-1.47024	-2.93337	-0.537932	-0.135268	-2.93337	-0.642103	-2.93337	-2.93337	-1.18281	-2.93337	-0.881212	-0.188813	-0.917064	-0.456709	-0.55933
239	-2.93337	-2.93337	-2.08781	-0.503385	0.826401	0.464019	0.555964	-0.274353	-2.93337	0.722085	0.345324	0.989516	1.60532	-0.232588	-1.18281	-0.25613	-0.100237	-0.345272	-0.476343	-0.261946	-0.303809	-0.450582	0.660482	-0.375578	-0.531359	-0.280264	0.237262	-0.957492	-2.93337	-0.580668	-2.25451	-1.06585	-1.08223	0.485629	0.154438	0.496438	-0.381743	-0.12965	0.592313	0.295004	1.3807	0.531128	0.519372	0.567639	0.913488	0.412763	0.206239	0.28659	0.245302
240	-0.8131	0.376311	-0.557025	0.139319	0.0400045	-0.306682	-0.34165	-0.42652	-1.87445	-1.19301	-1.01244	-0.407163	-2.93337	-0.0840308	-0.764506	0.404822	0.00892404	0.444913	-0.542909	-1.02801	-2.93337	-0.394965	0.0792867	0.578178	0.395243	0.314816	-2.50462	0.590806	0.949493	0.454847	0.782078	-0.941349	-0.529742	-0.371046	0.0860606	-1.1308	-1.40619	-0.283861	-2.93337	-0.0473202	-0.85786	-2.93337	-0.56403	-0.153461	-2.93337	-2.93337	-0.119263	-0.347563	0.0660387
241	-2.93337	-0.487793	-1.42128	-0.265999	-0.930619	-1.18661	-1.2086	-1.16636	-0.396603	1.07426	0.673817	1.21267	0.349219	-2.93337	-1.57657	0.51401	-0.156598	-0.520364	-0.468882	0.0677672	-2.93337	-0.982881	-0.277604	-0.035913	-0.139883	-0.214865	-2.51265	0.254068	-0.373576	0.941392	2.18903	0.152593	-1.05831	-2.93337	-0.761705	-0.420974	-1.27818	-0.662332	-1.30447	0.159796	-0.0297103	-0.717923	-1.12678	-0.943522	0.76376	-2.93337	-0.339268	-0.151243	-0.238078
242	-2.93337	-1.56718	-2.26601	-1.06438	-0.667434	-0.920086	-0.895963	-0.946375	-1.19832	0.787327	-0.0391559	-0.145098	-0.209709	-2.93337	-1.17685	0.167508	-0.245283	-2.93337	-0.987023	-2.93337	-2.93337	-0.873847	-0.117018	-0.6431	-0.78848	-0.233616	-1.13603	-1.61614	-2.93337	-1.80004	-2.10117	-2.50735	-0.521917	0.0535828	-0.185278	0.112819	-0.562793	-0.691393	-0.808127	-0.31368	-0.0941275	-0.501785	-1.01763	-2.93337	-2.93337	-0.742495	-0.760593	-0.508229	-0.365797
243	-0.706942	-0.307055	-2.93337	-2.93337	-0.585899	-0.984225	-1.03184	-1.0983	-0.325098	-2.93337	-0.44852	-0.109022	-0.295399	-0.391635	-2.93337	-0.0784273	0.0828042	-2.93337	-0.161595	-0.742962	-0.640308	-0.942522	-0.467683	-0.265377	-0.403793	-0.13804	0.13747	-2.25319	-0.915229	-1.96069	-1.22811	-2.49802	-2.93337	-2.93337	0.13058	-2.93337	-1.86325	-0.632714	-2.93337	-0.0150346	-0.354945	-0.301375	-0.430102	-0.28367	-2.93337	-0.928828	-0.761674	-0.360648	-0.514897
244	-0.960796	-2.93337	-2.93337	0.431109	0.0566404	-0.349276	-0.263968	-0.835607	-1.2686	-2.93337	-1.46009	-0.312366	0.248392	0.39001	-1.19471	0.170107	0.0706063	-2.93337	0.0844527	0.0168674	-2.93337	-0.894273	-0.240078	-0.0610103	-0.208693	0.451939	0.796075	-1.12962	1.1735	-2.93337	-0.919555	-1.38685	-2.93337	-2.93337	0.679067	-0.098744	-0.680872	-0.456799	-0.490677	-0.140544	-0.497687	0.192371	0.380088	-2.93337	-2.93337	-0.561837	0.00426475	-0.306522	-0.170737
245	-1.25906	0.381983	-0.78478	-1.09464	-0.267945	-0.450707	-0.456461	-0.468719	-2.93337	1.02139	0.723112	1.74251	0.337755	-0.329121	-1.30934	-0.0222667	-0.27933	-0.385948	1.04947	0.291326	-0.512898	-0.506532	0.037186	-0.170737	-0.421324	-0.368458	-2.93337	0.172839	-0.76665	0.299121	-0.73163	-1.11281	-1.81355	-0.262107	-1.46225	-0.0817949	-1.17125	-0.318001	-2.93337	-0.132019	-0.154122	0.113081	-0.487415	-0.0990556	0.839877	-0.0343054	-0.223137	-0.481052	-0.217358
246	0.194074	0.0348971	-2.93337	0.226342	-0.216126	-0.586647	-0.534812	-0.59432	-1.34419	-2.93337	-0.872157	-0.259759	-0.247879	-0.0776639	-1.18394	0.171216	0.251618	0.156063	0.0974979	-0.152327	-0.170737	-0.610599	-0.0313314	0.0414929	-0.0647264	0.186093	0.377	-1.07939	0.418601	-1.28535	-0.801789	-2.93337	-2.93337	0.483856	0.581762	-0.88394	-0.895963	-0.512751	-2.93337	-0.109552	-0.505687	-0.477428	-0.346917	-2.93337	-0.391318	-2.93337	-0.922158	-0.463863	-0.491584
247	-0.450582	-0.351466	-2.93337	-0.0819706	-0.626949	-0.858672	-1.00181	-0.869996	-0.675345	-2.93337	-0.286292	-0.0573422	-0.381743	-0.610779	-2.08781	-0.106201	-0.0633518	-2.93337	-0.456709	-0.0186644	-0.944247	-0.892666	-0.39978	-0.12965	-0.214132	0.253697	1.3807	-2.93337	-1.1615	-1.18281	-1.01758	-0.595167	-2.93337	0.139721	0.28659	-0.135268	-2.93337	-0.691862	-2.93337	-0.268157	-0.603133	-2.93337	-1.47024	-2.93337	-0.0062134	-0.55933	-1.78566	-1.20563	-0.812953
248	-2.93337	-0.473318	-0.370447	-0.185175	-0.85536	-1.11982	-1.22497	-1.32493	-2.93337	0.301099	-0.0588422	0.341105	-0.167841	-0.227261	-1.29781	0.0519477	-0.364414	-0.40588	-0.736989	-0.663028	-2.93337	-0.990619	-0.418325	-2.93337	0.0455557	-0.250436	-2.93337	0.0146338	-1.05199	-0.431077	0.495793	-0.388275	-0.69489	-0.00355516	-0.14528	-0.221469	-0.545919	-0.782384	-2.93337	-0.203433	-0.962394	-0.467063	-0.755115	-0.559657	1.06674	-0.0528154	-0.791863	-0.639288	-0.594075
249	-0.297226	0.609528	-1.70954	0.475849	0.0326996	-0.0900692	-0.254734	-0.291301	-0.793643	-2.93337	-0.534989	-0.101869	-0.167667	-0.62522	-1.46184	0.372498	0.301214	-0.161466	-0.520824	0.761711	-0.24896	-0.38255	0.401768	-2.93337	-2.93337	-2.93337	-0.434035	-0.236758	2.1588	-0.218126	0.0661129	-0.783596	-2.93337	-2.93337	-0.273159	-0.394798	-0.640668	-0.266804	-0.665997	0.412497	-2.93337	-0.735528	0.17945	0.309462	0.267568	-0.413898	0.0456967	-0.205391	0.234159
250	0.253024	0.21266	-1.29969	0.424994	-0.182873	-0.642487	-0.701547	-0.756477	-2.93337	-2.93337	-0.195546	0.167276	-0.214777	0.00926919	-0.827963	0.278301	0.0892316	0.0755913	0.0959236	-2.93337	-0.467846	-0.909896	0.0548935	0.123608	-0.0556244	0.477831	1.69892	-2.08159	-0.409821	-2.49509	-1.77917	-1.85827	-0.227217	0.228378	0.394159	-0.293719	-1.1984	-0.488034	-0.994404	-0.347921	-0.335626	0.181618	-0.170737	0.028716	-0.323753	-2.93337	-0.937196	-0.737377	-0.602964
251	0.420993	-2.93337	-1.59997	0.644026	0.0296703	-0.295399	-0.319078	-0.366853	-0.915229	-0.442523	-0.360648	-0.0971624	-0.0212001	0.251428	-0.632714	0.541473	-0.00234486	-0.198506	-0.307055	-0.879534	-0.259289	-0.397522	0.317152	0.658527	0.462011	1.01494	1.82499	-1.27714	2.1652	-1.03184	-0.811186	-1.01579	-0.28367	-2.93337	-0.423545	0.590333	-0.126667	-0.132302	0.103113	0.166768	-0.665237	-0.120842	-0.410278	-0.217442	-2.93337	-0.385576	-0.50802	0.0760709	-0.41673
252	-0.426929	0.869453	-0.376716	-2.93337	0.368521	0.0174965	-0.047648	-0.0326797	0.921969	-0.369527	-0.328594	-0.191461	-2.93337	-2.93337	-0.507965	-0.641485	0.0853884	-0.234118	-0.308197	0.822254	0.0249858	0.00340807	-0.124037	0.336445	0.233498	-0.0972319	-2.93337	0.979985	-2.93337	0.271021	0.780375	0.496527	-1.0963	-0.841493	-0.985405	-2.93337	0.0620647	0.139662	0.0776058	0.0323557	0.164726	-2.93337	-0.738296	0.653644	-2.93337	0.261454	0.706061	1.08029	0.509196
253	-0.667434	0.305067	-2.50735	-2.93337	0.00999497	-0.233616	-0.371907	-0.514873	0.218163	0.320306	-0.450647	-0.239455	0.0408277	-0.959196	-1.41133	-0.691393	-0.250955	-0.907459	0.401062	0.596553	-0.268048	-0.569541	0.273303	0.440685	0.345955	0.57184	1.12842	-1.11629	-0.808127	-0.628434	-1.29448	-1.97624	-1.67216	-2.93337	-1.01763	-2.93337	-0.185278	-0.342759	0.0927463	-0.117018	-0.675402	-2.93337	-0.495255	-0.331114	-2.93337	-0.203666	-0.383913	0.382496	0.167508
254	-2.93337	-2.93337	-2.25052	-0.332014	0.716715	0.305326	0.207215	-0.45056	-2.93337	0.457951	-0.0200894	0.513127	-2.93337	-2.93337	-1.78068	-0.652712	-0.0841928	2.16202	0.0848678	0.0116752	-0.444451	-0.456754	0.626699	0.255311	0.00549994	0.701162	2.45405	-1.65241	-0.307967	-2.93337	-1.17768	-0.108555	-1.5966	-0.48331	-0.161531	-2.93337	-2.93337	-0.211422	-0.497179	0.640269	0.0375266	0.199363	0.230614	0.396187	-2.93337	-2.93337	-0.205134	0.406217	0.765489
255	-0.565179	-0.720719	-2.93337	0.514951	-0.472544	-0.843253	-0.902784	-1.05244	-2.93337	-2.93337	-1.16889	-0.301632	-0.446339	0.135529	-1.35127	0.235501	-0.0141087	-2.93337	-0.164459	0.375769	-0.0663214	-0.957394	-0.202533	-0.289664	-0.433823	0.121215	0.437289	-1.70477	0.491823	-1.85146	-1.08612	-0.879112	-2.93337	0.447961	0.366118	-0.685586	-2.93337	-0.610661	-2.93337	0.0448765	-0.277314	-0.0791325	0.0250971	-0.00766427	-2.93337	0.3468	-0.943755	-1.24031	-0.929749
256	-1.28597	-0.899228	-2.93337	0.353608	-0.465326	-0.911275	-0.964155	-1.12726	-2.93337	-2.93337	-0.354661	0.00407944	-0.219671	-0.124558	-1.34145	0.230302	-0.118909	-0.434645	-0.336902	-0.0956185	-0.649625	-1.07233	-0.11315	-0.390694	-0.538913	0.101155	0.875226	-1.6082	-0.130203	-1.55921	-1.40271	-1.79217	-2.93337	-2.93337	0.0746962	0.0353591	-2.93337	-0.658023	-2.93337	-0.237672	-2.93337	-0.272889	0.170742	0.214921	0.344617	-0.71561	-0.49828	-0.182519	-0.378702
257	-0.562073	-0.287234	-1.79376	-0.246309	-0.309892	-0.822181	-0.833202	-0.926162	0.110517	0.588863	0.288888	0.602003	0.186938	-0.9952	-1.97015	0.0251451	-0.356841	-0.744552	-0.467366	-1.07393	-2.93337	-0.979996	0.209681	-0.0930719	-0.304395	0.305151	1.45525	-1.47822	-1.14936	-2.93337	-1.51711	-1.17013	-1.05793	-2.93337	-1.0263	0.28093	-0.520586	-0.548072	-0.315768	-0.0743126	-0.620869	-0.597434	-0.104388	-0.22846	0.123532	-2.93337	-0.436757	-0.0371963	-0.292862
258	-2.93337	-0.989633	-1.40486	-0.0933493	-0.155094	-0.444086	-0.345697	-0.352181	-2.06351	-0.95905	-1.57528	-2.93337	-2.93337	-2.93337	-0.612662	-0.251737	-0.0798752	-1.20231	-0.550771	0.0202555	-0.173894	-0.30786	0.244408	-0.629611	-2.93337	-2.93337	0.279592	-1.3391	-2.93337	-0.866885	-1.69322	-2.48377	-0.916342	0.0475553	-0.377783	0.133484	-2.93337	-0.186628	-2.93337	0.00712612	0.617682	-2.93337	-1.09233	-0.755629	-2.93337	-2.93337	-0.364504	-0.20006	-0.04694
259	0.613636	0.355986	-1.48091	-0.154982	0.159438	-0.308828	-0.167523	-0.130077	-0.340697	-0.473245	-1.07084	-1.40108	-0.668415	-0.659464	-0.703784	-0.685877	-0.347093	0.0288416	0.231288	0.508313	-0.0458643	-0.28411	-0.0595726	0.835566	0.572004	0.722784	0.107022	-0.296588	-1.13026	-0.353498	-0.105078	-2.93337	-0.80328	-0.985735	-1.00253	0.136017	-2.93337	0.0635291	-2.93337	-0.419172	-2.93337	-2.93337	-0.912577	-0.899491	-2.93337	0.0853275	-0.252318	-0.0791325	-0.233303
260	-2.93337	0.0623146	-1.39478	0.420993	0.565922	0.203996	0.284542	-0.514897	-2.93337	0.644026	0.410622	1.22529	1.51947	0.251428	-0.46113	-0.11506	-0.0537846	0.00417043	-0.120842	-0.915229	-0.253637	-0.625081	0.590333	0.451491	0.144557	0.888086	2.92608	-1.71573	2.45637	-0.891005	-1.27714	-0.942522	-1.11819	0.735631	1.07668	-0.410278	-0.00234486	-0.217442	0.517306	-0.00876809	-2.93337	1.11053	0.658527	1.01494	-2.93337	-2.93337	-0.673517	-0.542935	0.0490055
261	0.00698323	0.0266683	-0.196133	-0.598523	-0.189517	-0.454746	-0.389677	-0.395818	-2.93337	0.256322	0.247623	0.401336	-2.93337	-0.234835	-0.2654	-0.474971	-0.284302	0.000339278	0.42287	-0.415439	-0.383384	-0.27188	0.239158	-1.04901	-2.93337	-2.93337	-2.93337	0.613529	2.92608	0.627134	-0.63918	-0.0324553	-0.967954	-0.839626	-1.26183	-0.664824	0.391475	0.0398139	0.454404	-0.164412	0.77035	-0.202776	-0.502988	-0.0655287	0.752275	1.09347	-0.0917516	0.0674497	-0.215781
262	-1.19991	-2.93337	-2.93337	-0.114096	-0.318358	-0.460406	-0.443315	-0.448848	-1.31725	0.761306	-0.302105	-0.0804303	-0.0337289	-0.0519235	-1.10275	0.0186646	-0.274861	-0.207892	-0.334725	-0.167959	-0.437715	-0.484716	0.0795635	-0.413603	-0.56831	0.457125	2.92608	-2.51938	-0.202101	-0.982262	-1.99628	-0.379504	-0.931444	-0.842614	-1.46999	0.419608	-0.723441	-0.51613	-0.748919	-0.39618	-1.02589	-2.93337	-1.14025	-0.707139	0.688308	-2.93337	-0.766026	-0.541883	-0.624319
263	0.593137	0.150319	-2.93337	-0.336943	-0.115141	-0.903846	-0.816703	-0.860489	0.199418	-0.153908	-0.630024	-0.733408	-0.437252	-2.93337	-2.27209	-0.131518	-0.394574	-1.05673	-0.275158	-1.18501	-0.668475	-0.91595	0.356056	0.347247	-0.00227706	1.34926	2.92608	-1.53107	1.99452	-0.892824	-1.98362	-0.15927	-1.5749	-0.928875	-0.724942	-0.418703	-2.93337	-0.448731	-2.93337	-0.148395	0.123461	-0.637254	-0.41242	-0.660485	0.546685	-2.93337	-0.466917	-0.849063	-0.511559
265	1.29476	0.666624	-1.27157	-0.949668	-0.273357	-0.663028	-0.639288	-0.609039	-2.50914	0.696435	-0.076429	0.475135	-0.0156558	-0.105821	-1.97922	0.395756	-0.238989	-0.519039	-0.632002	0.540868	-0.442935	-0.594075	0.638737	-0.244781	-0.424872	0.164841	1.98967	-0.85536	0.0207838	-0.267355	-1.22497	-0.616703	-2.93337	-0.773075	-0.454592	0.386547	-0.755115	-0.318703	0.158018	0.097209	-2.93337	-0.227261	-0.33002	-0.0703964	-2.93337	0.888007	-0.203433	0.625891	0.19283
266	-1.23684	-0.103694	-2.93337	0.0132781	-0.122156	-0.664824	-0.623392	-0.764646	-2.24084	-0.44219	-1.12216	-0.784642	-0.575746	0.0674497	-2.93337	0.138011	-0.0528853	-0.531946	-0.524743	0.523232	-0.215781	-0.755148	0.230943	0.109907	-0.0718798	0.299121	0.182948	-0.726318	0.153112	-0.690479	-1.84798	-0.899399	-2.93337	0.0266683	-0.296443	-2.93337	-2.93337	-0.63918	-2.93337	-0.241091	-2.93337	-0.0324553	0.282009	0.222791	-2.93337	-0.673395	-0.176857	0.206926	0.0333258
267	0.884241	0.313341	-2.93337	0.0982857	-0.0966422	-0.320181	-0.444451	-0.432068	-0.797164	-0.259917	-0.412075	-0.10238	-0.490238	-2.93337	-1.17768	0.305326	-0.120491	-0.621049	-0.362064	0.338756	-0.32616	-0.456754	0.288586	0.573632	0.348156	0.932472	1.70105	-1.78068	-0.758222	-2.49607	-1.36017	-2.93337	-2.93337	-1.33001	-1.04467	-2.93337	-0.787164	-0.43835	-0.604926	-0.418727	0.0246032	-2.93337	-1.50395	-0.887647	1.5155	0.376643	-1.39164	-1.71266	-0.703358
268	-0.35524	1.43383	-1.59144	0.580514	0.462682	-0.189226	-0.0798506	-0.128791	-0.590912	-0.215107	-0.504511	0.098027	0.208213	-0.195739	-1.17243	0.341673	0.133084	-0.288831	0.399746	-0.824197	-0.098744	-0.134518	1.13609	0.105191	-0.086464	0.60756	-0.847147	-0.733666	-0.990619	0.0912205	-0.771918	-1.19471	-2.93337	-0.762245	-0.871052	-2.93337	0.240007	0.2003	-2.93337	0.184568	-0.781793	-2.93337	-0.386454	-0.164506	0.192371	-2.93337	0.593886	1.59334	1.06674
269	2.10618	1.75853	-0.881026	1.08029	0.921969	0.550609	0.536352	0.592093	-0.484792	-0.515782	-0.77032	-1.07657	-2.93337	0.484223	0.0249858	-0.0972319	0.577376	1.04379	0.637604	1.44738	0.800501	0.390332	0.822254	1.15882	1.01023	1.11872	-0.804092	-0.0400881	2.92608	0.894871	-0.0550578	-0.247828	-1.16603	-2.93337	-0.738296	-2.93337	1.20424	0.741185	0.317312	0.116337	0.0394893	-2.93337	-0.404438	-0.177451	1.63526	0.496527	0.139662	0.436113	0.326737
270	0.0400045	0.837931	-2.93337	0.543145	0.0338814	-0.194622	-0.272153	-0.329879	-2.93337	1.23878	-0.0408009	0.578178	0.404822	-2.93337	-1.97169	0.507934	0.275031	0.125834	-0.153461	-0.38915	-1.07552	-0.444704	0.629758	0.395243	0.204348	0.732362	2.46422	-1.61141	-2.50462	-1.47978	-1.79535	-2.26226	-2.93337	-0.407163	-0.176517	-2.93337	-1.01244	-0.359001	-0.802931	-0.0903453	-0.135987	-2.93337	-0.207085	-0.438805	0.857967	-0.03448	-0.289745	-0.10762	-0.130473
271	1.28165	1.05397	-1.9686	0.0944385	0.0480801	-0.45263	-0.491533	-0.484738	0.28677	0.668158	0.563417	0.945748	-0.00863317	-0.176557	-0.595434	-0.00232146	-0.396504	-0.249457	-0.421869	-0.666355	-0.724764	-0.831414	0.515485	0.920994	0.744394	0.971068	2.92608	-1.47665	-0.336902	-0.658023	-1.51551	-0.44071	-1.87131	-1.16843	-1.3721	-0.699009	-0.978208	-0.38473	-2.93337	-0.330992	0.199843	0.344617	-0.553254	-0.164729	0.551523	0.472101	-0.71561	-0.390694	-0.231717
272	-0.764506	-0.20093	-1.1308	-0.981771	-0.529742	-0.719362	-0.686062	-0.670027	0.00279271	1.1576	0.643119	0.531047	0.0400045	-2.93337	-2.93337	0.052895	-0.678047	-0.694294	-0.0598218	-1.04387	-0.773858	-0.622902	0.219255	-0.0219338	-0.130473	0.258742	0.415096	-1.40619	-0.515559	-0.630433	-0.845894	-0.783349	-0.914732	-2.93337	-1.72679	-0.347563	-2.93337	-0.542909	-2.93337	-0.188426	-0.463118	-2.93337	-0.335713	-0.400878	-0.231287	0.0990291	-0.508819	-0.793004	-0.522717
273	-0.34056	0.359741	-2.93337	-0.364456	-0.251056	-0.534115	-0.696673	-0.62314	-2.93337	0.843595	-0.0432624	0.378782	0.209462	-2.93337	-0.926982	-0.0686305	-0.123552	-0.26888	-2.93337	-0.485461	-0.606871	-0.713634	0.307359	0.274335	0.0271641	0.100708	0.265755	-1.46697	-1.36191	-0.334427	-2.08472	-0.395379	-1.95907	-0.831653	-0.866631	-2.93337	-2.93337	-0.630864	-2.93337	-0.434243	-1.01401	-2.93337	-1.0966	-2.93337	0.934403	-2.93337	-0.458886	-1.13691	-0.298904
274	-2.93337	-1.00861	-1.64896	0.107695	-0.273159	-0.735528	-0.726385	-0.84915	-1.77764	-0.186037	0.218163	0.453905	-0.137546	-2.93337	-0.861333	0.0326996	-0.369869	-1.02475	-0.717012	0.259203	-2.93337	-0.872749	0.343904	0.121215	-0.0318535	1.69677	2.92608	-1.85658	-0.745101	-2.2478	-2.93337	-2.93337	-1.27026	-1.13146	-0.407491	-2.93337	-0.46574	-0.563874	-0.440314	-0.400945	0.0798736	-0.205391	-1.11081	-0.949013	-1.04121	0.019442	-1.4229	-0.754686	-0.962492
275	0.659109	0.568532	-2.50554	0.0947148	0.0172671	-0.593796	-0.639619	-0.663743	-2.26352	-0.814816	-0.504297	-0.624813	-0.326564	-0.081195	-0.775579	0.332955	-0.308952	-0.203902	-0.552138	0.341775	-0.608962	-0.794705	0.488337	0.704158	0.397196	1.15943	2.46531	-1.79693	0.359943	-1.48134	-1.6689	-1.31844	-1.52029	-1.17351	-1.09393	-0.116637	-0.391318	-0.471475	-0.477885	-0.239927	-0.0317828	0.134784	-0.379465	-0.0936034	-2.93337	0.17704	-1.29111	-0.859603	-0.616732
276	-2.93337	-0.399803	-2.93337	-2.93337	-0.466031	-0.27541	-0.179998	-0.653944	-2.93337	-2.93337	0.204601	0.546371	0.521151	0.180737	-1.23509	0.245239	-0.119035	-2.93337	-0.212665	-0.324615	-2.93337	-0.803651	-0.167597	0.0861629	-0.0155455	0.220486	0.625291	-1.34587	1.49898	-1.45113	-0.186386	-1.1857	-2.93337	0.142977	0.330917	-0.281592	-0.551734	-0.566443	-0.406445	-0.0023943	-0.0557185	0.969362	0.701802	0.750346	-0.45263	-2.93337	-0.459117	-0.0285502	0.150611
277	-1.06748	-0.905996	-2.93337	-0.241383	-0.402037	-0.756014	-0.693675	-0.794185	-2.93337	0.965627	0.385151	0.455355	0.10801	-2.93337	-1.43323	0.178219	-0.478436	-0.512127	-2.93337	-0.628804	-0.882878	-0.668983	0.0741941	0.3209	0.0876236	0.790705	1.82865	-2.08933	-0.814707	-2.93337	-1.30839	-2.93337	-0.589619	-0.582559	-1.03535	-0.597179	-2.93337	-0.561332	-2.93337	-0.77467	-1.10182	-2.93337	-1.36706	-2.93337	-2.93337	-2.93337	-1.28071	-0.837055	-0.972884
278	-1.16325	0.185407	-0.223238	0.255948	-0.434446	-0.825975	-0.932491	-0.87166	-0.628804	-2.93337	-0.377922	0.239454	-2.93337	0.272566	-0.612783	0.455355	-0.085559	0.223724	-0.103399	0.264051	-0.636375	-0.894315	-0.0976696	-0.253101	-0.384019	-0.0667245	-2.49994	0.135073	-0.0791325	-0.35936	1.04843	0.149279	-0.121188	0.37546	0.329498	-1.39787	-0.66063	-0.643919	-0.652122	0.00909353	-0.746668	-0.0482043	0.0151889	-0.204631	-0.353694	-2.93337	-0.575422	-0.554347	-0.428153
279	-2.93337	-0.225127	-0.243946	0.126091	-0.608632	-0.927852	-0.853906	-0.830024	-2.93337	-0.570303	-0.737516	-0.577752	-2.93337	-0.360117	-1.29081	0.34465	-0.186268	0.284127	0.0292683	-0.274659	-2.93337	-0.592597	-0.33558	-2.93337	-2.93337	-2.93337	-2.93337	0.249988	-1.06742	-0.0500071	0.872846	0.0423546	-0.505092	-2.93337	-0.51205	-0.955674	-0.0430329	-0.456846	0.0357932	-0.48402	1.09542	-0.0364251	-0.709772	-0.431599	1.13055	-2.93337	-0.37942	0.363939	0.00300202
280	-0.398634	0.282252	-2.24643	-0.8128	-0.0798506	-0.672523	-0.623264	-0.533047	-0.438191	0.0235491	-0.598769	-0.195739	-0.246222	-0.330734	-0.336858	-0.128791	-0.367411	-0.715124	-0.03467	-0.35524	-2.93337	-0.511364	0.543869	-0.894273	-2.93337	0.256961	2.15718	-2.93337	-0.00236912	-1.70796	-2.93337	-2.93337	-1.03945	-1.2686	-0.975034	-0.576299	-2.93337	-0.215107	-2.93337	-0.614773	1.06674	-0.664047	-1.49881	-0.733666	-2.93337	1.03513	-0.456799	-0.771918	-0.871052
281	0.854464	0.539169	-2.93337	-0.290517	-0.231717	-0.511465	-0.553254	-0.634282	-1.3721	0.400639	-0.158876	0.163585	-0.194802	-0.164729	-1.87131	0.177623	0.0545658	-0.284659	-0.313258	0.363	-0.249457	-0.733532	0.156464	0.170742	-0.0270613	0.214921	0.586906	-1.12726	-0.799414	-0.831414	-2.50277	-1.07233	-2.93337	-2.93337	-0.272889	-2.93337	-1.55921	-0.360262	-0.937889	0.0812142	-2.93337	-0.779878	-0.325321	-0.366313	0.461364	-0.434645	-0.225655	-0.147598	-0.0528375
282	-0.682902	-0.0509472	-2.93337	-0.567736	-0.459197	-0.808929	-0.904694	-0.709411	-2.93337	-0.115396	-0.0371226	0.114408	-0.41958	-2.93337	-0.102638	0.121215	-0.360517	-0.691671	-0.19654	-0.856663	-2.93337	-0.623524	-0.00379476	0.362787	0.189295	0.781291	1.15816	-2.23507	-0.960796	-0.614773	-0.183346	-0.121445	-2.93337	-0.145981	-0.216475	-2.93337	-2.93337	-0.515662	-0.65668	-0.4126	0.08575	-2.93337	-1.28164	-2.93337	-2.93337	0.264233	-1.25485	-1.15797	-1.13595
283	-1.16753	-0.187006	-0.180372	0.488215	-0.705223	-0.867931	-1.02893	-1.10073	-2.22456	-0.5916	-0.362476	0.0112239	-0.148525	0.111815	-1.75158	0.149135	-0.129477	-0.104014	-0.00244758	-0.0776124	-2.93337	-1.01173	-0.423518	0.10419	-0.0160913	-0.135555	-2.93337	-0.12323	-1.08153	-0.608357	0.346945	-0.324083	-0.253486	0.356974	-0.154752	-0.67814	-2.05299	-0.806753	-2.93337	0.731668	-0.369219	0.336822	0.196792	0.398275	-2.93337	-2.93337	-0.416176	-0.733885	-0.395676
284	0.337473	0.264532	-1.97015	-0.562073	-0.520586	-0.717484	-0.791291	-0.762803	1.97966	1.02614	0.312951	0.947627	0.137129	-0.856105	-0.772126	0.117009	-0.0682202	-0.442734	-1.28769	0.123532	-0.668197	-0.692518	0.0505187	0.576321	0.346668	0.240265	-0.597434	-0.448607	-0.0183615	-0.493643	-1.10916	-0.684305	-2.93337	-2.93337	-1.26201	-2.93337	-2.93337	-2.93337	-0.292862	0.0635811	-0.234482	-0.454634	-0.568956	-0.575959	1.45525	-2.93337	-0.116251	0.329052	0.194441
285	0.586906	0.61333	-2.09385	-2.93337	0.0812142	-0.284659	-0.478157	-0.49828	-0.255033	0.114855	-0.0147908	-0.101197	-0.296176	-0.0334263	-0.658023	-0.402566	-0.484738	-0.446599	0.0480801	-2.93337	-0.567124	-0.626787	0.246077	-2.93337	-2.93337	0.813914	1.97795	-0.865684	-1.00895	-0.588115	-0.603295	0.177623	-2.25971	-2.93337	-1.12726	-2.93337	-0.779878	-0.471679	-0.649625	-0.518438	-0.752048	-2.93337	-0.911275	-0.761124	-0.272889	-2.93337	-0.724764	-0.366313	-0.491533
286	-1.23684	-0.170737	-2.93337	-2.93337	-0.402153	-0.828132	-1.04901	-1.06573	-2.24084	-2.93337	-0.302562	0.138011	-0.241091	-2.93337	-0.716763	0.109907	0.145357	-0.20926	0.123662	1.20786	0.273598	-1.01567	-0.189517	-2.93337	-2.93337	0.0466087	0.32407	-2.93337	-0.202776	-2.93337	-0.524743	-0.415439	-0.103694	-2.93337	0.17567	-0.429314	-2.93337	-0.561063	-2.93337	-0.110028	-2.93337	-0.63132	-0.656007	-0.999327	-0.0850756	-0.006402	-1.21164	-0.517142	-0.755148
287	0.578584	0.61942	-1.9508	0.167795	0.297009	-0.322366	-0.371411	-0.442303	0.110034	0.305417	-0.0242291	0.541795	0.0819252	0.321535	-0.495524	-0.390344	-0.224738	-0.334361	0.229642	0.709357	-0.011506	-0.454722	0.471782	-2.93337	-2.93337	1.13426	2.92608	-2.93337	0.439382	-0.468013	-2.93337	-0.231018	-1.70637	-2.93337	-0.67902	-2.93337	-0.545111	-0.119774	0.197924	-0.516355	-0.588938	-2.93337	-0.959101	1.31111	-2.93337	-2.93337	-0.670623	0.493808	-0.212034
288	-0.768309	-0.0982316	-2.93337	0.150267	-0.427306	-0.758733	-0.72997	-0.58703	1.2579	0.303339	-0.535883	0.564936	-0.0470733	-2.93337	-0.915759	-0.164459	-0.0791325	-0.18937	-0.579717	0.277993	-0.413475	-0.40038	0.0517159	0.0183277	-0.122504	0.691485	1.21178	-2.93337	-0.867621	-2.49108	-1.41763	-2.93337	-2.93337	-0.252726	-0.338108	-0.514201	-0.542963	-0.0923654	-2.93337	-0.500327	0.128466	-2.07518	-1.6437	-2.93337	-1.2926	0.0448765	-1.24031	-1.14716	-1.94911
289	-0.702515	-0.377213	-2.93337	0.307128	-0.737114	-1.21628	-1.51871	-1.56243	-1.72679	-2.93337	-0.53617	-0.248939	-0.529742	-0.407163	-1.61141	-0.101667	-0.260065	-0.495721	-0.20093	-0.419881	-0.773858	-1.37536	-0.400878	-2.93337	-2.93337	0.204348	1.61784	-0.85786	0.189182	-1.17182	-0.522717	-0.570776	-2.93337	-2.93337	-0.0598218	-0.469395	-1.11096	-0.99701	-0.630433	-0.301131	-0.891127	-0.645378	-0.488977	-0.438805	-0.243117	-0.515559	-0.868984	-0.694294	-0.764506
290	-0.709067	0.383805	-2.93337	-0.263312	-0.104388	-0.460938	-0.568956	-0.500303	0.000266969	-0.269457	-0.351244	-0.304395	-0.467366	-0.156132	-2.93337	-0.0183615	-0.210261	-0.833202	0.0505187	0.312951	-0.257476	-0.605197	0.45296	-2.93337	0.700559	0.877036	1.61579	-0.900844	0.186938	-2.93337	-0.692518	-0.91301	-1.04221	-2.93337	-2.09533	-2.93337	-0.321868	-0.252016	-2.93337	-0.411162	0.151294	-2.93337	-1.72513	-1.44037	-2.93337	0.588863	-0.965857	-0.844011	-0.822181
291	-0.568355	-0.31183	-2.93337	0.404414	-0.561332	-0.837055	-1.25541	-1.30839	-0.471889	0.114785	0.0807702	0.434975	-0.253101	-0.693675	-2.93337	0.0345002	-0.485095	-0.737243	-0.324013	-0.371666	-1.03535	-1.2074	-0.0351051	-2.93337	-2.93337	0.10801	-0.0728576	-2.93337	0.828345	0.00285998	0.0151889	0.521424	-2.93337	-2.93337	-1.16325	-0.814707	-2.93337	-0.519216	0.239454	-0.247363	-0.402037	-0.347738	0.0407598	-0.00997183	0.0215987	-2.93337	-0.498779	-0.408492	-0.685314
292	0.753681	0.327452	-2.93337	0.176086	-0.0062134	-0.339331	-0.369268	-0.425935	0.660482	0.443226	0.722085	0.826401	0.402213	-2.93337	-0.802567	0.245302	-0.164642	0.0383653	0.0190572	0.474951	-2.93337	-0.531359	0.519372	0.392693	0.311238	1.14682	2.92608	-1.96229	1.44572	-0.930666	-2.93337	-1.04972	-2.93337	-2.93337	-1.65748	-2.93337	-0.524362	-0.220375	-0.917064	-0.15871	0.161838	-0.667117	-0.517033	-0.566494	2.16677	0.543499	-1.14053	-0.153108	-0.700258
293	0.99854	0.836041	0.45296	-0.0682202	0.0836459	-0.467366	-0.486838	-0.448607	1.83583	-0.668197	-1.28769	-0.116251	-2.93337	0.346668	-0.900844	0.655272	-0.0501019	0.576321	0.248331	1.53136	0.365082	-0.454634	0.172862	0.337473	0.110517	0.37431	-2.93337	0.715669	0.762759	0.194441	2.92608	2.17445	-0.628616	-0.321868	-0.643488	-0.480214	-0.9952	-0.104388	-2.93337	-0.315768	0.877036	-2.93337	-0.620869	-0.392866	-2.93337	-0.138756	-0.204141	0.42309	0.240265
294	-0.407163	-0.591886	-1.26363	-0.444704	-0.266041	-0.622902	-0.678047	-0.670027	-2.93337	1.00031	0.444913	0.56686	-0.0716053	-2.93337	-1.44212	-0.324265	-0.686062	-0.941349	-0.207085	-0.515559	-0.834975	-0.719362	0.0464138	0.168006	-0.0159047	0.189182	0.275031	-1.17182	-1.02801	-2.93337	-1.09226	-0.42652	-1.15109	-2.93337	-1.56243	0.282939	-2.93337	-0.645378	-2.93337	-0.335713	-0.0035997	-2.93337	-0.475834	-0.469395	-2.93337	-0.194622	-0.584824	-0.824033	-0.400878
295	-0.262453	0.359294	-2.93337	0.199302	0.0277821	-0.230723	-0.237257	-0.269173	-0.707139	-2.93337	-1.47579	-1.24429	-0.426084	-0.256172	-1.62142	0.167563	0.303534	0.0485387	-0.326629	0.553829	0.0848952	-0.301218	0.175222	0.349185	0.207666	0.294684	-0.619207	-0.832437	-0.808674	-0.57818	-0.716236	-0.797518	-2.93337	-2.93337	0.277015	-2.93337	-2.93337	-0.138849	-0.509727	0.136187	0.0206858	-0.294786	-0.0548937	-0.0199934	0.717077	-2.93337	-0.0745987	0.0138258	0.121215
296	0.327118	-0.0595726	-2.93337	-0.0251193	-0.494799	-0.751836	-0.741752	-0.703784	-2.93337	0.231288	-0.0988323	0.0780345	-0.193429	-0.206992	-1.27598	-0.0529111	0.0708764	-0.0458643	-0.161057	-0.220303	-0.213648	-0.685877	-0.186752	-0.439743	-0.531685	-2.93337	-0.271335	-1.43993	-1.1087	-1.62719	-0.80328	-0.554111	-2.93337	-2.93337	-0.419172	-2.93337	-0.633765	-0.379396	-0.576669	-0.0791325	-0.45263	-2.93337	-0.459279	-0.334221	-2.93337	-2.93337	-0.405351	-0.258262	-0.28411
297	-0.685877	0.396665	-1.27598	0.143488	0.206621	-0.353498	-0.290454	-0.37275	-1.24959	1.11533	-0.814349	-0.4264	-0.0595726	-2.93337	-2.93337	-0.48744	-0.154982	-0.509068	-0.28411	1.24015	-2.93337	-0.419172	0.283686	-2.93337	1.5718	0.775472	0.190127	-0.12396	-0.677159	0.00176199	-0.39861	0.0149761	-0.694828	-0.473245	-0.633765	0.292511	0.231288	0.00847112	-0.0319307	-0.233303	-0.0988323	-0.761639	-0.659464	-0.650365	1.48594	-0.239724	0.159438	-0.385904	-0.347093
298	0.877036	0.297098	-2.09533	0.00657296	0.264532	-0.612811	-0.620869	-0.735329	-0.197887	0.103508	-0.287234	-0.0244799	-0.144728	-0.398657	-0.844011	0.224747	-0.424223	-0.605197	-0.252016	-0.91301	-0.500303	-0.762803	0.73068	1.19414	0.815817	1.33357	2.92608	-1.60981	-0.356841	-1.47822	-2.5037	-1.44037	-1.87289	-1.0263	-1.10916	-0.480214	-1.21451	-0.493643	-0.772126	-0.309892	0.288888	0.0315135	-0.4306	-0.185487	2.17445	-2.93337	-0.801179	-0.22252	-0.29871
299	-2.93337	-2.93337	-2.93337	-0.185074	0.24975	0.189875	0.265487	-0.477357	2.4717	0.578892	0.0952504	1.25163	0.986718	-2.93337	-1.88512	-0.260804	-0.289782	-0.706387	-0.0596406	0.257755	-0.605453	-0.836378	0.162297	-2.93337	0.399579	0.729294	1.99292	-2.27089	-0.0167286	-0.91426	-0.847191	-0.45263	-1.32813	-0.698328	-0.145459	-0.458534	-2.93337	-2.93337	-2.93337	0.24182	-0.503225	0.0503162	0.134508	0.234242	1.04055	-2.93337	-0.952905	0.0824912	0.390482
300	-0.735528	0.433122	-2.93337	-0.363502	0.135374	-0.42076	-0.321266	-0.388741	0.401768	1.21755	0.202659	0.521291	0.292808	-2.93337	-2.93337	-0.10808	-0.285315	-0.3149	-0.861333	-0.895963	-2.93337	-0.520824	0.325792	0.0591638	-0.101869	-0.120135	-0.205391	-1.32664	-0.884244	-0.260555	-2.2478	-0.4998	-1.59318	-2.93337	-2.08	0.650787	-2.93337	-0.400945	-2.93337	-0.357495	-2.93337	-2.93337	-0.541883	-0.0900692	0.234159	0.582431	-0.0253402	-0.076986	-0.0834947
301	0.627593	0.602184	-1.52804	0.0110437	-0.230033	-0.494799	-0.696615	-0.641012	0.554811	0.742558	0.427028	0.566114	0.0232236	-0.241653	-1.80464	-0.0562744	-0.396068	-0.845306	-0.626477	0.497647	-0.618708	-0.823956	0.446526	-2.93337	-2.93337	-2.93337	-0.648627	0.519708	-2.93337	0.388521	0.202521	-0.408133	-1.62099	-1.57183	-1.38469	-2.93337	-1.18178	-0.37275	-1.22668	0.0295167	0.407324	-2.93337	-0.568332	-0.212302	0.217094	1.34582	-0.062091	-0.164897	0.343206
302	-0.236758	0.1037	-2.93337	0.326598	-0.253967	0.0774493	-0.0169945	-0.641365	-0.567736	-0.265355	-0.97089	0.0447826	0.720908	-0.31132	-2.50645	-0.519804	-0.526914	-1.34785	0.00152396	-0.352223	-0.697795	-0.838432	0.0384961	-2.93337	-2.93337	0.490202	1.53737	-2.93337	-2.93337	-2.93337	-2.93337	0.448761	-1.79849	0.179125	-0.0605888	-0.369577	-0.767965	-0.581565	-0.931533	-0.1883	0.026142	-0.323202	-0.248429	-0.317251	-0.102143	-0.533468	-0.740686	0.23123	-0.0846984
303	0.0218243	0.559899	-1.36815	1.6719	0.275092	0.0635291	-0.148864	-0.315123	-0.703784	0.222915	-0.233303	-0.092771	-0.117884	-0.302859	-0.659464	-0.546352	-0.193429	-0.650365	-0.334221	0.521005	-0.439743	-0.433158	0.0780345	-2.93337	-2.93337	0.689749	-0.327971	-2.93337	1.93902	-2.93337	-2.93337	-2.93337	-0.887201	-2.93337	-1.52358	0.0423288	0.355986	-0.0251193	0.46197	0.159438	-2.93337	-2.93337	-0.677159	-0.668415	0.673174	-2.93337	0.035571	0.880133	0.214667
[truncated: 209 more columns]
