# Supplementary material for: Differences in lipidome and metabolome organization of prefrontal cortex among human populations
Source: Sci Rep. 2019 Dec 4;9:18348. doi: 10.1038/s41598-019-53762-6 (PMC6893025; doi:10.1038/s41598-019-53762-6)
Supplement: Supplementary file 6 — S5 [file 41598_2019_53762_MOESM6_ESM.xlsx]

## Sheet: Sheet1
sample name	13.16_878.7041m/z	13.16_894.6780m/z	13.16_857.7262m/z	13.11_596.5959m/z	13.10_884.7086m/z	13.18_1074.7867m/z	13.18_668.6534m/z	12.97_884.7647m/z	12.97_864.6676m/z	12.97_808.7012m/z	12.97_826.7121m/z	12.97_848.6935m/z	12.95_874.7078m/z	13.02_904.7156m/z	13.03_786.6359m/z	13.42_878.6833m/z	13.42_862.7093m/z	13.53_898.7247m/z	13.53_920.7058m/z	13.54_1000.7711m/z	13.51_872.7091m/z	13.29_948.7382m/z	13.38_843.7304m/z	13.37_632.6323m/z	13.37_672.6248m/z	13.37_650.6429m/z	13.35_698.6403m/z	13.37_658.6478m/z	13.37_676.6587m/z	12.49_852.6826m/z	12.49_852.6877m/z	12.49_850.6523m/z	12.49_892.6377m/z	12.48_812.6970m/z	12.48_834.6782m/z	12.48_794.6859m/z	12.48_830.7069m/z	12.48_896.7649m/z	12.48_870.7492m/z	12.48_916.6811m/z	12.48_919.6562m/z	12.48_650.6424m/z	12.60_870.6932m/z	12.57_761.5819m/z	12.37_945.6990m/z	12.45_945.6720m/z	12.45_630.6170m/z	12.45_648.6277m/z	12.45_876.6686m/z
1	9.56538	9.56538	9.56538	16.4257	9.56538	9.56538	13.1299	9.56538	9.56538	9.56538	9.56538	10.5677	9.56538	9.56538	11.6659	9.56538	9.56538	9.56538	9.56538	14.4315	9.56538	16.5818	9.56538	9.56538	10.4687	11.2417	9.56538	9.56538	9.56538	9.56538	9.56538	9.9807	9.56538	13.3028	13.1095	9.56538	9.56538	9.56538	9.56538	9.56538	9.56538	9.58005	9.56538	10.359	12.9601	9.56538	12.2423	12.7796	9.56538
2	11.4997	8.81038	8.81038	15.5454	8.81038	8.81038	12.0236	8.81038	8.81038	8.81038	11.0245	11.7152	8.81038	8.81038	10.9039	8.81038	8.81038	8.81038	8.81038	13.7682	8.81038	16.2355	8.81038	12.2078	12.5763	12.6375	8.81038	8.81038	9.28796	8.81038	8.81038	10.2855	8.81038	13.9095	13.5432	10.9485	9.34369	8.81038	8.81038	8.81038	8.81038	9.81858	8.81038	9.9379	12.5776	8.81038	15.4148	15.8406	9.88136
3	9.13718	9.13718	9.13718	15.8444	9.13718	9.13718	12.332	9.13718	9.13718	9.13718	9.13718	9.97354	9.13718	9.13718	10.7752	9.13718	9.13718	9.13718	9.13718	14.2229	9.13718	15.8641	9.13718	9.45614	9.5669	9.97057	9.13718	9.13718	9.13718	9.13718	9.13718	9.13718	9.13718	13.1863	12.7031	9.13718	9.13718	9.13718	9.13718	9.13718	9.13718	9.13718	9.13718	9.51874	13.0877	9.13718	12.7474	13.0999	9.13718
4	9.29585	9.29585	9.29585	16.2904	9.29585	9.29585	12.7548	9.29585	9.29585	9.29585	10.1446	11.0471	9.29585	9.29585	10.3455	9.29585	9.29585	9.29585	9.29585	14.7739	9.29585	16.7167	9.29585	9.8528	10.0419	10.298	9.29585	9.29585	9.29585	9.29585	9.29585	9.29585	9.29585	14.0089	13.4451	11.1013	9.29585	9.29585	9.29585	9.29585	9.29585	9.29585	9.29585	10.1948	13.6899	9.29585	12.5052	12.8318	9.29585
5	13.4582	10.3292	10.9031	15.1954	10.3806	8.44775	11.8321	11.4198	11.7721	12.703	14.4919	15.0156	9.00921	8.55202	10.4593	8.44775	12.518	15.1012	11.8826	13.4589	12.7455	14.8776	11.5841	9.65644	9.78969	10.1675	8.44775	8.44775	8.44775	11.1772	11.1206	13.5905	9.63379	16.6589	16.726	14.6745	12.8097	13.0372	13.5193	11.5013	10.7991	9.78989	13.4666	9.04005	11.7629	9.68977	13.4332	13.6541	13.2736
6	13.2288	10.1252	10.1072	15.1202	8.4561	8.4561	11.974	8.64062	11.4608	11.0932	12.6437	13.7935	8.4561	8.4561	10.5621	9.26334	12.238	12.0676	8.4561	13.9304	8.95964	15.3436	9.13659	10.1704	10.6039	10.6362	8.4561	8.4561	8.4561	11.8613	11.8377	13.6408	8.4561	15.5478	16.1066	13.5379	12.9254	10.7583	11.829	10.2425	9.86266	9.34217	9.91067	9.91836	12.4154	8.57004	13.4582	13.6511	13.5097
7	11.4727	9.22814	9.22814	15.8315	9.22814	9.22814	12.7542	9.22814	10.0416	9.22814	11.116	12.417	9.22814	9.22814	11.8305	9.22814	9.72116	9.22814	9.22814	9.22814	9.22814	10.1414	9.22814	9.95819	10.5801	11.5625	9.22814	9.22814	9.22814	9.22814	9.22814	12.0431	9.22814	15.0457	14.2944	10.9634	10.4605	9.22814	9.26789	9.22814	9.22814	9.86866	9.22814	10.6477	9.22814	9.22814	12.1933	12.3884	11.9585
8	8.31001	8.31001	8.31001	15.2988	8.31001	11.2334	11.7532	8.31001	8.31001	8.31001	8.31001	8.31001	8.31001	8.31001	8.31001	8.31001	8.31001	8.31001	8.31001	13.2332	8.31001	13.2186	11.7864	11.5045	12.0457	11.915	8.31001	8.31001	8.31001	8.31001	8.31001	8.31001	8.31001	14.7884	12.9138	9.20183	8.31001	8.31001	8.31001	8.31001	8.31001	8.31001	8.31001	8.74603	8.60907	8.31001	12.4394	12.8671	8.31001
9	8.59275	8.59275	8.59275	15.344	8.59275	10.7178	12.0884	8.59275	8.59275	8.59275	8.59275	8.59275	8.59275	8.59275	11.3808	8.59275	8.59275	8.59275	8.59275	13.2656	8.59275	13.746	8.59275	10.5012	10.8889	10.9862	8.59275	8.59275	8.59275	8.59275	8.59275	8.59275	8.59275	12.6393	11.4276	8.59275	8.59275	8.59275	8.59275	8.59275	8.59275	8.59275	8.59275	10.1262	10.0432	8.59275	12.8605	13.2081	8.59275
10	8.8577	8.8577	8.8577	15.7227	8.8577	9.1217	12.3171	8.8577	8.8577	8.8577	8.8577	9.67679	8.8577	9.00307	11.3911	8.8577	8.8577	8.8577	8.8577	12.6397	8.8577	13.5997	8.8577	8.8577	8.8577	9.30405	8.8577	8.8577	8.8577	8.8577	8.8577	9.12565	8.8577	13.4958	12.6515	9.53899	8.8577	8.8577	8.8577	8.8577	8.8577	8.8577	8.8577	9.57059	8.8577	8.8577	10.9407	10.7413	9.83257
11	8.8167	8.8167	8.8167	15.5825	8.8167	9.1127	12.1171	8.8167	8.8167	8.8167	8.8167	9.96515	8.8167	10.0404	11.8118	8.8167	8.8167	8.8167	8.8167	13.2402	8.8167	14.1088	11.4531	12.7402	13.0891	13.0984	8.8167	8.8167	8.8167	8.8167	8.8167	10.2744	8.8167	15.6667	13.9591	10.1371	8.8167	8.8167	8.8167	8.8167	8.8167	9.43339	8.8167	10.0049	8.8167	8.8167	13.7466	14.2562	8.86799
12	8.33307	8.33307	8.33307	15.0451	8.33307	12.3284	11.7005	8.33307	8.33307	8.33307	8.33307	9.14909	8.33307	8.33307	10.393	8.33307	8.33307	8.33307	8.33307	14.1306	8.33307	13.9311	8.33307	8.88461	9.63954	8.89072	8.33307	8.33307	8.33307	8.33307	8.33307	8.33307	8.33307	13.0598	11.8859	8.33307	8.33307	8.33307	8.33307	8.33307	8.33307	8.33307	8.33307	9.62853	10.06	8.33307	11.9468	12.3165	8.33307
13	13.7344	10.5009	10.9098	15.6473	8.63194	8.63194	12.1273	8.89264	10.6777	11.1674	12.7657	13.79	8.63194	8.63194	9.71227	8.63194	10.3261	13.6029	8.70639	12.8214	10.9698	14.4391	10.3477	9.56967	9.66566	9.97028	8.63194	8.63194	8.63194	10.9848	10.7817	11.9941	8.63194	15.2544	15.0833	12.711	11.9224	11.6929	11.4256	8.63194	9.33113	8.63194	10.9635	9.44607	10.4588	8.63194	12.7826	13.1256	12.8492
14	8.70809	8.70809	8.70809	15.4509	8.70809	9.95288	12.1783	8.70809	8.70809	8.70809	8.70809	8.70809	8.70809	8.70809	10.9213	8.70809	8.70809	8.70809	8.70809	12.8977	8.70809	12.5375	9.88423	10.389	10.5122	10.6632	8.70809	8.70809	8.70809	8.70809	8.70809	8.70809	8.70809	14.184	11.9258	8.70809	8.70809	8.70809	8.70809	8.70809	8.70809	8.70809	8.70809	9.67028	8.70809	8.70809	11.6971	11.9677	8.70809
15	8.56807	8.26864	8.26864	15.1268	8.26864	11.5396	11.4378	8.26864	8.26864	8.26864	8.26864	8.8723	8.26864	8.32311	10.5403	8.26864	8.26864	8.26864	8.26864	13.4898	8.26864	12.8604	10.2607	11.8195	12.5027	12.5059	8.26864	8.26864	8.26864	8.26864	8.26864	9.71612	8.26864	15.4547	13.7344	8.50333	8.26864	8.26864	8.26864	8.26864	8.97526	8.48067	8.26864	9.39462	8.26864	8.26864	13.1458	13.846	8.26864
16	10.2356	7.71457	7.71457	14.4042	7.71457	7.71457	10.9654	7.71457	7.71457	7.71457	8.83274	10.4457	7.71457	9.2012	10.1609	7.71457	10.5728	8.85793	7.71457	13.1123	7.7779	14.8428	10.7412	12.3717	12.6919	12.7843	8.15021	8.0948	7.77949	7.71457	7.71457	12.0568	7.71457	15.934	14.8421	11.6004	8.42165	7.99125	10.7281	8.23835	10.8061	8.35046	8.68183	9.47733	11.1823	7.71457	13.6603	14.0665	10.0564
17	8.25484	8.25484	8.25484	15.0383	8.25484	9.83123	11.4855	8.25484	8.25484	8.25484	8.25484	8.25484	8.25484	8.75722	11.1755	8.25484	8.25484	8.25484	8.25484	12.7181	8.25484	14.1657	10.5367	10.8084	11.296	11.2949	8.25484	8.63113	8.25484	8.25484	8.25484	9.57071	8.25484	14.9521	13.3372	9.91356	8.25484	8.25484	8.25484	8.25484	8.25484	8.51182	8.25484	9.80375	10.2465	8.25484	12.3424	12.7919	8.25484
18	8.94096	8.94096	8.94096	15.7456	8.94096	8.94096	12.2107	8.94096	8.94096	8.94096	8.94096	8.94096	8.94096	9.44856	11.8874	8.94096	8.94096	8.94096	8.94096	12.1532	8.94096	14.5397	8.94096	8.94096	10.143	10.7995	8.94096	8.94096	8.94096	8.94096	8.94096	8.94096	8.94096	13.6924	12.3089	8.94096	8.94096	8.94096	8.94096	8.94096	8.94096	8.94096	8.94096	10.5689	9.2605	8.94096	11.4753	11.7908	8.94096
19	8.37529	8.37529	8.37529	15.1322	8.37529	8.37529	11.5558	8.37529	8.37529	8.37529	8.37529	8.37529	8.37529	8.81282	11.1056	8.37529	8.37529	8.37529	8.37529	11.5199	8.4521	12.0507	11.0953	12.9356	13.3583	13.3683	8.37529	8.37529	8.37529	8.37529	8.37529	9.69783	8.37529	15.9003	13.956	9.40812	8.37529	8.37529	8.37529	8.37529	9.75499	8.37529	8.73842	9.97815	8.37529	8.37529	14.2169	14.6842	8.37529
20	9.24927	8.23016	8.23016	14.9396	8.23016	11.5501	11.4783	8.23016	8.23016	8.23016	8.23016	8.23016	8.23016	8.23016	10.2231	8.23016	9.58433	8.23016	8.23016	13.1192	8.23016	11.5376	8.23016	10.0569	10.6358	10.4058	8.23016	8.23016	8.23016	8.23016	8.23016	9.1474	8.23016	13.9322	13.1794	10.0334	8.23016	8.23016	8.23016	8.23016	8.23016	8.23016	8.23016	9.4532	8.23016	8.23016	12.3726	12.8432	8.23016
21	8.38083	8.38083	8.38083	15.3919	8.38083	9.90334	11.8227	8.38083	8.38083	8.38083	8.38083	8.51129	8.38083	8.38083	10.0243	8.38083	8.38083	8.38083	8.38083	12.9685	8.38083	13.2028	8.38083	8.6173	9.68004	9.52628	8.38083	8.38083	8.38083	8.38083	8.38083	8.38083	8.38083	12.3131	11.3584	8.38083	8.38083	8.38083	8.38083	8.38083	8.38083	8.38083	8.38083	9.3718	9.49573	8.38083	11.8035	12.2579	8.38083
22	8.71981	8.71981	8.71981	15.4721	8.71981	10.6208	12.382	8.71981	8.71981	8.71981	8.71981	8.71981	8.71981	8.71981	11.3661	8.71981	8.71981	8.71981	8.71981	12.9067	8.71981	12.2355	8.71981	8.71981	8.71981	9.47046	8.71981	8.71981	8.71981	8.71981	8.71981	8.71981	8.71981	12.9217	11.6238	8.71981	8.71981	8.71981	8.71981	8.71981	8.71981	8.71981	8.71981	10.329	8.71981	8.71981	10.9014	11.4461	8.71981
23	8.21752	8.21752	8.21752	14.969	8.21752	9.60377	11.687	8.21752	8.21752	8.21752	8.21752	8.21752	8.21752	8.21752	10.829	8.21752	8.21752	8.21752	8.21752	13.0785	8.21752	12.9993	8.21752	9.59691	9.77283	9.78634	8.21752	8.21752	8.21752	8.21752	8.21752	8.21752	8.21752	13.8158	11.6846	8.21752	8.21752	8.21752	8.21752	8.21752	8.21752	8.21752	8.21752	9.94456	8.73384	8.21752	11.9257	12.2481	8.21752
24	9.00997	9.00997	9.00997	15.8184	9.00997	9.79943	12.3234	9.00997	9.00997	9.00997	9.00997	9.00997	9.00997	9.00997	11.4862	9.00997	9.00997	9.00997	9.00997	13.4409	9.00997	13.2741	9.03539	11.0555	11.5919	11.7631	9.00997	9.00997	9.00997	9.00997	9.00997	9.34379	9.00997	14.749	13.3876	9.50326	9.00997	9.00997	9.00997	9.00997	9.00997	9.00997	9.00997	9.36471	9.89445	9.00997	12.9699	13.5727	9.32491
25	11.4956	8.80409	8.28637	14.4601	7.64718	8.42235	11.0473	7.64718	7.68271	7.64718	9.85107	10.9771	7.64718	7.87246	9.24232	10.0158	12.4643	7.64718	7.64718	11.4871	7.64718	12.3751	8.14706	10.0869	10.7075	10.7438	7.64718	7.64718	7.64718	10.1167	10.2854	13.3031	8.9216	15.2089	15.6117	12.6573	11.3032	8.13246	11.8415	9.76328	9.9653	8.77283	7.64718	9.17911	7.64718	7.64718	11.4903	12.2404	10.9711
26	9.8887	9.8887	9.8887	16.6001	9.8887	9.8887	13.1882	9.8887	9.8887	9.8887	9.8887	9.8887	9.8887	9.8887	11.918	9.8887	9.8887	9.8887	9.8887	9.8887	9.8887	9.8887	9.8887	12.2348	12.8657	12.5993	9.8887	9.8887	9.8887	9.8887	9.8887	9.8887	9.8887	15.3117	13.6925	10.5193	9.8887	9.8887	9.8887	9.8887	9.8887	9.8887	9.8887	9.8887	9.8887	9.8887	13.9858	14.3156	9.8887
27	8.69124	8.17249	8.17249	14.9902	8.17249	10.8851	11.5586	8.17249	8.17249	8.17249	8.17249	8.91991	8.17249	8.17249	10.5531	8.17249	8.17249	10.0759	8.17249	12.2926	8.17249	10.4972	8.17249	9.81856	9.84045	9.4772	8.17249	8.17249	8.17249	8.17249	8.17249	8.83368	8.17249	14.0601	12.504	9.16793	8.17249	8.17249	8.17249	8.17249	8.17249	8.17249	8.17249	10.1376	8.17249	8.17249	11.5555	11.6853	8.95262
28	8.35195	8.35195	8.35195	15.0736	8.35195	10.7242	11.5264	8.35195	8.35195	8.35195	8.35195	8.35195	8.35195	8.35195	9.95707	8.35195	8.54965	8.35195	8.35195	11.6919	8.35195	10.5539	8.35195	11.4314	11.8056	11.6034	8.35195	8.35195	8.35195	8.35195	8.35195	9.96043	8.35195	14.1816	13.0596	10.0104	8.35195	8.35195	8.35195	8.35195	8.35195	8.35195	8.35195	9.56467	8.35195	8.35195	12.5736	13.0503	8.35195
29	13.9111	11.4584	11.1299	14.8807	8.08605	8.08605	11.3243	9.91025	10.858	10.2512	12.0976	13.1152	8.08605	9.66168	10.9001	12.4238	14.5588	12.7686	8.48937	9.48409	10.6886	12.3556	10.2511	10.9165	11.3825	11.6227	9.2527	8.72934	8.66864	12.2103	12.1164	15.2448	11.0931	16.6332	17.257	14.6591	13.5248	12.3899	14.1114	11.4466	11.8408	10.298	9.63823	9.87662	8.08605	9.36489	12.8073	13.2601	13.793
30	10.4056	7.89122	7.89122	14.6359	7.89122	7.89122	11.0985	7.89122	7.89122	7.89122	8.25229	9.75902	7.89122	8.88757	10.4877	7.89122	10.1967	7.89122	7.89122	11.5967	7.89122	12.7373	7.9757	10.7756	11.2621	11.4529	7.89122	7.89122	7.89122	8.48874	9.04795	11.8683	7.89122	15.1164	14.3058	11.1698	10.6417	7.89122	10.1522	7.89122	8.38364	8.29871	7.89122	9.84597	7.89122	7.89122	12.6284	13.0494	9.08238
31	12.894	10.1006	9.64987	13.5001	9.85535	8.54186	10.1901	11.7222	13.3949	13.0767	14.6875	15.7732	10.4367	8.42781	13.2161	13.8926	16.2082	15.3305	12.3113	10.7106	14.182	12.0438	13.1728	12.4455	12.9152	12.6793	11.6973	10.6074	10.9392	11.6065	11.2145	15.9843	12.1519	18.1184	18.5698	16.5429	12.8181	14.658	16.3746	13.2751	12.4244	11.8371	13.994	7.93288	9.83587	10.8083	14.2458	14.5633	14.8552
32	14.748	12.8052	11.9236	14.5381	7.94449	9.17639	11.5464	8.25341	11.7843	10.7172	12.5229	13.4563	7.94449	8.93723	11.8978	13.4198	14.9929	14.2423	9.85604	11.4323	13.3449	11.855	11.8803	11.266	11.6055	11.721	9.83587	8.44894	9.8125	13.7031	13.0541	15.8473	11.2799	16.9989	17.6038	15.3119	14.7789	12.9557	14.2531	12.0983	11.8149	10.5742	12.8709	9.48392	8.91035	10.2124	13.1859	13.5188	14.8775
33	8.58444	8.58444	8.58444	15.399	8.58444	10.5298	11.8768	8.58444	8.58444	8.58444	8.58444	8.58444	8.58444	8.58444	10.6941	8.58444	8.58444	8.58444	8.58444	13.3273	8.58444	13.9629	8.58444	9.34339	9.69036	9.86857	8.58444	8.58444	8.58444	8.58444	8.58444	8.58444	8.58444	13.5431	11.3914	8.58444	8.58444	8.58444	8.58444	8.58444	8.58444	8.59337	8.58444	9.69095	9.75143	8.58444	11.3982	12.0644	8.58444
34	8.49354	8.49354	8.49354	15.3601	8.49354	8.49354	11.806	8.49354	8.49354	8.49354	8.49354	8.56707	8.49354	8.76528	10.3181	8.49354	8.6017	8.49354	8.49354	8.49354	8.49354	10.5415	8.49354	9.30893	10.292	10.3861	8.49354	8.49354	8.49354	8.49354	8.49354	10.5694	8.49354	13.9914	13.3579	9.29877	8.49354	8.49354	8.49354	8.49354	8.49354	8.79033	8.49354	9.82964	8.49354	8.49354	11.6273	12.1841	8.49354
35	13.4082	10.9474	10.226	13.8548	9.13443	7.06779	10.4255	12.9404	14.1472	13.6494	15.3407	16.3654	10.6843	8.51496	13.8245	14.5676	16.8394	16.2509	13.2979	10.0937	14.9115	12.5673	13.815	12.7326	12.8884	13.3144	11.6112	10.9324	11.6541	10.9176	10.4338	16.0291	12.3475	18.5947	18.6677	16.8805	12.77	15.9457	17.2269	13.3491	13.1009	11.8915	14.5673	7.51871	10.1405	12.1345	14.3344	14.7771	15.2914
36	10.9476	8.37478	8.37478	15.0623	8.37478	8.37478	11.7787	8.37478	8.37478	8.37478	9.22756	11.0459	8.37478	8.37478	10.6053	8.37478	11.2197	8.37478	8.37478	9.28704	8.37478	8.74313	8.37478	9.51527	9.55476	9.97532	8.37478	8.37478	8.37478	8.37478	8.37478	12.1165	8.37478	14.2303	14.5319	11.7348	11.0588	8.37478	9.62846	8.37478	8.37478	8.37478	8.37478	9.57496	8.37478	8.37478	11.1986	11.6459	9.85642
37	9.64505	8.07104	8.07104	14.8934	8.07104	8.22553	11.3095	8.07104	8.07104	8.07104	8.07104	9.70785	8.07104	8.62249	10.5182	8.07104	10.0829	8.21662	8.07104	10.3814	8.07104	11.5302	9.19332	10.4444	11.1192	11.4436	8.07104	8.07104	8.07104	8.07104	8.07104	11.5166	8.07104	14.9624	14.0857	10.8293	8.07104	8.07104	9.46025	8.07104	8.43533	8.40722	8.22935	9.92389	8.07104	8.07104	12.2298	12.6896	9.60057
38	13.4523	10.273	10.5431	13.7656	9.08851	7.10809	10.418	11.9072	12.7442	13.2224	14.8848	15.5979	9.21696	8.66791	13.1823	13.698	16.3718	16.1255	13.1439	9.81407	14.3482	12.1508	13.5715	12.3227	12.8463	12.6754	11.8995	10.8648	11.5887	11.6653	11.2812	15.7927	11.9353	18.3173	18.6371	16.6829	13.0377	15.0292	16.6787	13.1612	12.4838	12.0474	14.5081	7.96069	9.17044	10.8232	14.338	14.6451	14.663
39	15.3696	12.8545	12.5794	14.2008	7.60285	8.63702	10.6777	11.0408	12.5602	12.0278	13.7046	14.7671	7.41651	9.48866	11.7635	13.4554	15.4942	15.2486	12.1462	10.4097	13.4332	12.1052	12.1152	10.8289	11.4563	11.3919	10.513	9.78573	10.4405	13.0885	13.1789	15.8229	12.0308	17.4333	18.0508	15.6319	14.5637	13.6043	15.2762	12.5308	12.5888	10.8731	13.5738	8.49372	7.41651	10.7468	13.7707	14.1847	14.6615
40	10.7288	8.71545	8.71545	15.7173	8.71545	9.10157	12.2617	8.71545	8.71545	8.71545	9.88066	10.4266	8.71545	8.71545	9.7754	8.71545	10.1652	8.71545	8.71545	10.1823	8.75581	8.9801	8.71545	10.1715	11.0364	10.8829	8.71545	8.71545	8.71545	8.71545	8.71545	9.98082	8.71545	14.713	13.7606	10.9509	10.2264	8.71545	8.72898	8.71545	8.71545	8.71545	8.71545	9.29255	8.71545	8.71545	11.821	12.4162	8.71545
41	12.7335	8.96394	9.6653	14.8571	8.12418	8.12418	11.4189	8.12418	8.12418	9.05193	11.3878	11.8862	8.12418	8.12418	10.6127	8.93154	12.7614	11.0174	8.12418	8.12418	9.20561	10.2172	8.63897	10.5991	11.1846	10.74	8.62596	8.12418	8.12418	10.5714	10.4767	11.7744	8.12418	15.7837	15.4678	13.6	12.2948	10.3244	12.0619	9.42373	8.15136	8.70403	9.00072	9.73684	8.12418	8.12418	12.1198	12.5546	9.49438
42	13.7345	10.5822	11.2367	14.2145	7.63595	11.9126	10.9276	9.68223	9.79844	10.9838	12.7303	13.291	7.63595	7.63595	9.65484	11.5675	14.1511	12.6395	7.82603	11.4939	10.305	8.10128	10.7202	10.9014	11.3675	11.3285	8.5825	7.63595	7.88105	11.8816	11.7866	13.8415	10.4029	16.4715	16.6542	14.4273	13.1788	11.9994	13.642	11.5806	10.8148	9.79997	9.83354	9.14464	7.63595	7.63595	12.4392	12.7619	12.4661
43	11.4333	8.30575	8.30575	15.3181	8.30575	8.30575	11.8461	8.30575	8.30575	8.92069	10.7168	11.6486	8.30575	8.30575	10.28	8.52646	11.4519	10.4068	8.30575	8.46314	8.30575	8.30575	10.874	11.2732	11.7515	11.6522	8.30575	8.30575	8.30575	9.66995	9.68929	11.5656	8.30575	15.6369	14.8561	12.2593	10.5626	8.30575	10.8653	8.30575	8.82188	8.30575	8.30575	9.67707	8.30575	8.30575	12.9972	13.3018	8.74019
44	13.3054	10.9396	10.6826	14.1594	7.4389	10.3766	10.6655	8.87673	10.7151	10.1657	11.7914	12.906	7.4389	9.24345	9.58117	10.7276	12.8456	12.0143	7.4389	10.2241	10.1797	10.6915	9.67419	11.2395	11.8805	11.8327	8.03698	7.69918	7.99434	11.5421	11.0172	13.8232	9.28187	15.9097	15.9609	13.1549	12.25	11.6249	12.4878	10.1256	10.5601	8.46201	9.57067	9.52627	7.4389	8.6656	12.4359	12.9382	13.0531
45	12.8579	10.3887	9.68759	14.9597	8.19787	11.5407	11.1959	8.19787	9.42703	9.43989	11.0431	12.152	8.19787	9.40755	11.3908	9.90073	12.2409	11.392	8.19787	10.8469	8.19787	11.2323	8.19787	10.3397	11.2051	10.9182	8.19787	8.19787	8.19787	10.8864	10.9503	13.1426	8.19787	14.9315	15.2625	12.4083	11.7428	9.90998	11.9066	8.50957	8.75454	8.42719	8.71937	10.1269	8.19787	8.19787	13.0536	13.4833	12.0709
46	14.67	12.2475	11.8754	15.0729	8.49569	8.21974	11.2615	11.2843	12.576	11.5997	13.4993	14.6596	8.21974	10.0022	11.0666	12.616	14.7557	15.2112	11.9732	8.8365	12.9847	11.5216	11.7745	10.9433	11.3534	11.6452	10.0909	8.94978	10.0613	12.8549	12.7331	15.4933	11.3352	16.8555	17.4542	14.8731	13.8565	13.1812	14.4085	11.823	12.1558	10.8124	13.3848	9.69609	8.21974	10.3194	13.5937	13.961	14.5861
47	14.2318	11.8761	11.3353	14.0912	7.38177	9.69172	10.5642	10.6768	11.7401	11.4451	12.934	13.9595	7.79037	9.02869	9.93968	11.8312	13.8472	13.9308	10.1687	11.221	11.89	10.8522	11.4752	10.8569	11.2891	11.3261	10.1327	8.9104	9.63106	11.8006	11.7555	14.5549	10.556	16.2811	16.6375	14.1118	13.0527	12.9222	13.6188	10.7776	11.5114	9.37972	12.1458	9.35858	7.38177	10.1767	13.1757	13.5405	14.0862
48	13.8757	11.1254	10.978	14.8475	9.32	11.1495	11.4859	10.0112	11.7785	11.6463	13.2921	14.2809	8.18907	8.8631	9.85204	10.7707	13.3166	15.4225	11.9945	10.1725	13.0054	9.51452	11.4527	10.7274	11.0001	11.2072	10.243	9.74397	9.89362	11.1999	11.1249	14.1088	10.0407	15.9413	16.5187	13.9921	12.3585	12.4274	12.4174	10.6654	10.8742	9.26839	13.4669	9.47064	8.18907	9.88083	13.9851	14.3457	14.3013
49	12.0974	9.25766	8.98658	15.2011	8.49224	8.49224	12.0179	8.49224	8.49224	9.02251	10.3403	11.796	8.49224	8.49224	10.4677	8.51216	11.7658	11.5853	8.49224	9.57858	8.74096	9.39111	10.7354	10.9732	11.1585	11.2365	8.49224	8.49224	8.49224	9.14089	10.2091	12.6612	8.49224	15.832	15.3364	12.451	10.6918	8.79406	10.2371	8.49224	10.1572	8.49224	9.99092	9.66361	8.49224	8.49224	12.8027	13.0405	11.7292
50	12.9674	9.7095	10.0421	13.7541	12.0105	10.8341	10.3616	12.3613	13.2752	13.8057	15.1778	15.9212	10.7377	8.24361	12.4354	13.5796	15.9911	17.2038	14.1495	11.4435	15.1028	12.5171	13.7713	12.0354	12.151	12.3523	11.9083	11.3308	11.8049	10.2376	9.93457	14.6487	11.0933	17.6846	17.7532	16.1507	12.0652	15.508	15.9179	12.2228	11.793	11.3102	15.3805	8.45943	9.8265	11.3528	14.6521	14.91	14.6748
51	15.3243	12.6398	12.5357	14.425	10.4768	7.79858	11.0657	11.1721	12.9605	12.8407	14.4185	15.3056	7.95466	9.67414	11.42	13.1221	15.2037	16.3229	13.1331	9.95917	14.1919	11.3193	12.6383	11.9237	12.279	12.1443	11.5306	10.5831	11.1697	12.7077	12.664	15.3992	11.3939	17.1903	17.8027	15.5962	14.4056	13.6961	14.5454	12.339	11.9562	10.4837	14.6485	8.79295	8.95633	10.996	14.4205	14.6948	14.9176
52	11.0455	6.80946	9.31769	13.1689	13.1603	8.91089	9.84418	11.2368	12.0145	12.4859	14.1414	14.9688	9.15031	6.64419	12.0708	11.461	14.2638	17.7581	14.9853	11.1945	15.3513	13.2978	13.0635	11.9861	12.3441	12.3518	11.7971	10.7813	11.2761	9.98274	9.6681	14.4137	10.8905	16.9477	17.3031	15.1583	11.3224	14.5204	14.7114	11.8905	11.346	10.7443	16.3477	8.35439	10.9319	10.5765	15.2626	15.5952	14.4227
53	13.478	10.5614	10.5314	14.7486	7.92299	9.60766	11.1559	8.23986	11.4757	10.7647	12.7055	13.7348	7.92299	7.95874	9.94437	11.0086	13.349	13.9644	10.5303	9.64155	10.9344	10.3284	11.3525	10.3779	10.9102	10.9718	8.14052	7.92299	8.0161	10.8018	10.8423	14.0643	9.63046	15.8386	16.3456	13.5171	11.8805	10.9738	12.632	10.4376	10.8675	8.86645	11.4585	9.08555	7.92299	7.92299	12.0733	12.7777	12.9509
54	10.3842	8.76722	8.76722	15.5827	8.76722	8.76722	12.0536	8.76722	8.76722	8.76722	9.95093	11.4069	8.76722	9.77549	11.7539	8.76722	10.2208	8.76722	8.76722	9.61244	8.76722	11.4489	8.76722	8.76722	9.36395	10.5109	8.76722	8.76722	8.76722	8.94045	9.47629	12.1353	8.76722	14.3413	14.2479	10.8126	9.7824	8.76722	10.5609	8.76722	8.76722	8.76722	8.76722	10.2648	8.76722	8.76722	10.9018	11.6475	10.4954
55	10.8625	8.28178	8.28178	14.9917	8.28178	9.39565	11.5868	8.28178	8.28178	8.28178	9.90554	10.7502	8.28178	8.28178	10.778	8.28178	10.1167	9.51378	8.28178	10.5483	8.28178	9.21271	8.4805	10.1383	10.8452	10.8301	8.28178	8.28178	8.28178	8.28178	8.28178	11.3235	8.28178	14.6254	13.9181	10.7983	9.26694	8.28178	8.61394	8.28178	8.28178	8.28178	9.16429	9.67954	8.28178	8.28178	12.1078	12.4981	10.6967
56	15.3846	12.9811	12.7034	14.2243	11.028	11.052	10.4816	12.2854	13.315	12.8044	14.4376	15.4445	9.8388	10.7787	10.7973	12.9829	14.7527	16.1493	12.9894	11.1835	13.9693	11.2404	12.7776	11.3781	11.7136	11.7859	11.2474	10.3838	10.9689	13.2078	12.9588	15.0092	10.7877	16.7235	17.1589	14.7402	14.191	14.2324	14.4492	11.3714	11.9337	10.6344	14.3397	9.24338	8.58441	11.6375	14.1925	14.6007	15.1768
57	10.2067	8.0239	8.0239	15.1017	8.0239	9.78576	11.639	8.0239	8.0239	8.0239	9.75049	9.93927	8.0239	8.0239	8.98349	8.0239	10.6677	9.86097	8.0239	9.39966	8.0239	8.43153	11.5035	11.682	12.1016	12.1074	8.0239	8.0239	8.0239	8.19789	8.59066	11.2939	8.0239	15.6846	14.7447	11.6961	10.4651	8.0239	9.73441	8.0239	9.45133	8.0239	8.0239	9.4603	8.0239	8.0239	13.1052	13.3925	10.1079
58	8.60439	8.60439	8.60439	15.4097	8.60439	11.4821	11.9181	8.60439	8.60439	8.60439	8.60439	8.60439	8.60439	8.60439	10.4794	8.60439	8.60439	8.60439	8.60439	11.1367	8.60439	9.43671	8.60439	10.6075	11.0181	11.3813	8.60439	8.60439	8.60439	8.60439	8.60439	8.60439	8.60439	14.3	12.5263	8.60439	8.60439	8.60439	8.60439	8.60439	8.60439	8.60439	8.60439	9.81151	8.60439	8.60439	12.5543	13.3467	8.60439
59	11.7225	7.8005	8.03132	14.515	7.8005	10.2231	11.2399	7.8005	7.8005	8.74825	10.0673	10.9405	7.8005	7.8005	9.64764	7.8005	10.7602	10.564	7.8005	10.6408	9.28455	9.22228	11.3486	11.4767	11.9675	11.7262	9.26741	7.8005	8.34835	9.20728	9.26069	10.835	7.8005	15.7111	14.5182	11.432	10.0499	7.8005	9.38946	7.8005	8.63108	7.8005	8.56169	9.09717	7.8005	7.8005	13.0249	13.2598	10.227
60	15.3541	12.9034	12.4709	13.8738	13.4735	8.80506	10.3514	12.8051	14.1749	13.6162	15.2818	16.3454	11.2462	10.9525	10.5153	13.4541	15.4332	18.0556	15.2602	9.74884	15.2086	12.9701	13.4787	11.5059	12.048	12.0482	12.1042	11.1074	11.7642	12.6433	12.0758	15.0776	11.4316	17.2203	17.6071	15.3947	13.7386	15.2883	15.2008	12.1596	12.2872	10.6345	16.1712	8.31239	11.0102	12.2918	14.9572	15.4659	15.634
61	12.8873	9.90367	9.82037	14.9244	8.21887	9.31369	11.7421	8.42401	10.732	10.6418	12.213	13.3614	8.21887	8.21887	10.2669	8.64859	12.0169	12.8301	8.21887	9.87084	9.87258	9.33036	9.41463	9.71642	10.2618	10.4089	8.77119	8.21887	8.68983	10.3439	10.3706	13.0554	8.31697	15.2275	15.4825	12.8835	11.5362	10.1331	10.7942	8.7692	9.31168	8.21887	10.856	10.0617	8.21887	8.21887	12.3567	12.7788	13.0793
62	15.0025	12.5042	12.1056	13.4082	12.9103	10.4924	10.3433	12.6354	14.1019	13.8424	15.3141	16.2845	10.5982	10.4681	10.5444	13.3828	15.4113	17.5607	14.5432	10.8703	14.8914	12.5078	13.6169	11.3517	11.6678	11.7697	11.1171	10.5455	10.935	11.8512	11.5272	14.8577	11.2324	17.2897	17.5288	15.6513	13.4148	15.299	15.5626	12.0575	12.0316	11.01	15.6441	8.74589	10.8324	11.7348	14.5522	14.7743	15.3336
63	12.859	10.0172	9.89958	14.8513	8.19664	12.3288	11.4366	8.19664	10.8561	10.4452	12.3008	13.229	8.19664	8.19664	10.6218	8.56147	11.985	14.484	9.99168	11.8389	12.0549	8.19664	10.9037	11.3028	11.6793	11.6602	10.2896	9.02521	9.5745	10.0423	10.0398	13.0607	8.19664	15.5568	15.4156	12.866	11.2067	11.1441	11.195	8.53091	9.53361	9.34795	12.8514	10.0571	8.19664	8.19664	14.2818	14.6399	13.135
64	12.5256	9.54672	10.0144	13.1706	14.8537	9.39471	9.87902	11.0854	12.191	12.3687	13.9215	14.942	10.5088	9.07044	11.6323	10.8601	13.8383	18.8936	16.2504	11.1432	15.9693	13.8558	13.8629	12.4995	12.9129	12.8929	13.0538	12.2497	12.7461	9.48366	9.13159	13.4375	10.5524	16.4455	16.4915	14.2282	10.8705	14.6536	13.7032	10.8816	10.9563	10.7527	17.1364	7.72101	11.7568	11.1799	16.0335	16.3342	14.8036
65	13.9064	11.122	10.8624	14.3607	7.65847	12.1445	11.262	9.24478	11.6142	11.5515	13.006	14.1512	7.6523	7.94257	10.0565	10.1143	12.9699	14.7233	11.4599	11.8699	12.1733	9.80949	11.4082	10.1334	10.2782	10.3381	9.14054	8.43234	9.06417	11.2469	11.1584	13.7569	9.77372	15.554	16.0252	13.5435	12.1551	11.5459	11.8752	9.77443	10.4564	8.74773	12.9595	9.70591	7.6523	8.37089	13.0218	13.2352	13.7244
66	14.5514	11.8697	11.8164	14.2585	9.29704	10.9547	10.8588	9.58776	12.2237	11.7645	13.3586	14.3914	8.86379	9.65598	9.79333	11.3198	13.2391	14.9905	11.8701	11.0548	12.5441	9.12749	11.6135	9.97034	10.488	10.517	9.96179	9.02768	9.0429	11.3959	11.4783	13.9086	9.02866	15.6026	16.1638	13.6434	13.1455	12.348	12.1673	10.9105	10.5564	7.73119	13.0993	9.13382	8.8137	9.71144	12.9385	13.2025	14.2706
67	10.5401	8.57181	8.57181	15.3353	8.57181	10.8404	11.7192	8.57181	8.57181	8.57181	9.40673	11.1296	8.57181	9.44144	11.3506	8.57181	10.092	10.4709	8.57181	10.1338	8.57181	11.3356	11.1733	11.0372	11.3974	11.6012	8.57181	8.57393	8.57181	8.57181	8.64343	11.6712	8.57181	15.694	14.415	10.6494	9.05705	8.57181	9.63391	8.57181	8.93924	8.57181	9.28929	10.1125	8.57181	8.57181	12.4696	13.0874	11.3153
68	12.2861	8.2038	9.32473	15.1852	8.2038	11.8249	11.6869	8.85558	10.1708	11.0883	12.6881	13.5191	8.2038	8.2038	9.36813	9.05889	12.2299	13.0669	8.2038	11.6118	10.6646	8.88528	11.5742	11.1928	11.78	11.3919	8.93191	8.2038	8.23824	10.0141	9.54671	12.4912	8.52027	15.9238	15.5855	13.0524	11.3488	10.9715	11.6053	9.03315	8.67487	8.2038	11.2648	9.23575	8.2038	8.2038	13.1277	13.4362	12.1235
69	13.6284	11.3124	10.7032	15.1074	8.41541	10.5304	11.8931	9.5846	11.6216	11.3772	13.1349	14.0117	8.41541	8.41541	10.6203	10.467	12.7333	13.8279	9.39083	10.4706	11.5806	9.17977	11.5299	11.0743	11.4154	11.3106	9.82681	8.41541	8.92736	10.7468	10.6291	13.5054	8.92365	15.8032	15.7753	13.1228	11.7888	11.3895	11.5723	9.85911	9.38264	8.41541	11.6033	9.85852	8.41541	8.41541	13.1849	13.632	13.7941
70	12.5416	10.0312	9.97739	14.6895	7.89818	10.8964	10.9688	8.01723	10.3932	9.48572	11.5374	12.5744	7.89818	8.78583	10.2425	9.14017	11.8286	11.0857	7.89818	10.7747	7.89818	10.1053	9.62579	10.4547	11.135	11.2354	9.15135	7.89818	7.89818	11.0418	11.1015	12.9914	7.89818	15.5057	15.2287	12.227	12.1483	10.6913	11.6126	8.52195	9.37252	7.89818	9.42754	9.64102	7.89818	7.89818	12.1526	12.6186	12.7694
71	14.6391	11.5768	11.9232	14.118	12.6324	11.21	10.6979	10.6607	12.1209	12.059	13.7287	14.6662	10.1536	10.6843	9.79399	9.94356	12.2939	16.4562	13.5285	11.1443	13.9652	10.9075	12.0576	8.76234	8.9563	9.50322	9.28043	8.39729	9.28501	11.061	11.074	12.5603	8.85007	15.555	15.6339	13.4122	12.6131	12.8597	12.4325	9.95227	9.52152	8.08249	14.9288	9.48166	9.82381	9.30906	13.5223	13.8843	13.8731
72	11.9652	9.06703	10.5141	13.9267	11.744	11.8445	10.8562	10.7068	12.4378	12.205	13.8805	14.8943	10.1464	7.61388	10.8454	10.4167	13.1246	15.8495	12.7162	11.4806	13.7947	9.83987	12.1076	9.82307	9.83468	10.22	9.89817	8.63961	9.69453	10.263	10.2515	13.9118	9.78627	15.87	16.3433	13.9618	11.5977	13.3361	12.9246	10.4131	10.9637	9.35899	14.3235	9.16942	9.93278	10.9739	13.7014	13.9977	14.522
73	13.8237	11.0999	10.7744	13.6025	12.781	11.9406	10.1294	11.5013	13.297	13.0237	14.4174	15.5575	10.5139	8.37844	8.8767	11.4486	13.8845	16.7711	13.7121	11.6729	14.2937	11.0544	12.5581	10.3438	10.4931	10.6443	9.85296	9.31044	9.68265	10.2294	10.1292	14.2248	10.6013	16.1354	16.6444	14.334	11.8036	13.6521	13.4314	10.9637	11.2448	9.10409	14.833	8.59243	10.237	11.0019	13.9648	14.2717	14.7236
74	15.1423	12.3741	12.1894	13.6831	13.107	11.1108	10.4658	12.1117	13.2684	13.4385	14.9273	15.8771	10.551	10.673	9.63099	12.1782	14.6483	17.1264	14.2799	11.3529	14.5735	11.9304	12.933	10.7457	11.2229	11.0164	11.2969	10.2052	10.6108	12.1977	12.0227	14.696	11.0065	16.594	17.1819	14.87	13.369	14.1795	14.0689	11.8637	11.6966	10.1136	15.3124	8.03948	10.8933	11.3329	14.3617	14.6312	15.0182
75	14.9386	12.4023	12.3087	13.6331	13.8767	10.902	10.2658	11.9233	13.6631	13.1526	14.7223	15.7194	11.4387	10.7982	10.1982	12.2146	14.1948	17.6085	14.5229	11.4752	15.0584	12.5803	12.7966	10.1017	10.4156	10.5759	10.7905	10.0073	10.6081	11.4747	11.2752	14.3315	10.4557	16.1983	16.6364	14.3492	12.9195	14.3545	13.6817	10.9952	11.3816	9.81572	15.7682	8.87126	10.7455	11.3192	14.1471	14.4804	15.4621
76	13.5481	10.826	10.5202	14.089	11.7496	10.5856	10.7407	10.3156	12.4531	12.2823	13.773	14.9004	9.86794	8.32297	10.8344	10.5323	13.1168	16.02	12.8322	10.9924	13.6451	10.5405	12.1261	10.0748	10.4486	10.3025	9.9279	9.09158	9.48253	10.7904	10.6803	13.7946	9.88117	15.6175	16.1587	13.6595	12.0926	12.5614	12.3599	10.5051	10.5686	9.13345	14.2887	9.19458	9.61176	10.3868	13.4411	13.6795	14.1767
77	13.5545	9.68115	10.74	14.9302	8.19666	12.1506	11.6651	8.60731	8.90726	11.2167	12.9767	13.3982	8.19666	8.19666	10.6932	9.21116	12.177	13.6655	9.29058	11.4249	11.6272	8.96807	11.091	10.1852	10.4156	10.2598	8.87052	8.19666	8.54859	10.5363	10.8131	12.412	8.36748	15.2871	15.2752	12.9876	12.3113	11.0968	10.9986	9.2524	8.32239	8.19666	11.785	9.65825	8.19666	8.19666	12.5485	12.7828	12.3957
78	12.8804	9.89	10.1549	14.8407	8.1856	11.906	11.5475	8.1856	10.8366	10.2651	12.2525	13.0853	8.1856	8.1856	10.3931	8.26441	11.6143	12.716	8.1856	11.0146	10.7091	8.51008	11.5187	11.114	11.5301	11.5185	8.70194	8.1856	8.5082	9.58594	9.84249	12.6425	8.1856	15.8115	15.0789	12.0691	11.1201	10.0849	10.6266	8.1856	9.59318	8.55878	10.9664	9.64422	8.1856	8.1856	12.5661	12.9602	12.7554
79	8.70142	8.70142	8.70142	15.4408	8.70142	8.70142	12.0368	8.70142	8.70142	8.70142	8.70142	8.70142	8.70142	9.79059	11.3689	8.70142	8.70142	8.70142	8.70142	11.954	8.70142	13.262	8.70142	10.2331	10.698	11.1765	8.70142	8.70142	8.70142	8.70142	8.70142	8.70142	8.70142	14.1056	11.4098	8.70142	8.70142	8.70142	8.70142	8.70142	8.70142	9.29705	8.70142	10.1272	8.70142	8.70142	13.0558	13.4755	8.70142
80	14.2767	11.8157	11.723	15.1186	10.0104	8.4611	12.0084	9.01011	11.8455	11.1835	12.7154	13.7327	8.92575	9.98594	10.4673	9.78659	11.6277	14.9395	10.9101	8.4611	12.6848	8.68481	11.7785	10.0164	10.4373	11.239	8.94777	8.4611	8.4611	10.8781	10.6846	13.0957	8.4611	15.5156	15.1255	12.3225	11.9266	10.9194	10.6643	8.4611	9.29411	8.4611	12.6715	9.77083	8.4611	8.4611	12.3807	12.4497	14.1665
81	11.9793	8.25857	9.11032	15.2432	8.25857	12.3236	11.7788	8.25857	8.25857	9.52489	11.3809	11.586	8.25857	8.25857	8.44838	8.25857	10.8197	12.8332	8.25857	11.4731	10.5478	8.25857	8.25857	14.0055	14.4746	14.3602	13.0472	12.1129	12.6338	9.09958	9.12854	10.5014	8.25857	14.4688	14.0227	11.4569	10.1972	8.25857	8.93803	8.25857	8.25857	10.3038	11.1211	9.60593	8.25857	8.25857	16.0976	16.4426	10.3334
82	11.6637	7.17774	8.67359	13.8647	13.6767	7.9704	10.4947	13.2661	13.1055	14.3178	15.8295	16.4094	11.3053	7.17774	11.3362	11.3786	14.8544	17.5587	14.4711	9.80405	15.1203	12.5121	13.8679	10.197	10.3376	10.5488	9.97828	9.38725	10.0431	8.68732	7.64061	14.0972	10.5246	17.2432	17.3373	15.4674	10.3735	15.5586	15.2688	11.5688	11.2883	10.7165	15.7673	8.25433	10.8914	11.2382	13.5636	13.8952	14.6494
83	16.304	13.8021	13.5628	16.9849	10.1254	10.1254	13.3793	12.589	14.0548	13.3457	15.1497	16.2111	10.1254	11.255	12.9879	13.7138	15.7096	13.7605	10.3642	10.1254	11.7741	13.1172	11.6786	11.6127	12.4846	12.7209	10.1254	10.1254	10.1254	15.0258	14.9498	16.5504	12.5248	18.0525	18.6164	15.9803	16.1855	14.283	15.3763	12.8795	13.3034	11.2253	10.1254	10.6698	10.1254	11.5562	13.5378	13.7674	15.8356
84	11.9996	8.04803	8.78032	14.8755	8.04803	11.687	11.4348	8.04803	8.18591	9.55296	12.1043	12.2338	8.04803	8.04803	9.89986	8.04803	10.9519	12.5551	8.04803	10.5905	10.7484	8.26318	10.6977	11.4068	11.649	11.5776	8.72585	8.18169	9.22652	8.41243	9.01153	11.2737	8.04803	15.0108	14.4725	12.079	10.3174	9.86973	9.92657	8.11998	8.04803	8.04803	11.0291	9.14089	8.04803	8.04803	13.2685	13.5	11.4818
85	10.9813	8.25873	8.25873	15.0427	8.25873	9.43036	11.5629	8.25873	8.25873	8.25873	9.59243	10.9458	8.25873	9.41346	11.1377	8.25873	8.25873	9.49034	8.25873	8.25873	8.28854	10.1722	8.8043	10.7116	11.2116	11.4643	8.25873	8.25873	8.25873	8.25873	8.25873	10.7679	8.25873	14.5921	13.5364	10.4494	8.25873	8.25873	8.60124	8.25873	8.25873	8.52987	8.4174	9.95715	8.25873	8.25873	12.2064	12.5061	9.65711
86	12.7126	9.59341	10.0103	14.8198	7.97959	10.1695	11.1546	7.97959	10.131	9.26368	11.0422	12.292	7.97959	9.05362	10.5822	7.97959	10.5555	11.7763	8.28185	9.6791	9.97213	10.8397	10.0955	9.60493	10.187	10.6447	8.66152	8.20104	7.97959	10.5953	10.5989	12.2015	7.97959	15.2547	14.4866	11.3306	11.2898	9.98646	10.3329	7.97959	8.89506	7.97959	9.65409	9.97816	7.97959	7.97959	11.6141	12.2889	12.2804
87	12.4665	9.38342	9.47173	13.6579	14.1458	11.0582	10.1265	13.0811	13.781	13.9961	15.5601	16.4712	12.0246	8.24231	10.6927	12.4481	15.0156	17.74	14.9817	11.2978	15.0378	13.2346	13.7262	10.5939	11.0287	10.8029	11.2049	10.2571	10.6626	9.28583	8.29484	14.4603	11.0243	17.0016	17.3064	15.1818	9.9906	15.2068	14.9518	11.684	11.6838	10.6331	15.8134	8.44288	11.2065	11.6059	14.2682	14.5286	15.0781
88	12.9598	10.3079	9.59867	14.0214	13.2093	7.9548	10.4927	13.0822	14.239	13.6555	15.2902	16.3049	12.3996	10.0718	11.2242	12.175	14.3696	16.7796	13.7694	7.31056	14.32	11.3021	13.6357	10.1216	10.6463	10.8502	10.519	9.18477	9.90802	10.168	9.35353	15.0114	11.0718	16.8369	17.1097	14.7902	10.7823	14.8202	14.5604	11.5065	12.1355	9.8594	14.7658	8.79205	11.341	12.1271	13.514	13.9065	15.4897
89	14.4129	11.7541	11.7752	14.9468	11.0259	10.9937	11.4681	10.502	12.4272	11.7427	13.6439	14.6804	9.23782	9.96117	10.2219	10.7258	12.8885	15.42	12.2629	10.5621	13.1962	10.5457	11.8518	9.05835	9.75751	10.0038	9.25098	8.03916	8.93372	11.4854	11.5613	13.8285	8.82157	15.6571	16.1159	13.3838	12.5666	12.3404	12.2287	10.109	10.5138	9.07671	13.5441	9.10556	8.03916	10.0171	12.8733	13.1596	14.2386
90	12.0089	8.66754	8.89894	14.8661	8.15414	12.7023	11.6046	8.15414	8.89395	8.15414	10.7126	11.9979	8.15414	8.15414	10.5232	8.15414	10.0692	12.785	8.15414	12.1844	10.7421	8.15414	9.57976	8.55537	9.0844	9.5915	8.15414	8.15414	8.15414	9.34357	9.19027	10.9239	8.15414	14.2192	13.8423	10.603	10.1387	8.15414	8.90913	8.15414	8.15414	8.15414	10.9972	9.88379	8.15414	8.15414	11.9066	12.1408	11.838
91	13.9358	11.3904	10.6034	13.6616	15.1779	7.09142	10.2766	11.0821	13.2139	12.5268	14.3183	16.0072	10.4156	9.45435	12.0833	11.7344	14.4287	18.8002	16.1691	8.67387	16.5683	13.565	15.4636	12.442	13.002	12.7153	12.2374	11.2193	11.6661	11.8102	11.633	14.0663	10.7337	16.7802	16.7465	14.0998	13.0303	13.5639	13.165	11.0665	11.583	10.281	16.8839	7.55169	13.0291	11.1813	15.2628	15.599	14.8035
92	14.7743	12.4446	11.9078	14.0915	14.6766	10.5796	10.4586	12.8648	14.0096	13.3544	15.0256	16.0692	11.4597	10.7814	10.0616	12.3794	14.4334	18.3441	15.3389	11.3969	15.5202	13.1254	13.1278	9.49701	9.60767	10.0803	9.83362	9.26559	9.83744	11.8352	11.8246	14.7721	10.9447	16.5301	16.9448	14.5653	13.3501	14.9671	14.2765	11.3151	11.88	9.8619	16.4525	9.04324	10.7048	12.1137	13.783	14.1316	15.879
93	13.5605	10.7332	10.543	14.9299	8.05536	10.2354	11.5226	8.8116	11.3499	10.3426	12.4948	13.5981	8.05536	9.7751	10.1131	8.90631	11.6066	14.0481	10.4768	9.39732	11.9227	10.0022	11.0876	9.23029	9.58605	9.92757	8.21203	8.05536	8.05536	10.4999	10.7735	13.0624	8.05536	15.1161	15.2399	12.2801	11.3645	11.483	10.9357	8.05536	10.0759	8.05536	12.3433	9.19945	8.05536	8.74114	11.9855	12.5694	13.4857
94	13.569	10.7374	10.834	14.4073	8.59701	11.6935	10.9882	9.2218	11.3391	10.9676	12.6684	13.5641	8.52688	8.51962	10.389	9.5628	11.6326	13.6514	9.53228	11.1872	11.8237	8.44291	11.4686	9.65429	10.153	9.96482	8.82637	8.31959	7.74862	11.0295	10.8888	13.0357	7.88429	15.1977	15.2083	12.4656	12.1438	10.876	11.233	8.58244	9.58042	7.75696	12.2803	9.81395	7.74862	7.74862	12.0234	12.2894	13.5959
95	13.8038	11.4785	10.8813	14.4726	14.0547	7.70721	10.6238	14.259	15.2748	14.7213	16.3044	17.2734	12.0656	9.40104	10.4512	13.2282	15.3334	17.6629	14.7011	8.45181	14.9931	12.3698	13.6361	10.9973	11.6047	11.756	10.4408	9.75534	10.2772	10.9678	10.4111	16.084	12.2013	18.083	18.2973	16.2044	12.3636	15.8379	16.2203	12.7133	13.0342	11.4584	16.051	8.94303	10.9628	12.7389	14.899	15.3752	16.0771
96	14.7312	12.3783	11.8025	13.8761	12.7779	10.6342	10.1904	12.3233	13.4523	12.9627	14.5994	15.6054	11.1809	11.104	10.6749	12.1811	13.9397	16.7532	13.7889	10.9807	14.3903	11.5817	12.7563	9.63579	10.1062	10.2538	10.0559	9.10845	9.6823	11.2721	11.2999	14.5568	10.6795	16.2196	16.6501	14.2421	12.8676	14.3389	13.9245	10.818	11.5025	9.57367	14.9955	9.1175	9.98829	11.5711	13.527	13.8731	15.3532
97	13.6519	10.9473	10.5973	14.9937	8.19532	11.6753	11.6717	8.83869	10.7007	10.598	12.0643	13.3145	8.19532	8.94237	10.7643	8.96193	11.1926	13.6751	9.97695	11.2466	11.4103	10.4685	10.2951	8.6904	8.19532	9.68942	8.19532	8.19532	8.19532	10.6075	10.7619	12.6682	8.19532	14.7005	14.8232	12.2405	11.852	10.9312	10.8756	8.19532	8.32267	8.25203	11.9253	9.55021	8.19532	8.19532	11.926	12.1142	13.4814
99	11.9602	9.35484	8.8196	13.0927	15.0262	9.82164	10.1295	13.3092	14.4975	14.1908	15.7442	16.6529	12.6434	8.04013	10.7091	13.1497	15.273	18.6456	15.6859	11.7372	15.8657	13.3887	14.3061	10.0585	10.2021	10.4888	11.1123	10.5003	10.8232	7.9542	6.65458	14.2223	10.5744	16.8175	16.8543	14.9289	9.68494	15.8315	15.0718	11.2192	11.6478	10.7025	16.5709	8.42971	11.8076	12.0383	13.9744	14.2465	15.6185
100	11.8415	9.2166	8.78666	13.801	13.4871	10.8913	10.6148	11.9363	13.6041	13.1978	14.6665	15.736	11.997	8.39432	10.8045	11.5442	13.8547	17.3346	14.1957	10.6405	15.0156	11.9602	12.9276	8.8151	9.28683	9.52733	9.83169	9.21743	9.50126	8.38965	7.67224	14.3175	10.4121	16.1506	16.5395	14.1435	9.45808	14.2304	13.505	10.8598	11.2766	9.31532	15.4125	8.88013	11.0226	11.6627	12.9576	13.2511	15.3222
101	15.6403	13.2769	12.9028	14.1534	11.903	10.8191	10.6121	11.6002	13.361	12.5217	14.3318	15.5022	11.3203	11.974	10.4727	12.2156	13.809	15.6866	12.6547	9.29766	13.8297	10.2429	13.023	9.54074	9.92241	10.086	9.57836	8.51216	9.28901	12.8502	12.7122	14.4088	10.4132	16.1419	16.5274	13.7645	13.5075	13.2406	13.0543	10.8605	11.3949	9.6905	13.6423	8.38881	10.4842	11.0878	11.8746	12.0668	15.0993
102	13.1266	10.4434	10.1049	13.976	11.1917	10.9642	10.5422	11.9556	13.5723	13.5655	15.003	16.1623	11.107	9.08778	11.2488	11.9446	14.5259	15.6163	12.7077	10.1454	13.8774	9.908	13.4953	10.2475	11.0075	10.6485	10.2433	8.46705	9.75249	10.4088	9.77167	14.6107	10.7581	16.7633	17.1837	14.8233	11.2379	13.707	13.7824	11.7901	11.3683	9.7809	13.8667	8.90683	10.9814	10.9338	12.796	13.3029	14.7392
103	15.0968	12.2423	12.3061	14.6114	11.9675	10.2957	11.0313	10.2996	12.2593	12.0148	13.5671	14.5792	10.4523	11.3564	9.7063	11.2122	12.567	16.0519	12.8708	9.24636	13.9672	10.1708	12.1166	9.03815	9.03453	9.11279	8.72252	8.09656	8.31148	12.0961	11.9623	13.2282	8.63969	15.3979	15.6556	13.2043	13.1002	12.3135	11.6376	9.73133	10.0107	8.21957	14.1611	9.29914	10.2264	9.24233	12.458	12.6243	14.5087
104	14.6438	12.5462	11.8615	14.9545	10.1151	10.7957	11.5296	9.56983	12.4255	11.322	13.0425	14.1259	9.01937	10.6959	10.2233	11.0484	12.1612	15.0387	11.3683	8.77897	12.9553	9.32377	11.3784	9.25456	9.16612	10.1642	8.35088	8.27586	8.55438	11.5609	11.2715	13.7009	8.73686	15.222	15.3566	12.8142	12.317	11.7357	11.3733	8.6156	8.62254	9.76867	12.9698	9.60564	8.41276	8.27586	12.357	12.6159	14.6467
105	11.2994	8.62832	8.13003	13.0778	13.9523	9.08482	9.50318	13.1019	13.9575	13.5073	15.1818	16.0968	12.1979	7.68753	12.1764	12.0901	14.1649	17.2066	14.2636	9.60093	15.1255	11.6268	13.0341	10.036	10.4171	10.5447	10.5666	9.7358	10.3885	8.95052	6.59383	14.641	10.8707	16.8827	16.986	14.9991	10.1351	15.1615	15.0972	11.5228	11.8668	10.396	15.6118	8.32116	10.7657	11.6551	13.9919	14.2796	15.0519
106	10.6536	7.22999	7.46171	13.7951	14.9825	10.4858	10.7004	11.6746	13.3068	13.0424	14.5564	15.6422	11.7483	7.22999	9.88947	11.2939	13.4963	18.1722	15.1375	11.0522	15.4097	12.7214	12.5352	9.54263	9.99974	9.97846	10.2546	9.60106	9.89254	7.73755	7.22999	14.2212	10.5307	16.3133	16.6605	14.3843	8.42268	14.2692	13.5959	11.0333	11.3482	10.3699	16.3842	8.89989	10.999	11.5403	14.383	14.636	15.1772
107	10.2264	7.53915	8.71886	12.9911	15.5978	7.04338	9.35202	10.4286	12.1947	11.0208	12.9618	14.164	9.4525	7.30646	12.038	10.0172	11.6411	18.7618	15.8797	10.2485	16.1762	13.5851	12.3103	10.5003	10.6869	10.7997	10.8138	10.2789	10.6441	8.11053	6.75729	12.9884	9.91651	15.42	15.3253	12.8597	8.05627	13.1331	12.4849	9.00647	10.1123	10.0454	17.1919	8.53249	11.4484	10.3417	15.0162	15.4271	13.8805
108	15.7705	13.5062	13.119	13.7776	12.7151	8.95804	9.83051	13.4849	14.5765	13.8887	15.4979	16.5198	11.6232	11.6492	11.2481	12.9967	14.7445	16.4421	13.3424	8.34914	14.2917	11.1286	13.5635	10.0005	10.2955	10.5259	9.78961	8.62434	9.35011	12.4808	12.6499	15.3016	11.1761	17.1681	17.3667	15.1777	14.1067	15.0384	15.1564	11.7533	12.3317	10.5102	14.5735	8.58061	10.6047	11.7356	13.2809	13.5835	15.9075
109	12.3058	9.7186	8.89323	13.4554	14.5482	9.49618	10.2104	12.7359	14.0974	13.918	15.4094	16.4445	12.528	8.21298	11.8688	12.0039	14.5802	18.1142	15.1514	10.923	15.5016	12.8033	13.9491	11.1272	11.0503	11.3806	11.4199	10.8835	11.2755	8.25898	6.86162	14.197	10.8584	16.7256	16.9455	14.947	10.3172	15.4529	14.7491	11.3033	11.5413	10.2883	16.2159	8.65394	12.0234	11.9323	14.8791	15.1323	15.2503
110	13.7324	11.0392	10.7729	14.3748	11.4195	11.3608	11.2058	10.02	12.0564	11.8666	13.3142	14.4253	9.54896	9.59326	10.4575	9.33355	12.2843	15.7629	12.4447	10.2101	13.5249	10.3234	11.9012	8.88195	8.98469	9.41993	9.51247	8.67525	9.23292	10.9162	10.3747	13.2708	9.19711	15.2585	15.5848	13.0397	11.4972	12.5512	11.7789	9.37794	10.1373	8.12351	13.8738	9.2802	9.72847	9.88573	12.7826	13.1768	14.4209
111	13.943	11.1751	10.8207	15.1863	8.28484	9.2868	11.6046	10.5043	12.3112	11.4738	13.5671	14.6114	9.18614	8.48846	9.93734	11.0689	13.0994	14.3803	10.7697	8.28484	12.2421	9.36952	11.5505	10.7666	11.385	11.4126	8.64581	8.55029	8.37443	11.8598	11.7076	14.2816	10.0935	16.177	16.4902	13.541	12.5023	12.4597	12.7322	10.7557	11.4565	9.75599	12.6203	9.16318	8.28484	9.96996	13.163	13.6866	14.3163
112	11.9083	7.69587	8.98308	14.1628	13.9985	8.99782	10.8298	12.4358	12.7849	13.495	15.1308	15.9019	11.196	7.2491	10.5027	10.3759	13.6535	17.2683	14.3141	7.52492	14.6617	11.7609	12.9186	8.85573	9.17102	9.52255	8.79279	7.56555	8.08923	9.46012	8.88691	14.2374	10.8285	16.9165	17.1897	14.9628	10.6988	14.4616	14.4224	11.6099	11.5394	10.3278	15.7938	7.50027	10.7113	11.2371	13.3679	13.6793	14.5038
113	14.726	12.1488	11.796	14.9107	8.12026	8.86764	11.4921	9.84553	12.4988	11.7815	13.3581	14.5481	8.10846	10.1511	10.014	10.5781	12.5328	13.7717	9.75741	8.10846	11.7628	9.76324	11.9781	11.1075	11.7816	11.7308	8.67566	8.77407	8.47261	12.3568	12.1584	13.8135	9.55404	16.0123	16.0273	13.1654	13.0119	11.9406	12.0902	9.87497	10.6042	9.35832	11.5586	8.65247	8.10846	9.14641	12.8594	13.4429	14.089
114	14.442	12.0498	11.726	15.1657	12.6371	9.83363	11.4876	11.843	13.0689	12.3985	14.1963	15.204	10.2981	10.3846	10.6223	11.1453	13.2289	16.5394	13.2988	9.6112	13.8094	11.9159	11.9188	8.50505	9.66487	10.5847	8.36736	8.36736	8.36736	11.9319	11.7878	14.6286	10.2168	16.1659	16.6153	13.951	12.8062	13.5711	13.2866	10.3823	11.3316	9.41253	14.624	9.96222	8.96462	11.2116	12.7749	13.2437	15.2784
115	13.0536	10.1102	9.97697	14.1344	11.1874	9.92513	10.9469	10.0126	12.1349	11.7993	13.3525	14.5672	9.58023	8.2523	10.2906	9.51807	12.4094	15.3479	11.9628	9.5331	13.3404	9.51589	11.7939	11.1959	11.3508	11.5201	9.85671	8.36544	8.98497	10.1728	10.0019	13.4467	9.59879	15.5702	15.7906	13.2982	11.1954	12.0192	11.8199	9.54224	10.4087	8.98298	13.58	9.03995	9.49448	9.86001	13.5029	13.7767	14.1278
116	11.3372	8.02057	8.29503	14.0559	13.7195	7.40092	10.7524	12.5863	14.1179	13.8337	15.3861	16.3615	11.8493	7.40092	10.8081	11.9401	14.4032	17.365	14.261	8.92997	14.9689	11.9763	13.5873	10.4549	10.7902	11.1133	10.3955	9.48808	9.9018	8.54392	7.40092	14.8047	10.9211	16.9437	17.1806	14.9303	9.44437	14.7664	14.3441	11.4635	12.034	10.4568	15.4742	8.21366	11.6176	12.1565	14.01	14.299	15.4856
117	14.4083	11.5388	11.4594	15.1521	8.55003	10.5778	11.681	9.95688	12.19	12.1427	13.5756	14.6034	8.47234	9.04429	10.1525	10.093	12.7701	14.1823	9.96572	8.41288	12.2581	8.60331	12.177	11.4336	12.1407	11.8796	9.20379	8.41288	8.87819	10.7185	10.8625	13.6378	9.47369	15.9732	16.0351	13.3979	12.4187	11.6498	11.8189	10.4131	10.549	9.0334	12.1653	9.06325	8.41288	8.97308	13.1012	13.1957	14.2364
118	13.5835	11.0406	10.4562	14.3818	12.1278	11.0415	11.1564	11.6249	13.3777	13.0698	14.61	15.6886	10.5632	8.55087	11.3772	11.3949	13.7734	15.9925	12.813	8.36126	13.9329	10.1358	13.1656	9.99466	10.4846	10.7285	9.09337	7.72226	9.06016	11.0793	10.9213	14.6714	10.8208	16.616	16.9382	14.4477	12.3882	13.1472	13.2903	11.2027	11.488	9.58307	14.0451	8.99307	10.1773	10.5866	13.1303	13.3554	14.6688
119	13.1054	10.3223	10.0383	14.038	12.4491	9.44751	10.6729	10.9793	12.6041	12.4798	14.0129	15.1179	11.1605	9.2144	10.7225	10.5723	13.172	16.3505	13.2703	8.33413	14.1091	10.5943	12.4979	8.81042	9.32564	9.7149	9.45033	8.58874	9.18751	10.3169	10.0329	13.7497	9.87404	15.6629	16.0957	13.6592	11.1229	13.1687	12.3	10.1323	10.8245	8.7964	14.305	9.34621	10.45	11.0413	12.6248	12.9141	14.8587
120	14.0678	10.5284	10.9941	14.8827	10.5148	11.0885	11.4525	9.82027	11.5777	12.0198	13.5239	14.5889	9.81662	8.53973	10.3454	9.60158	12.4513	15.0665	11.6455	10.0028	13.1765	8.92741	12.1403	9.18007	9.71743	9.92374	8.78725	8.16853	8.16853	11.3194	11.3571	13.11	8.58299	15.7373	15.9228	13.4904	12.6853	11.9348	11.9858	9.80651	10.1274	8.16853	13.2437	9.11075	8.42882	8.61559	12.5584	12.8265	13.7778
121	11.9919	9.37028	9.26819	13.9303	15.0692	7.29579	10.4653	12.0292	13.4395	13.5047	15.0413	15.9679	11.8947	7.43688	10.5191	10.9315	13.5623	17.9933	14.9957	7.6339	15.1545	12.8327	12.9928	10.0557	10.4908	10.5402	10.4339	9.33619	9.94358	9.7171	8.96732	14.5128	11.234	16.853	17.097	14.8874	10.7322	14.184	13.9177	11.715	11.9173	9.98005	16.4387	7.97205	11.5149	11.4119	14.6053	14.862	15.0062
122	14.4271	11.6039	11.5202	14.6445	10.4292	10.8183	11.3412	8.12212	11.5384	11.2571	12.7382	13.9249	8.77525	9.81854	8.52067	9.10723	11.9181	14.996	11.5873	9.32862	13.0377	8.71529	12.1899	9.45511	10.0294	9.40489	7.94873	7.94025	8.1252	10.6158	10.8307	12.9091	8.71394	15.4351	15.3413	12.6118	12.2087	11.3112	10.7391	8.56078	9.66448	7.94025	13.0359	9.15663	9.98537	8.02225	12.1709	12.419	13.975
123	14.165	10.3196	11.0111	15.8115	8.77843	9.04061	12.287	9.14154	10.3552	10.9123	12.6875	13.674	8.77843	8.77843	10.1267	8.77843	11.8354	12.9824	8.77843	8.77843	11.6001	8.77843	13.8727	12.5574	12.9362	12.7544	8.77843	8.77843	8.77843	10.7999	10.815	11.7729	8.77843	17.1676	15.667	12.7286	12.4284	11.1991	11.159	8.77843	10.9518	8.77843	10.5205	8.78583	8.77843	8.77843	13.2041	13.5399	12.5696
124	12.2183	9.77134	9.18803	12.3305	15.1806	9.34821	8.93785	11.5121	12.9337	12.1109	13.8626	15.074	11.3202	8.28826	11.8001	10.7023	12.8042	18.229	15.4762	10.4909	15.6736	13.4824	12.714	9.70249	10.2337	10.2544	10.4474	9.7512	10.3566	8.7641	8.23449	13.248	9.84136	15.8545	15.843	13.4916	9.86168	14.4731	13.5514	10.1507	10.7124	9.50748	16.649	7.27091	11.4222	11.1825	14.1856	14.6874	14.603
125	12.3473	9.49165	9.75576	14.2574	14.7751	7.61788	10.8136	13.3403	14.9911	14.8762	16.2705	17.2807	12.3088	7.78441	11.8887	12.8014	15.2119	18.1471	15.1354	7.61788	15.5292	13.0318	13.9849	11.505	11.9768	11.8156	11.3716	10.4315	10.8806	10.094	8.66872	15.5542	11.8065	17.8179	18.2153	16.1351	11.342	15.2855	15.6394	12.7379	12.5534	11.0286	16.4432	7.61788	11.883	12.1448	15.2552	15.5414	15.6745
126	13.1885	10.3453	10.1461	13.9546	13.8872	9.03299	10.4937	13.2434	14.6825	14.5574	15.9536	16.9326	11.8871	8.41846	10.9226	12.9396	15.2922	17.7112	14.6435	8.09353	14.9419	12.6304	13.5635	10.446	10.9471	10.7884	10.3411	9.27164	9.73932	9.27538	8.09347	15.2667	11.5888	17.5093	17.8789	15.8653	11.0926	15.2644	15.4377	12.5011	12.2971	10.8348	15.6846	8.37251	11.2106	11.8464	14.1796	14.4354	15.5014
127	12.7366	8.54346	10.1572	14.8694	9.05468	11.1816	11.3884	8.25924	8.82143	10.3529	12.1671	12.7994	7.87389	7.87389	8.27504	7.87389	11.0618	14.7415	11.0373	10.2567	12.6649	8.77469	11.7306	12.5158	12.8407	12.7535	10.5079	9.50134	10.0269	7.87389	8.79062	10.7185	7.87389	15.2584	14.448	11.957	10.8212	10.6256	9.93332	7.87389	7.87389	7.9416	12.8858	8.89381	7.87389	7.87389	14.8604	15.1956	11.93
128	13.5647	11.0484	10.7769	14.5995	10.2615	11.0675	10.855	9.31774	11.6594	10.7252	12.7932	13.6923	8.32441	10.143	10.5148	8.44111	11.5514	14.9724	11.718	9.92033	12.9814	10.4034	11.3646	10.7518	11.413	11.6115	9.83767	8.97187	9.32083	10.7973	10.7005	13.0941	7.88824	15.6114	15.333	12.2853	11.504	11.7745	11.6856	9.13987	9.86	8.83726	13.3191	9.83649	7.99293	8.35911	13.9014	14.2996	13.83
129	15.108	12.4633	12.4503	14.2738	12.4031	11.2199	10.3485	11.8494	13.0566	12.544	14.292	15.2378	11.3937	11.9125	9.60211	11.224	13.4282	16.4197	13.3812	10.3877	13.9197	11.2873	12.0695	9.22936	9.43572	10.2605	9.76101	8.98365	9.31579	11.8391	11.7062	14.1484	9.99201	15.9561	16.3044	13.8918	12.8243	13.8914	13.2807	10.1491	11.3824	9.53363	14.5617	9.40613	9.68848	11.3269	12.9685	13.3609	15.2683
130	13.9914	11.5408	11.0665	13.6752	12.36	9.98075	9.92349	11.954	13.1863	12.5309	14.1957	15.3001	11.4973	10.8468	9.85998	11.1911	13.4556	15.9284	12.8421	9.47427	13.5677	10.7747	12.7168	9.81324	10.3007	10.5414	10.295	9.44381	9.97498	10.6661	10.6926	14.2796	10.2799	15.992	16.3339	13.9244	11.9753	13.7224	13.4731	10.5314	11.3473	9.1725	14.1811	8.98997	10.0956	11.1995	12.773	12.9412	14.9552
131	11.9427	8.66793	8.8285	13.6293	14.9799	9.82447	10.1672	12.6526	12.8814	13.6189	15.1702	15.9752	12.2444	7.96729	10.9104	10.3276	13.9929	18.3134	15.4391	10.8498	15.6341	13.2589	13.4167	9.69267	9.81107	9.95106	10.5993	10.1088	10.6824	8.39223	7.76016	13.7221	10.4877	16.664	16.7951	14.7748	9.8656	15.3996	14.8365	11.2712	11.0798	10.214	16.5374	8.14917	11.5201	11.5117	14.3692	14.6482	14.6329
132	14.5503	10.9299	11.8569	15.4383	9.99856	9.93685	12.0666	10.5994	10.3129	12.0065	13.7968	14.3651	8.56005	9.85477	9.92426	9.88036	13.0435	14.9059	11.4563	8.467	13.1786	8.42729	12.391	11.3136	11.5762	11.5396	10.2538	9.36429	9.63465	10.9139	11.313	12.2335	8.44165	15.851	15.6496	13.4796	13.2104	12.557	12.1752	9.08708	9.10646	8.42729	13.1579	9.08164	9.00214	8.42729	13.5794	13.7973	13.137
133	11.7859	8.93998	8.69305	13.1868	14.696	8.95839	10.1655	10.243	12.3184	11.7061	13.4227	15.2216	11.0377	7.86431	11.3816	10.0228	12.9461	18.1182	15.1331	10.21	15.5717	13.296	14.6767	10.2579	10.6208	10.635	10.6282	10.1187	10.3912	9.53006	9.35082	13.1765	9.87695	16.1123	15.7003	13.1999	10.4489	13.8597	12.4942	9.73939	11.1436	9.19048	16.1771	7.99343	12.3695	11.3854	14.0284	14.2547	14.6983
134	13.5642	9.92365	11.1527	14.6363	12.6558	9.53332	11.0758	12.1501	13.1196	13.4104	15.0991	16.0185	11.5737	9.70897	10.3453	10.4299	13.967	16.5684	13.6075	9.43767	14.18	10.5731	13.4827	9.08719	8.57736	9.74263	9.38761	8.70124	9.21223	10.9538	10.7651	13.6667	10.3005	16.6013	16.7452	14.6284	12.191	14.2793	13.9186	11.3311	11.2964	9.87677	14.5386	8.72178	10.0455	11.1738	12.8472	13.1896	14.3514
135	14.0817	10.8705	11.2575	14.2449	10.8236	10.9298	10.7396	8.91364	10.9545	10.7083	12.4315	13.6494	8.9624	10.4525	9.55582	8.81821	11.1004	15.0927	11.9044	9.49625	13.2881	8.89083	11.754	9.27644	9.60449	9.60957	9.41118	7.58647	8.9803	11.1124	10.8481	12.3352	7.92163	15.0992	14.9182	12.0834	11.5241	10.9332	10.6439	9.38747	9.38376	8.33866	13.5273	9.20869	10.1757	9.06086	12.7266	13.0785	13.5394
136	14.6174	11.168	12.0089	13.9715	12.1115	10.2383	10.6444	10.7952	11.5167	12.2413	13.7631	14.4845	10.4107	11.2163	10.588	11.0774	12.2738	15.65	12.4714	9.44037	13.7014	9.71254	11.9765	9.5228	9.65146	9.82894	8.93498	8.17625	8.94654	11.2153	11.278	13.0597	8.87112	15.5627	15.7965	13.5801	13.0699	12.8306	12.4813	10.0316	9.76243	8.27924	14.1002	8.74676	10.1543	9.6483	12.7936	12.933	13.7926
137	13.5528	10.5941	10.425	15.1836	8.73346	10.4234	11.6423	8.74761	10.9323	10.1852	12.1177	13.2065	8.4108	9.51777	11.2243	8.69895	10.6115	13.9935	10.0654	9.77365	12.3338	11.0026	9.85561	10.26	10.6184	11.3054	9.75125	8.89528	9.4089	10.5179	10.71	12.6981	8.4108	15.148	14.9605	11.9877	11.3419	11.0241	11.2167	8.4108	8.4108	8.4108	12.8761	10.3776	8.4108	8.4108	13.2872	13.6827	13.2122
139	13.0596	10.4561	10.2142	13.1552	14.7174	8.60814	10.0373	10.6956	12.3914	12.0743	13.6459	14.9554	11.1356	8.9481	11.973	9.90001	12.7146	18.1454	15.1635	9.05226	15.7504	12.5435	13.5994	10.7849	11.0562	11.2452	11.2361	10.6867	11.0718	9.59587	9.51331	13.0656	9.75841	15.6245	15.7457	13.4769	10.9182	13.8911	12.6794	9.82916	10.68	9.66886	16.3732	8.69402	11.6842	11.0294	15.0488	15.2524	14.4136
140	13.4515	10.7155	10.3523	14.5825	10.3929	11.957	10.8874	8.92802	11.0491	10.3026	12.0075	13.2014	7.84707	9.42875	9.93541	7.9893	10.6306	14.8507	11.7522	10.7631	12.6277	11.0286	10.4669	9.28747	9.80662	9.88904	9.63435	8.63341	9.13194	10.5238	10.5525	12.5037	7.84707	14.6899	14.679	11.8052	11.4687	11.3079	10.985	7.84707	8.82779	8.58963	13.5024	9.85738	7.84707	7.84707	12.6793	12.8792	13.3838
141	14.6277	12.1832	11.7415	13.9098	12.4119	10.3532	10.201	10.9481	12.3769	11.7394	13.4401	14.5405	10.5722	11.3121	10.2131	10.3899	12.4045	15.8681	12.7759	9.94046	13.8506	10.9994	11.9138	9.0583	9.38524	9.91389	9.83651	8.86243	9.58248	10.5881	10.8725	13.6192	8.98065	15.3552	15.6261	13.1206	12.4682	13.1624	12.554	9.49224	10.3387	8.44563	14.1702	9.19362	10.2373	10.7363	12.9904	13.3233	14.811
142	13.7781	10.9333	10.7593	13.0632	14.6397	8.05643	9.97586	13.0571	14.0645	14.0389	15.6191	16.5978	12.5188	9.99239	11.7643	11.7955	14.5218	17.8433	15.1236	9.96544	15.4586	12.8318	13.9472	9.32805	9.92958	9.78511	10.1458	9.27923	9.69421	10.0042	9.80038	14.6088	10.7497	17.0228	17.2676	15.1867	11.5976	15.3943	15.0781	11.8333	11.5635	10.061	16.1421	7.75181	12.2825	11.6312	13.39	13.6235	15.3994
143	14.6465	12.2077	11.6979	14.7339	10.2577	10.6781	11.2166	10.8834	12.4106	11.553	13.4507	14.5167	9.90197	10.8926	10.4045	10.5838	12.5208	15.0913	11.9028	9.29743	13.236	10.7477	12.1065	8.91978	9.4902	9.80345	8.06441	7.96932	7.96932	11.2382	11.4014	13.763	9.46189	15.5961	15.8198	13.0881	12.5833	12.521	12.5363	9.64924	10.2532	8.04237	13.2402	9.83081	8.50308	9.4743	11.6054	12.1654	14.5753
144	12.9533	9.70242	9.80829	14.3417	12.1225	8.5483	10.9427	11.4236	12.3888	12.7179	14.4607	15.3206	10.5711	8.24867	10.3108	10.1996	13.2872	15.8153	12.968	7.62745	13.5916	10.3701	12.5924	10.6541	11.0424	11.0104	9.93487	8.9559	9.11659	10.7441	10.2152	14.0029	10.2148	16.239	16.6154	14.1552	11.6141	13.311	13.0516	11.0232	11.0056	8.71198	14.1346	8.38106	10.6086	10.6063	13.2835	13.6381	14.5062
145	11.6112	7.5851	8.61974	13.7946	13.144	11.1574	10.4242	11.3996	12.006	12.807	14.3793	15.1851	11.1926	8.49349	10.9355	10.3737	13.307	16.6768	13.7763	10.1075	14.4707	11.253	13.0018	8.44506	8.93608	9.17428	9.5253	8.57713	9.32988	8.92331	8.64709	13.3357	9.50229	16.0538	16.2171	13.9811	10.2807	13.6411	13.1394	10.8639	10.4993	9.18094	14.9524	9.07069	10.8715	10.5722	12.548	12.7724	14.0507
146	13.1814	9.61456	10.3998	13.1147	14.6695	8.82607	9.72577	11.0136	11.5609	12.2109	13.7579	15.0114	10.6831	8.56675	11.6241	8.95074	12.8003	18.1249	15.2248	9.64021	15.617	12.8452	14.2366	10.6526	10.887	10.982	10.9547	10.2249	10.7817	10.2737	10.0382	12.7421	9.43849	16.1337	15.8577	13.483	11.5138	14.1888	13.0121	10.175	10.6422	9.8884	16.4417	8.31989	12.335	11.0502	14.5859	14.8885	14.262
147	13.9311	11.1895	11.1111	14.5025	11.8676	11.5086	11.3527	9.80567	11.6198	11.3868	13.0469	14.1636	10.1316	10.698	10.241	9.39757	11.9403	15.7624	12.4602	9.63551	13.6338	10.5625	11.6911	8.07712	8.74205	9.03562	9.08591	8.68069	8.44432	11.5013	11.0025	13.2729	8.4158	15.2257	15.4433	12.9127	12.1419	11.9235	11.6369	8.72309	9.72834	8.40337	14.0041	9.96942	9.76003	8.96775	12.6468	12.8159	14.1472
148	15.0607	12.0938	12.2475	13.9382	11.0281	10.7417	10.612	11.0884	12.5777	12.4793	14.0575	15.0957	10.8325	11.4504	9.75865	11.0395	13.2799	15.3011	12.2784	9.4723	13.5182	9.94644	12.946	9.99437	10.3154	10.1573	9.44423	7.84251	8.82537	12.389	11.8357	13.6661	9.59003	16.0287	16.1825	13.7051	13.0317	12.7526	12.5933	10.3524	10.6717	8.56001	13.3046	8.80481	10.8293	10.3147	12.2304	12.3365	14.2417
149	14.3822	11.9073	11.3491	14.101	11.2225	10.4137	10.4523	12.0978	13.223	12.6142	14.284	15.3393	11.4004	11.222	10.3876	11.1472	13.4183	15.2778	12.0746	8.88606	13.4181	10.2459	12.5593	10.8327	11.0322	11.3123	9.48263	8.56298	9.23372	10.7514	10.7239	14.3116	10.1187	16.1507	16.4284	13.9491	12.2412	13.6351	13.4015	10.5268	11.3263	9.55891	13.3696	9.20983	9.52101	10.9565	13.1814	13.5941	15.0204
150	14.4871	11.7845	11.8349	15.1063	10.9436	10.7128	11.6441	10.4064	12.0861	11.4075	13.3123	14.2683	9.66681	10.8259	11.1276	10.048	12.3074	15.5261	12.175	8.21826	13.3256	11.4933	11.8424	9.75121	10.1204	10.8665	9.69677	8.95777	9.75715	11.3151	11.4357	13.5121	8.87631	15.5569	15.6903	12.9517	12.6626	12.3396	12.152	9.74334	9.94043	9.23425	13.6787	9.90996	8.21826	8.67942	13.2329	13.55	14.0667
151	14.0162	11.4069	10.9236	14.0549	12.4169	10.9764	10.961	9.68427	11.961	11.5435	13.0138	14.2207	10.2742	10.1119	9.08161	9.59588	11.9771	15.9538	12.7742	10.0321	13.7529	9.88428	11.6938	8.84721	9.14449	9.46942	8.86244	8.02601	8.80153	11.283	10.9055	13.0847	9.31732	15.2101	15.3474	12.6446	11.7702	11.7806	11.2748	9.26416	9.87419	8.65829	14.2591	9.57953	9.4715	9.42086	12.4324	12.6132	14.0787
152	13.0285	9.97029	9.71896	14.1064	13.7894	10.0131	11.0327	10.3066	12.0615	11.7911	13.3295	14.5072	11.0481	9.56675	10.0106	9.51096	12.0859	17.273	14.2715	9.65581	14.4427	11.6702	11.3466	8.31387	8.17245	8.49316	9.39695	7.71283	8.8102	9.85568	9.66231	13.3746	9.68415	15.2354	15.7386	13.2621	10.6329	12.7041	11.7901	9.6525	10.4103	8.99901	15.5058	9.35995	9.83576	10.6927	13.2253	13.3644	14.4948
153	14.1082	11.8384	11.247	14.1894	9.27321	10.9522	10.3919	11.5272	12.8061	12.1174	13.7752	14.9142	10.7175	10.7401	10.263	10.9217	12.9968	14.5869	11.1696	9.99277	12.9638	10.0161	12.2298	9.84093	9.93945	10.5689	9.84536	8.4585	8.73131	11.8808	11.5471	14.0313	9.59954	15.9647	16.1055	13.406	12.42	13.0522	12.8958	9.69947	11.0023	8.9216	12.752	9.52846	8.80102	10.3379	11.8679	12.0748	14.5463
154	11.5497	6.89251	8.31749	13.7817	13.9021	9.76785	10.4245	12.2284	12.8696	13.3425	14.7951	15.8216	11.8625	6.89251	9.99092	10.5864	13.6829	17.1957	14.2551	9.55509	14.8395	11.9965	12.9902	9.7076	10.1006	10.0548	10.4107	9.51367	9.93454	9.08665	8.25049	13.5978	10.2164	16.4552	16.672	14.5752	10.0133	14.574	14.0659	10.9931	11.03	9.64087	15.5229	8.8266	10.7442	10.9983	13.9093	14.216	14.2281
155	11.8738	8.96534	8.67868	13.5425	14.4066	8.22967	10.4935	12.0402	13.6988	13.4761	14.9954	16.0066	12.1371	8.38402	11.1501	11.3892	13.9219	17.8854	14.9122	9.7537	15.28	12.7526	12.9031	9.04087	9.5744	9.25937	9.75045	9.01378	9.33659	9.17809	8.56432	14.5824	10.943	16.5084	16.9676	14.7979	10.4105	14.6055	14.0288	11.4726	11.4383	9.86806	16.1401	8.46419	11.6313	11.421	13.302	13.475	15.2701
156	14.8522	12.4059	12.0306	14.3593	11.27	8.36533	11.0335	10.5744	12.6523	12.263	13.7549	14.8718	10.9812	11.6694	10.9229	10.1699	12.6088	15.2979	11.7003	7.72686	13.5289	8.8591	12.0281	10.1475	10.2034	10.4642	9.5536	9.10957	9.32182	11.4368	11.3024	13.7867	9.52247	15.6271	16.0173	13.543	12.5407	12.4626	12.1566	9.94476	10.2593	9.16137	13.5319	9.31755	9.61817	10.2858	13.0377	13.2918	14.7401
157	14.0512	10.3555	11.5342	14.2964	13.1472	11.0936	10.7936	10.2767	11.0049	11.8157	13.5562	14.2034	10.0781	10.4626	9.03057	9.58255	12.0815	16.8026	13.7849	10.5696	14.2996	11.6502	11.8717	9.04652	9.33069	9.42048	9.15252	8.09475	8.78729	10.9035	10.5975	12.2338	8.85455	15.5569	15.4754	13.2103	12.0517	12.6403	12.07	9.97776	9.86867	8.84865	15.1432	9.48601	8.88634	8.2944	13.1447	13.4555	13.168
158	13.9649	11.5441	10.7995	13.8099	13.8677	9.85992	10.5718	11.3739	12.9813	12.572	13.9267	15.0382	11.6342	10.8625	9.22207	10.823	12.9754	17.4438	14.2877	10.013	14.5871	11.6031	12.0164	8.07708	7.93109	8.56873	9.28528	8.34685	9.20265	10.4002	10.2278	13.9612	10.2493	15.6229	16.0931	13.7676	11.4006	13.9499	12.8931	9.90422	10.8158	8.79069	15.4213	8.63568	10.3648	11.2801	13.3753	13.3791	15.2445
159	11.8451	8.78993	8.58462	13.4611	13.4722	10.859	10.2938	11.4143	13.0253	12.8688	14.3751	15.4807	11.8642	8.86032	10.6347	10.5494	13.242	16.8306	13.8407	10.4396	14.3108	11.4296	12.608	11.0917	11.2827	11.2956	11.9308	11.4455	11.8509	8.86937	8.43022	13.7705	9.84827	15.9455	16.3555	14.0971	10.2403	13.7743	13.2068	10.6706	10.9977	9.59307	15.0471	8.99296	11.0043	11.033	14.9163	15.2254	14.6194
160	15.2726	12.9856	12.3193	14.4995	12.7673	8.67853	10.8578	12.1104	13.5136	12.8138	14.4908	15.5265	11.0967	11.5944	10.6912	11.7138	13.5712	16.565	13.4499	8.59807	13.9256	11.8816	12.3022	7.87547	8.52637	9.32907	8.44762	7.87547	8.09278	12.0206	11.9405	14.7612	10.2151	16.1513	16.6927	14.082	13.124	13.9353	13.5244	10.9827	11.4477	9.5159	14.7221	9.15478	9.2856	11.2276	12.4399	12.6289	15.6403
161	11.7392	9.7921	9.70256	13.4096	15.9394	6.94746	10.2741	9.45973	12.2742	11.2297	13.0803	14.7481	9.13918	6.9546	11.8901	10.2432	12.939	19.2463	16.3439	7.85417	16.705	13.7932	15.0215	11.88	12.088	12.254	11.817	11.1222	11.5725	8.80272	9.38821	12.7205	10.9294	16.3567	15.4448	12.6957	10.7881	12.7172	11.6726	9.07932	11.0363	10.701	17.4254	8.08336	12.5262	10.6931	15.8506	16.131	14.171
162	12.9689	9.82275	9.99947	14.3311	13.0402	9.45208	10.9389	11.0009	13.0596	12.9496	14.319	15.4927	10.8166	7.61423	10.0502	10.317	13.1615	16.4774	13.3672	9.09861	14.0084	10.2885	12.5292	9.02383	9.26192	9.65635	8.51348	7.61423	7.61423	9.97151	9.32549	14.4453	10.5442	16.1574	16.6847	14.2333	10.9147	12.8876	12.8778	10.9924	11.1464	8.97058	14.5248	9.22809	9.58215	10.4094	13.0237	13.2751	14.6146
163	14.5936	11.8058	11.7062	15.1375	11.4396	9.57657	11.4807	10.468	12.6408	11.935	13.6739	14.8404	10.4502	10.7991	10.5815	10.4864	12.6847	15.608	12.3656	8.33402	13.115	10.5947	11.5685	8.33402	9.43405	9.34577	8.95854	8.33402	8.63786	11.4048	11.3825	13.8521	9.07772	15.4835	16.029	13.1094	12.2823	12.6148	12.2459	9.25552	10.6863	9.09162	13.8717	9.23099	8.42766	9.80337	12.5781	13.2383	14.4698
164	13.643	9.38126	10.5842	15.2345	10.1452	10.3429	11.9608	8.22785	8.97305	10.3899	12.4085	13.1884	8.22785	8.22785	9.68944	8.22785	11.081	14.5487	11.2285	8.78743	12.8272	9.34189	11.3203	9.33608	10.1575	9.91115	9.51189	8.43607	9.10843	11.2396	10.9042	12.2471	8.22785	15.5263	15.0886	12.3254	11.7792	11.2946	10.8426	8.52068	9.17838	8.2975	12.9925	9.37586	8.3342	8.22785	12.1316	12.3407	12.7712
165	11.1002	8.78323	8.60072	13.1784	14.8417	7.05569	9.65588	11.7208	12.6514	12.315	13.9794	15.06	11.4958	7.6649	11.0673	10.3686	12.6766	17.949	15.0075	9.42148	15.0216	13.0768	12.783	9.73414	10.0722	10.3858	10.3174	9.7135	10.1628	8.04252	6.85071	13.597	10.2486	15.9421	16.0418	13.8595	9.72914	14.6854	13.7015	10.331	11.1214	9.46199	16.3611	8.4809	11.0992	11.7049	14.388	14.7627	14.8374
166	12.0059	7.85978	9.24203	14.1121	12.7476	10.341	10.4947	11.3783	12.2109	12.788	14.2811	15.2188	11.6223	9.4607	11.2449	10.159	13.3193	16.3708	13.4901	9.73894	14.3412	10.7527	12.839	8.32907	9.15914	9.27313	9.64505	8.85683	9.05376	9.70015	9.31917	12.9244	9.66741	16.0421	16.026	13.9587	10.7175	13.8538	13.1964	10.3777	10.794	9.20978	14.5672	8.4462	10.7699	10.5864	12.0005	12.2906	13.7233
167	14.5239	11.0852	11.645	15.1133	10.1336	10.6089	11.5159	10.608	9.00022	11.9403	13.4441	13.8101	8.13563	9.96423	9.76793	10.6149	12.6247	14.9586	11.4841	8.69815	13.1479	8.27104	12.8327	11.5284	12.0438	11.7434	9.53744	8.13563	8.46517	11.2125	11.2465	12.8111	9.09302	16.1115	15.7303	13.2585	12.6037	12.4625	11.9771	9.76718	10.4574	8.57232	13.0238	8.91505	8.57974	9.51879	13.0722	13.3949	13.3636
168	12.2742	8.84102	9.236	13.7294	12.2775	11.2327	10.3705	10.992	11.995	12.4607	14.0724	14.9728	11.2128	8.81527	10.8076	9.83006	13.0601	16.1285	13.223	10.2207	14.0484	10.7719	12.7219	9.40399	10.0144	10.007	10.5966	9.22789	9.81022	9.58396	9.66188	13.5297	9.3805	15.8154	16.1192	13.6601	10.8245	13.0739	12.5573	10.4913	10.5771	8.49726	14.293	8.92108	10.9914	10.7028	12.8067	13.1986	14.2319
169	14.2019	11.5453	11.2644	14.7956	11.6618	10.3742	11.5498	10.244	12.1884	11.7629	13.297	14.3923	10.9236	11.1424	10.4473	9.86693	12.107	15.9217	12.7584	7.96665	13.4803	10.2768	11.7841	8.10281	8.37571	9.1205	8.58396	7.96665	7.96665	9.91976	10.0119	13.7187	8.57497	15.4622	15.7555	13.1911	11.2945	12.7177	11.9767	9.38937	10.2486	7.96665	13.8629	9.36319	9.87526	10.3215	12.6599	12.6999	14.8452
170	13.8898	11.2818	10.9583	14.9543	11.4431	10.5746	11.3826	8.85091	11.5796	10.5966	12.5382	13.6108	9.35	10.6366	10.6767	9.34738	11.2426	15.6585	12.3822	8.73175	12.9891	11.0453	11.1656	8.98449	9.81879	10.1039	8.76198	8.18609	8.22611	11.2684	11.0451	13.045	8.18609	15.2034	15.0688	12.1048	11.7508	12.0259	11.3002	8.18609	9.71635	8.49875	13.9619	9.73157	8.18609	8.73576	12.4137	12.8357	14.083
171	12.7082	10.1671	9.78227	13.2982	14.9475	9.63029	10.0924	11.39	12.9667	12.6975	14.3065	15.382	11.6411	9.34833	12.2308	10.539	13.1661	18.2296	15.2758	10.2645	15.7804	12.927	13.4541	10.1714	9.9735	10.2986	10.3882	9.94727	10.2455	10.1476	9.80312	13.6394	10.324	16.0829	16.2599	13.9565	11.449	14.3435	13.4176	10.5512	11.0915	9.97841	16.3818	8.47326	11.5381	11.3274	14.3832	14.6105	14.8772
172	14.0619	11.0818	11.1396	15.0879	11.562	11.1321	11.6927	8.15307	11.0085	10.6274	12.3801	13.7509	8.85588	10.3374	9.73895	8.15307	11.1879	15.328	12.2072	9.41289	13.1462	9.4481	10.8034	8.33457	9.5609	8.95611	9.82597	8.15307	8.66409	10.8758	10.8031	12.3588	8.15307	14.8844	14.9838	12.2196	11.9188	11.4706	10.7194	8.98099	9.25413	8.15307	13.8925	9.75614	9.25337	8.15307	12.688	12.9851	13.6128
173	14.9544	12.8278	11.855	14.3649	14.275	11.201	10.7927	11.8741	13.2888	12.4243	14.2346	15.3325	11.647	11.4088	9.41382	11.7346	13.4349	17.6929	14.7306	10.8166	14.7505	12.4088	12.5763	8.1641	8.06659	9.18039	8.39945	7.58936	7.70797	10.7061	10.9309	14.4366	10.2538	15.916	16.4283	13.8526	12.6878	14.0296	13.4305	10.5382	10.935	7.74993	15.905	9.27879	10.5245	11.4624	12.5735	12.8128	15.4707
174	13.417	10.0101	10.3031	14.6649	10.7644	10.8966	11.257	10.5712	10.8718	11.7703	13.425	14.1446	9.10386	9.54829	10.0071	8.45486	12.3749	14.9558	11.5121	10.0464	13.1277	7.91469	12.1798	9.6171	10.3582	10.2234	9.66098	9.02233	9.27868	10.2479	10.6023	12.248	7.6546	15.5639	15.3364	13.1074	12.1183	12.453	11.9832	8.94164	9.4007	7.92667	13.1062	8.99486	9.09864	9.24778	12.2019	12.5168	12.9657
175	12.9276	9.77876	9.85711	14.0841	12.7293	10.263	10.7383	12.2886	12.879	13.2248	14.8205	15.7722	11.682	9.47927	10.0877	10.8976	13.8884	16.5586	13.568	9.24201	14.3603	10.6733	13.5629	8.09942	8.23009	8.68024	9.0282	8.61796	8.29275	9.53559	9.1565	14.089	10.7591	16.4968	16.766	14.4561	10.3735	14.2087	13.7364	11.1231	11.512	9.65653	14.6723	8.71278	11.4135	11.5748	12.0586	12.2035	14.8512
176	11.4949	7.18497	8.47504	13.7026	14.2298	9.35306	10.2325	12.9295	13.1519	13.7315	15.2976	16.1102	11.5595	6.8084	10.8521	11.3757	14.343	17.6264	14.8521	8.65497	15.0241	12.3251	13.5862	9.62366	10.0876	9.97704	9.80213	9.06463	9.49153	8.70555	8.06326	14.7739	11.1726	17.0029	17.374	15.1736	10.5011	15.0708	14.9281	11.9191	11.8717	9.99153	15.8795	8.27288	11.6208	11.7065	13.5565	13.8526	15.1222
177	14.6347	12.0699	12.0518	16.1467	9.3784	9.3784	12.8496	9.3784	12.1126	11.8197	13.8549	14.6826	9.3784	9.41417	11.3586	9.91292	12.9003	13.9493	9.3784	9.3784	11.0864	9.3784	13.5916	12.4685	12.7678	12.866	9.3784	9.3784	9.3784	11.6741	11.808	14.0497	9.52314	17.2815	16.5352	13.6271	12.5297	11.5916	12.1801	9.77053	11.8249	9.3784	10.9191	9.3784	9.3784	9.3784	12.9186	13.1212	14.5112
178	13.0535	10.1612	10.1143	13.7535	12.9694	11.0717	10.6922	11.0158	12.7042	12.3938	13.931	15.0963	11.392	9.57735	10.359	10.4469	12.9181	16.6049	13.5561	10.0076	14.2039	10.8406	12.6668	9.20351	9.63523	9.78601	9.93936	9.32317	9.41816	9.72921	9.56801	13.8407	9.96533	15.7513	16.1466	13.7414	10.7717	13.1897	12.5781	10.3066	11.0594	8.87234	14.7383	8.94008	10.8303	10.8507	13.205	13.4097	14.6287
179	11.3788	6.92182	8.84797	13.8408	14.8297	8.29176	10.3927	12.7533	12.7357	13.7208	15.2846	15.9474	11.7434	6.92182	10.8787	9.9952	13.4476	17.7128	14.7935	7.17978	15.1428	11.979	13.0043	10.1092	10.0747	10.6462	9.57295	9.41409	9.84968	9.11345	8.97215	14.2266	10.879	17.0036	17.2128	15.1447	10.7941	14.9302	14.8569	11.5044	11.4057	10.1797	16.1468	8.26368	10.8449	11.2647	14.498	14.7757	14.4641
180	10.5206	7.48883	8.54076	13.2422	14.2578	9.6619	10.1453	12.2821	13.7077	13.5164	15.0147	16.0825	12.2769	7.391	12.1893	11.3182	13.953	17.5985	14.5628	9.44312	15.3921	11.9924	13.5395	10.4535	10.4533	10.8004	10.4965	9.99532	10.2677	7.75695	6.69197	14.2849	10.7969	16.6332	16.9243	14.8626	7.61483	14.7503	14.5206	11.3221	11.5517	9.88113	15.9262	8.47625	11.4887	11.3632	14.2569	14.4807	14.8363
181	15.0851	12.3172	12.1388	14.0464	11.785	10.3571	10.4676	10.7126	12.4392	12.4119	14.1181	15.0903	11.0905	11.7096	9.99075	10.3025	12.2963	15.4559	12.2201	7.3972	13.4182	9.48561	12.6611	10.5887	10.7937	11.015	10.1291	8.74327	9.63584	11.0123	11.0567	13.2469	9.09101	15.9959	16.0256	13.6964	12.8049	12.7496	12.362	10.4506	10.2078	8.57033	13.7502	8.80181	9.59544	9.88245	12.8674	13.154	14.2598
182	15.3657	12.9993	12.5556	13.6787	14.7704	7.0834	10.1152	13.6704	14.7218	14.133	15.7979	16.7789	12.2822	10.9481	11.037	12.8111	14.7405	17.8695	14.8977	7.0834	15.0052	12.347	13.5305	10.3698	10.6467	10.9618	10.2794	9.45754	10.2172	12.4399	12.1416	15.3872	11.5146	17.5046	17.7054	15.6068	13.7586	15.416	15.6095	12.1312	12.4328	11.0601	16.255	8.22528	11.3	12.1529	14.6414	14.927	15.7906
183	14.3371	11.7604	11.3214	14.2639	11.703	10.9089	11.0593	9.38383	11.7533	11.3267	12.9023	14.0704	10.2426	11.0455	10.5128	10.0186	11.7	15.5832	12.3464	8.78378	13.3801	9.49403	11.7298	9.19587	9.37176	9.53563	9.24238	7.99958	8.32553	11.0223	10.8104	13.0964	8.29145	15.0362	15.298	12.6248	11.7155	11.7537	11.1109	8.87056	9.7512	8.18412	13.8191	9.21579	9.61123	9.53914	12.7181	12.8962	14.1355
184	15.0866	12.7606	12.2952	14.7028	13.9492	7.94089	11.1205	12.4516	13.6881	12.9856	14.588	15.6783	11.6049	11.1208	10.2761	11.861	13.7314	17.5716	14.5105	7.94089	14.573	12.5415	12.664	7.94089	8.57657	9.72866	8.73328	8.32104	8.46876	12.0445	11.7302	14.8521	10.3903	16.4374	16.8507	14.2851	12.8269	14.445	13.8183	11.1067	11.7434	9.80715	15.6203	9.48525	9.44527	11.9368	13.11	13.5081	15.7915
185	10.9714	6.69005	9.24982	13.3138	15.7671	7.36504	9.81577	9.85477	10.3015	10.9381	12.7468	14.3598	9.9356	6.48621	12.0161	8.35058	12.1267	18.7133	15.8658	8.6513	16.0287	13.3889	14.1566	11.2218	11.3898	11.5615	11.4596	10.8203	11.2211	8.64635	8.69973	12.0367	10.5839	15.8459	15.1452	12.4495	9.98655	13.2703	11.7869	8.88565	10.4903	9.36798	17.0174	8.167	12.5504	10.4887	15.3915	15.7039	13.6935
186	14.7829	11.7583	11.4895	15.0942	8.63153	8.12988	11.5983	10.6105	12.1393	11.9593	13.4512	14.5656	10.2211	10.7463	8.93198	10.6442	12.8531	14.2725	10.719	8.12988	12.717	8.27877	12.8457	11.4772	11.9819	11.827	10.116	8.39558	9.19138	11.501	11.56	13.3498	9.53147	16.2842	15.9748	13.1853	12.7509	12.281	11.7816	9.75229	10.8737	8.12988	12.3537	8.82971	8.62578	9.36295	13.0698	13.2502	14.1256
187	14.7384	12.1353	11.8466	14.4122	10.3836	10.303	11.1305	10.583	12.5516	12.2842	13.754	14.8182	10.8271	11.2442	9.60222	10.9427	12.6898	15.1353	11.9226	8.24326	13.2686	9.92054	12.1483	10.1876	10.59	10.6378	9.71824	7.87952	9.44758	11.0545	11.0399	13.5899	9.29179	15.7372	15.9929	13.3985	12.2518	12.4685	11.7835	9.61387	10.4743	8.20105	13.2564	9.46621	9.71949	9.69758	13.2946	13.503	14.5467
188	10.3984	6.83518	7.58362	13.3739	14.7479	9.63727	10.061	11.8567	12.5628	12.8755	14.4971	15.393	11.7906	6.83518	11.4594	9.95965	12.9458	17.856	14.9152	9.45695	15.2154	12.36	12.8596	10.3669	10.6877	10.858	11.0343	10.2583	10.6474	6.83518	6.83518	12.8966	9.54922	16.3775	16.2476	14.2922	8.84296	14.8856	14.0667	10.683	10.5096	9.67921	16.3767	8.51881	11.1207	10.8184	14.9717	15.2992	14.0932
189	12.5444	9.77273	9.34153	13.8373	14.3968	10.3606	10.6228	9.94258	12.1135	11.6901	13.38	14.4181	10.921	8.54652	9.81351	9.20056	11.791	17.5398	14.5659	9.87251	14.663	12.0122	10.973	8.1556	8.21582	8.85508	9.94805	8.77414	9.31325	9.85164	9.79741	13.2228	9.75102	15.1294	15.6388	13.1283	10.9775	12.8411	11.7258	9.74167	10.318	8.56548	15.9549	9.23581	10.1718	10.607	14.0324	14.3071	14.4314
190	14.07	11.5672	11.1379	12.925	15.1824	9.09325	9.40695	11.5483	13.0315	12.314	14.026	15.3866	11.3042	9.81036	11.0538	10.9248	13.2096	18.1818	15.3994	9.70564	15.6306	13.006	13.6478	9.77453	10.1881	10.3939	10.4507	9.63849	10.0434	11.0586	10.842	13.6499	10.1866	16.1988	16.1496	13.6558	11.8807	13.8904	13.357	10.3574	11.3343	9.77457	16.4615	7.45	11.595	11.464	13.9687	14.3423	14.7092
191	12.653	9.13245	9.63015	13.5462	13.874	9.80037	10.1029	11.7361	12.4957	12.8819	14.5718	15.5032	11.7025	8.97419	10.8139	10.2423	13.3254	17.2409	14.3634	9.60446	14.6731	11.0242	12.8531	9.06905	9.71516	9.48772	10.2246	9.05086	9.55105	9.61068	8.93361	13.687	9.8988	16.0534	16.4329	14.1342	10.6456	13.8121	13.2993	11.0235	10.9288	9.11073	15.3908	8.47596	11.0854	11.0226	13.3991	13.6936	14.4287
192	14.8419	12.4389	11.9068	14.2529	11.1993	11.0772	10.7798	10.7349	12.3497	11.4031	13.2577	14.4769	10.3892	11.5912	9.51525	10.8892	12.5909	15.4672	12.6033	8.87623	13.5641	10.1819	12.263	9.69814	10.1075	10.2575	9.56129	8.58691	9.14993	12.0519	12.0078	13.3829	8.83831	15.5915	15.5761	12.6529	12.7011	12.2063	11.8376	9.4825	10.6835	8.90615	13.6044	8.8744	9.3962	10.0495	12.4329	12.9446	14.229
193	10.9387	7.70989	7.27525	13.5356	13.1864	10.6005	10.0901	12.1214	13.5062	13.3333	14.8161	15.8351	11.7744	6.91497	10.8166	11.3693	13.82	16.6766	13.5585	9.92599	14.5308	10.8247	13.2605	9.82975	10.1167	10.2476	9.99646	9.21979	9.61876	7.85524	6.91497	14.287	10.7438	16.3769	16.7388	14.4913	7.12823	14.0707	13.8084	11.0113	11.4387	9.93035	14.8464	8.86754	11.1465	11.3946	13.229	13.4756	14.7969
194	14.1495	11.2037	11.1836	14.3034	11.475	9.90129	10.9986	9.89341	11.5152	11.4509	13.1818	14.1555	10.6306	10.6704	9.58138	9.86037	12.0461	15.5102	12.3834	8.84482	13.5044	8.73878	11.735	9.49157	10.4143	9.86605	10.0018	8.58019	9.46855	10.5922	11.2005	12.9344	8.55909	15.4396	15.5278	12.898	12.2375	11.9348	11.5555	9.72922	9.69791	8.47737	13.795	8.98436	9.87954	9.48338	12.9507	13.3073	13.9171
195	15.591	13.2782	12.881	13.9596	11.9398	9.33941	10.5622	11.5544	13.4511	12.7721	14.3913	15.432	11.5877	12.3781	10.7949	12.1174	13.6004	15.8554	12.6656	8.95333	13.9511	9.43773	12.9962	9.61079	9.98482	10.1503	9.94488	8.62411	9.50084	12.4329	12.1867	14.4007	10.3286	16.2042	16.4859	14.0409	13.4949	13.452	13.1945	10.6962	11.3549	9.3383	13.907	8.68678	10.2141	11.0048	12.8573	12.9324	15.2666
196	14.7105	12.0017	11.9293	14.0605	12.1622	10.4053	10.7844	10.5981	12.8081	12.3063	13.7983	14.8594	11.1198	11.4298	10.384	10.8749	12.6716	16.0199	12.7751	8.44302	13.8737	10.1251	12.1918	9.2654	9.76568	10.0761	10.1565	8.37618	9.25141	11.8627	11.6194	13.7908	9.25011	15.5472	15.926	13.3857	13.0489	12.8304	12.349	10.044	10.5789	8.33224	14.1776	9.01751	10.2689	10.7852	12.8795	13.0833	14.7278
197	13.0197	10.3276	10.1359	13.6954	12.7063	10.794	10.4751	11.3083	13.0052	12.6498	14.1795	15.2451	12.0245	10.7125	10.6793	10.7893	13.1555	16.273	13.0505	9.50845	14.1206	10.2121	12.6295	9.88131	10.2814	10.323	10.2911	9.50341	9.99733	9.63659	9.4132	13.8162	10.107	15.7972	16.1077	13.6259	10.6797	13.4011	12.7567	10.3075	10.8149	9.31283	14.4266	8.88292	10.6756	10.9263	13.1259	13.3517	14.7426
198	12.1753	7.76041	9.47478	14.4368	13.2903	9.88376	11.0151	10.7448	11.694	12.5808	14.0838	14.7405	11.7458	9.99058	10.7318	8.59724	12.4405	16.9202	13.6674	9.38767	14.54	11.4237	12.1737	8.77299	7.94625	9.18461	8.86029	9.02272	9.21052	8.55537	8.97396	12.873	9.33878	15.7446	15.8953	13.8575	10.6821	13.5339	12.3975	10.3568	10.6484	8.59686	15.1853	9.36567	10.3507	10.5518	12.9932	13.149	13.8207
199	11.6601	9.30941	8.70426	13.6102	14.8288	9.82626	9.85215	12.4756	13.5589	13.0068	14.6582	15.6546	12.1314	8.90107	10.6213	11.3247	13.5493	17.8703	14.9211	9.40558	14.9867	12.8177	12.105	9.6842	10.2111	10.2791	10.7311	9.79718	10.3263	9.319	8.37004	14.3134	10.621	16.2983	16.6044	14.2799	9.98475	14.7199	14.1114	10.9008	11.5302	10.3736	16.2047	9.09201	10.4126	11.8575	14.3824	14.8051	15.1754
200	13.9181	11.495	10.744	14.5036	12.2465	11.1646	11.2676	10.075	11.8398	11.6046	12.9371	14.1244	10.7347	10.9527	10.1413	9.80043	11.6735	16.1913	12.9152	9.82689	13.5855	10.5523	11.6831	8.53568	9.30155	9.58129	8.75056	8.7919	8.3942	9.8163	9.9284	13.1045	8.5932	15.1174	15.2715	12.7232	11.1957	12.5236	11.2701	8.43851	10.0725	8.49768	14.138	9.41624	9.99949	9.50241	12.6034	12.8076	14.5111
201	14.8081	12.3935	12.1796	14.1676	10.5162	10.6909	10.4605	11.2859	12.6626	12.2029	13.8405	14.9594	11.2357	11.7209	9.78842	11.0158	12.8631	15.0309	11.9261	8.49543	13.2399	10.1146	13.027	10.2399	10.4728	10.824	9.3544	8.93006	9.0992	11.8925	11.6494	13.9142	9.96645	16.1004	16.0574	13.5291	12.8088	13.1116	12.8498	9.97747	11.1624	9.11303	12.9533	9.15118	9.81329	10.9069	12.0176	12.0869	14.6108
202	12.251	9.78922	9.46668	13.2945	11.7901	10.5508	9.72452	11.8523	12.9812	12.3933	14.0743	15.0772	11.3031	9.20313	10.9146	11.1434	13.2074	15.4837	12.3201	8.29217	13.9005	10.45	12.6548	12.1036	12.4089	12.6333	10.2375	9.77036	10.3998	8.77081	8.63223	13.8944	9.67922	16.0724	16.0638	13.5561	9.90727	13.6578	13.3287	10.3006	11.188	9.25007	13.7108	8.57911	10.221	10.8712	14.0884	14.6117	14.3959
203	14.4375	11.8599	11.6886	14.7472	12.1775	10.1888	11.2662	10.9341	12.609	12.0191	13.7613	15.0591	10.8498	11.8334	10.1672	10.8508	12.9584	16.2685	13.3863	8.16477	14.1657	10.7191	12.6455	9.64345	10.1831	10.2069	9.44844	8.34003	8.53135	11.7234	11.598	14.0028	9.81175	16.1197	16.2043	13.4732	12.164	13.2961	12.4253	9.94191	11.1597	9.5609	14.7042	8.97386	10.7083	11.2606	13.0049	13.4589	14.9124
204	15.1328	12.8207	12.2581	14.0242	11.4244	9.94522	10.4493	10.9037	12.4253	11.6506	13.3656	14.576	11.1862	12.1588	10.6843	11.1084	12.6366	15.2292	12.3096	9.38939	13.433	9.2776	12.1925	10.4331	11.2191	11.3329	10.1225	8.59522	9.77039	11.7095	11.6349	13.5297	9.55128	15.4012	15.6325	12.8096	12.2303	12.4552	12.104	9.62085	10.3569	8.99874	13.3904	8.34533	9.56302	10.0025	12.9019	13.3432	14.5283
205	13.9238	10.4818	12.1512	14.1846	11.8488	10.5045	11.0332	10.5957	11.1293	11.8713	13.905	14.0428	9.07112	9.87178	10.3796	10.4869	12.2677	16.1132	12.7547	9.40261	13.9982	10.5431	12.721	10.8464	10.9162	11.7126	10.5938	10.246	11.0025	9.65841	9.64096	12.0321	7.73375	15.5464	15.0335	13.0707	12.1031	12.7974	12.3367	8.54327	8.93622	8.98543	13.7833	8.75744	8.47352	8.15689	13.9519	14.5498	12.8527
206	13.5071	9.9086	10.8913	14.1947	11.6148	10.0271	10.664	11.4027	12.2711	12.5296	14.1409	15.151	11.5898	10.6456	10.2289	10.3674	13.1639	15.4143	12.5222	9.17128	13.8601	8.98075	13.111	10.3786	10.8334	10.7517	10.0823	9.13065	9.44925	10.6207	10.4661	13.5574	9.87345	15.9912	16.1585	13.5916	11.5575	13.1473	12.6998	10.5413	10.8563	8.77203	13.5973	8.45562	10.6569	10.7054	12.5258	12.7984	14.335
207	14.3429	11.1513	11.4181	14.8622	11.5067	11.6266	11.3896	10.1757	11.5183	11.5276	13.1326	14.3624	10.0776	10.6381	8.76716	9.50722	12.4165	15.3791	12.3401	8.66713	13.6377	9.58752	12.1584	9.3355	10.0919	9.39136	9.77187	8.83543	9.42226	10.0477	10.3914	12.7599	8.08143	15.4664	15.4851	12.8406	11.7963	11.7501	11.6344	9.10517	9.58949	7.854	13.653	9.51393	9.98929	9.44795	12.6979	12.975	13.7225
208	14.862	12.1177	11.6915	14.3818	12.9822	10.6969	10.8182	10.1986	12.1273	11.4703	13.1683	14.5389	10.9579	11.6854	9.53519	10.7382	12.4648	16.4852	13.5874	9.52999	14.2831	10.682	12.3641	9.13215	9.84328	9.66094	10.1144	8.66338	9.49777	10.2684	10.5133	13.1137	9.09817	15.2031	15.5435	12.8001	12.0065	12.2742	11.5298	9.8236	9.84265	7.46256	14.7844	8.92386	11.135	9.77791	13.0181	13.3042	14.1706
209	13.8603	11.2039	10.9814	12.7547	14.6727	7.64185	9.41472	13.2628	14.233	14.1143	15.5813	16.5203	12.9211	10.3946	11.5425	12.3395	14.5368	17.8136	14.888	8.74266	15.4875	12.2815	13.8279	10.6576	10.9176	10.9634	10.9843	10.4286	10.7752	9.29735	9.17934	14.003	10.3574	16.9281	16.8701	15.2214	11.4815	15.7053	15.3615	11.1305	11.2789	9.95824	15.9727	7.95748	11.8191	11.4646	14.52	14.6779	15.088
210	14.9002	12.4109	12.1003	14.2696	11.0589	10.3421	10.8222	12.0349	13.5789	12.9609	14.6509	15.7375	10.5157	10.3025	10.2359	11.9152	13.9836	15.3018	12.3083	8.68914	13.2421	9.58703	12.7692	9.95733	10.3586	10.5544	9.68591	8.23722	8.76377	12.2663	12.1744	14.8208	10.9173	16.4593	16.9773	14.3046	13.0841	13.2662	13.6387	11.2422	11.5289	9.49466	13.3069	8.44186	9.62506	10.8073	12.5497	12.953	14.9067
211	15.0947	11.8863	12.4521	14.3071	11.5008	10.3678	10.7883	12.1539	11.2846	12.6408	14.2841	14.5814	10.7563	11.6915	10.3298	11.7285	13.6457	15.6915	12.6432	8.66194	13.9998	10.2878	13.5743	10.6122	11.0298	10.7986	9.81228	7.69537	9.1097	12.1811	12.0301	14.0096	9.87396	16.3504	16.5154	13.9454	13.2414	13.0974	12.6646	10.731	11.0719	8.93234	13.726	8.9237	10.8073	10.7327	12.3059	12.5251	14.7014
212	13.3918	10.701	10.2084	14.1441	12.7658	10.5851	11.0053	9.93207	12.3202	11.8957	13.4611	14.5959	11.2704	10.6784	9.83387	9.82236	12.1617	16.2757	13.1029	9.84225	13.7903	9.52121	12.0701	10.1234	10.4457	10.5428	9.51558	8.87465	9.02325	10.4399	10.2958	13.314	9.68114	15.2283	15.6579	13.0232	11.4298	12.2819	11.6543	9.43105	10.0853	8.39213	14.5038	9.33106	9.91591	9.87354	12.9998	13.188	14.1627
213	11.6328	7.56892	9.00711	13.8587	13.6689	8.87505	10.2292	12.3009	11.6347	13.6514	15.174	15.507	11.4946	7.29385	11.1728	11.1961	13.9155	17.2162	14.1973	9.05942	14.9787	10.9849	13.4351	9.52939	9.57077	9.58531	9.91225	9.37867	9.5397	9.02961	8.44097	13.8176	10.447	16.6472	16.723	14.8028	10.2126	14.4462	13.8495	11.1764	11.2628	10.0932	15.3192	8.79522	10.8737	11.4043	13.3149	13.5437	14.7118
214	15.0228	12.1446	12.1256	14.1542	12.1588	10.3528	10.8098	11.2288	12.4927	12.466	14.0431	15.0285	11.3817	11.8393	10.6763	11.2059	13.1727	15.9264	12.9671	9.36758	13.7257	9.2754	12.6433	10.1107	10.9331	10.7118	10.1017	9.03763	9.73919	11.6563	11.0763	13.604	9.90144	15.9693	16.162	13.7051	12.4653	12.8981	12.5507	10.773	10.669	9.11825	14.001	8.75718	10.4967	9.98794	13.3198	13.6117	14.3563
215	15.8578	13.3319	13.0018	14.1678	10.8733	9.24585	10.7938	11.7357	13.5114	12.698	14.4711	15.633	11.6892	12.2805	10.5269	12.0991	13.8749	15.118	12.0101	7.55654	13.4913	9.03398	13.2282	10.8908	11.3948	11.6177	10.051	9.02116	9.65766	11.7788	11.9185	14.4067	10.33	16.2951	16.6136	13.949	13.2473	13.2516	13.1516	11.0114	11.4069	9.07718	13.2156	7.97273	10.2467	11.0221	13.1408	13.4556	15.2889
216	14.0948	11.5253	11.2167	14.0988	13.473	10.0046	10.9058	10.2465	12.2197	11.857	13.3838	14.4916	11.4423	11.5868	10.2256	10.4141	12.1554	16.9027	13.7726	9.27931	14.7584	11.1186	11.9192	8.47006	8.81502	9.20126	10.2867	9.35068	9.75317	10.8924	10.6472	13.3725	9.34472	15.2203	15.5382	13.0584	12.1333	12.9188	11.7508	9.3932	10.2328	8.4247	15.1289	9.36188	10.8275	10.6104	12.8968	13.1327	14.7282
217	14.4358	11.267	11.5512	14.4523	11.6351	10.6674	10.959	10.2799	11.2744	11.4173	13.067	14.1403	9.49197	10.4607	9.40772	9.89868	11.7161	15.5035	12.3482	8.24989	13.6661	9.3517	12.1418	10.2962	10.6704	10.4841	9.9344	8.84556	9.35159	11.4154	10.8794	12.5415	8.62293	15.4231	15.2433	12.6325	12.2232	11.9827	11.669	9.6036	9.5364	7.9265	13.7474	8.94393	10.1239	8.65915	13.155	13.4114	13.3876
218	12.2848	9.85829	8.88231	13.3623	13.1154	10.6119	9.82261	12.9042	13.9164	13.4289	14.9453	15.9808	12.4483	9.75879	11.1756	12.0081	14.0944	16.5314	13.4921	9.37465	14.4729	11.4195	12.9745	9.90833	10.3971	10.5621	9.70368	8.64995	9.19935	8.70829	8.32798	14.5624	10.5964	16.5211	16.7332	14.4956	10.3036	14.8021	14.4031	11.0931	11.685	9.6661	14.6637	8.44412	10.7097	11.6643	12.7723	13.0611	15.1501
219	12.3551	8.29638	10.0876	13.8708	13.9166	8.94818	10.726	11.5385	12.1651	13.1877	14.7183	15.2507	11.2559	7.77169	10.1531	9.96613	13.1761	17.2132	14.0216	7.51395	14.7952	11.5592	12.3649	9.83312	10.0476	10.0691	9.9805	9.08371	9.42112	9.54314	9.39677	13.4362	9.66561	16.1666	16.3601	14.3566	10.7918	14.0453	13.3717	10.9356	10.8791	9.55431	15.3289	8.49787	9.84664	10.8594	13.6784	13.9712	14.3122
220	14.9625	12.3377	12.1062	14.5397	11.9604	10.4071	10.8353	11.518	12.6819	12.1714	13.7235	14.8144	11.0018	11.9608	10.2039	10.881	12.7358	15.7982	12.7487	8.04129	13.73	10.9127	11.8643	8.33381	8.38368	9.86551	9.67323	8.63288	9.32545	12.2637	12.473	13.8214	9.40439	15.6016	15.974	13.4378	13.8308	13.4008	12.7886	10.0992	10.7987	9.28743	14.1039	9.31948	9.71166	10.8701	12.4681	12.4906	14.7812
221	14.7883	11.5081	12.1489	13.8019	13.1097	9.2521	10.3584	11.7083	12.3173	12.748	14.4201	15.1969	11.4473	11.9509	10.7692	9.70081	13.0848	16.7915	13.8569	7.21044	14.4134	10.9289	13.2353	8.74953	8.91289	9.43124	9.4056	8.67767	9.32707	10.7052	10.7179	13.2411	10.1071	16.0313	16.0069	13.9261	12.4901	13.8946	13.435	10.9421	10.643	9.09838	14.8985	8.51582	11.773	10.5772	12.9988	13.2745	14.4428
222	14.8056	12.1104	11.9792	14.2466	12.9997	11.3645	10.6176	10.4397	12.4868	12.3255	13.9321	14.8976	11.2101	11.3277	9.81248	11.3709	12.8113	16.4932	13.3135	9.69618	14.199	9.76757	12.0785	8.75223	9.40517	9.06916	9.96611	8.53352	8.97054	11.298	11.3335	13.7141	9.36724	15.5624	16.0433	13.6587	12.753	12.6706	12.2355	10.2611	10.2265	8.63673	14.6786	9.32831	10.202	9.7624	12.7565	12.9065	14.7034
223	15.2492	12.7848	12.3499	13.8376	13.9239	9.33371	10.2231	12.0679	13.7586	12.9443	14.69	15.8212	11.9146	11.686	10.4312	12.1693	13.7726	17.2294	14.3496	8.39107	14.4713	11.9232	12.6262	8.31696	8.75267	9.53011	9.45242	8.35782	9.15534	12.1655	12.0667	14.5469	10.9396	16.2481	16.7598	14.2107	13.4452	14.104	13.7406	11.2536	11.6246	9.66213	15.5055	9.63261	10.7617	11.5841	13.1335	13.4929	15.4334
224	11.585	8.37445	8.59825	13.2703	14.8947	8.436	9.83827	12.2562	13.5717	13.4282	15.0187	16.0999	12.2518	7.05755	11.1038	11.0812	13.8006	17.8289	15.1202	7.60731	15.3191	12.5315	12.742	9.19058	9.86228	9.62532	10.3269	9.10977	9.64462	8.44696	7.56567	14.4135	10.9054	16.5439	16.9723	14.7147	9.78396	14.7137	14.1246	11.5823	11.4761	9.88329	16.384	8.57658	11.589	11.5981	13.9418	14.3281	15.2209
225	11.6012	7.67371	8.96748	13.9341	13.1125	10.1369	10.5764	11.1973	12.377	12.6286	14.2	15.2269	11.9843	8.94949	11.0461	9.56634	12.742	16.8026	13.8862	8.18297	14.5406	11.2009	12.259	8.33862	9.14195	8.9056	9.80629	8.66339	9.28775	7.91524	8.36396	12.7444	9.48621	15.8341	15.8405	13.7864	10.0314	13.7005	13.109	10.2693	10.5637	9.29163	15.142	8.86694	10.7232	10.1078	12.736	13.0918	13.8651
226	12.6194	9.65597	9.37976	14.4999	12.8192	9.56233	11.1562	11.9132	13.3443	12.7129	14.5666	15.7264	11.1648	8.99839	10.1354	11.2132	13.6192	16.4455	13.5331	7.71758	14.0192	11.1028	12.7253	10.2624	10.8797	11.1551	9.58509	8.44046	9.18047	10.7399	10.8607	14.5939	10.8083	16.4304	16.8732	14.0907	11.4439	13.4662	13.4988	11.4049	11.5948	9.43909	14.7142	8.06617	10.3344	11.3041	13.5605	14.1054	14.9168
227	15.0242	11.7363	12.4072	14.9469	10.7051	9.89219	11.5524	11.1273	12.188	12.2656	13.8375	14.849	10.7656	11.622	10.08	9.6853	12.6781	15.2526	11.9692	8.00401	13.2842	8.44695	12.6399	9.63769	9.51534	9.77482	9.39869	8.41786	8.38984	12.3599	12.2112	13.3375	8.89686	15.965	16.0481	13.5636	13.35	12.8788	12.5249	10.291	10.2253	7.9831	13.4606	9.19722	9.89719	10.0706	12.2502	12.362	14.2007
228	14.5125	11.027	11.7348	14.24	11.9463	9.47436	10.8906	9.81684	11.6479	11.357	13.2791	14.133	10.8168	11.4259	8.88651	10.01	12.0181	15.6884	12.6385	7.72681	13.8682	9.51056	11.8571	10.6403	11.0596	10.7872	10.8299	9.87836	10.5688	10.5635	10.7077	11.9246	7.58242	15.2475	14.9185	12.698	12.444	12.7121	11.8261	9.40496	9.71362	7.58242	14.0015	8.85736	10.676	9.22092	13.7349	14.0211	13.0677
229	12.0703	9.64693	8.88625	13.7806	12.3965	11.0261	10.1364	11.1131	12.4501	11.713	13.5571	14.6585	10.8916	9.61362	10.468	10.2676	12.4186	15.9216	12.8768	9.76325	13.915	10.8305	12.2599	10.2317	10.5421	10.7301	10.3862	9.86284	10.2616	10.279	10.0371	13.6105	9.00189	15.7187	15.757	13.1607	10.7861	13.186	12.631	9.89176	11.0331	9.12614	14.2951	9.23854	10.0574	10.6482	13.3688	13.7901	14.4302
230	13.449	10.6336	10.3473	13.6465	12.3816	10.4891	10.5205	10.117	11.7945	11.6951	13.2043	14.3327	10.6033	10.5653	10.2349	9.60014	12.0384	16.0165	12.943	8.69259	13.8536	10.1498	11.6815	10.9835	11.1409	11.2153	11.9866	11.281	11.858	9.59044	9.01154	12.7659	9.37022	15.0248	15.3634	12.9012	10.3612	12.3419	11.5741	9.55182	9.94839	9.15306	14.3062	9.2431	10.2161	9.76556	14.7123	15.0113	13.9189
231	14.2183	11.9765	11.2582	14.854	11.9161	8.27275	11.1869	10.3464	11.5584	10.7841	12.7647	13.9232	10.5222	11.3408	10.1943	9.58736	11.5658	15.8304	12.6578	8.08664	13.6881	11.2681	11.8088	11.0798	11.5627	11.8412	10.1711	9.01681	9.57805	10.7467	11.0587	13.108	8.15355	15.312	15.1574	12.2828	12.2384	12.5695	11.4991	8.85717	10.182	8.08664	14.0837	9.74601	9.4447	9.39444	13.5765	14.1383	14.4607
232	14.3574	11.4693	11.6691	14.9572	11.2927	10.916	11.7205	8.91958	11.7256	11.5901	13.1575	14.2614	9.47124	9.34622	9.86797	9.77875	12.3884	15.4676	12.3157	8.29098	13.6976	8.6805	12.4971	10.7797	11.1007	10.8086	9.78129	8.84812	8.50519	10.8069	10.7592	12.8125	8.29496	15.7427	15.4448	12.9424	12.1856	11.512	11.4035	9.53742	10.2211	8.29098	13.5932	9.53853	9.74107	8.29098	13.5288	13.8281	13.603
233	14.4963	11.6133	11.614	13.9839	13.6395	10.9909	10.3533	10.631	12.4501	12.3677	13.94	14.8901	11.3236	11.3019	9.38778	10.7897	12.7834	17.0551	13.969	9.34093	14.6087	11.3879	12.2482	8.53867	9.00383	8.77797	9.88144	9.11423	9.02561	10.5313	10.907	13.5575	9.65533	15.6582	16.0035	13.641	12.2979	13.0411	12.2046	10.4735	10.3971	9.24102	15.1933	9.24863	10.7161	10.503	13.1915	13.3967	14.517
234	12.8461	10.0431	9.74073	14.4204	12.7921	9.76171	10.7203	11.415	12.8051	12.117	13.8424	14.9978	11.3998	10.2965	11.0496	10.5355	12.7646	16.1973	13.144	7.67772	14.0757	11.1212	12.0622	8.84143	9.22849	9.9729	9.59523	7.67772	9.20013	10.0889	10.1098	14.0046	10.1837	15.745	16.098	13.3931	11.4286	13.4623	12.8705	10.2863	10.8501	8.85884	14.4433	9.20701	10.3366	10.9	12.953	13.3268	14.7909
235	10.2885	6.89841	7.77646	13.4662	15.5883	7.15064	9.98255	9.81359	11.0301	11.4765	13.0669	14.5438	9.60178	6.89841	11.3826	9.13014	12.1059	18.356	15.6706	7.47782	15.4738	13.2919	13.3962	11.2597	11.8522	11.5988	11.6692	10.6626	11.2417	8.6276	8.72639	12.2718	10.1191	15.7238	15.3962	12.8765	10.4008	12.7298	11.8658	9.92524	10.0892	9.66916	17.0339	8.17701	11.9328	9.81411	15.5121	15.8677	12.9911
236	14.982	12.0149	12.1202	14.2426	10.755	7.88837	10.8149	10.6008	12.0481	12.0422	13.6464	14.6688	10.491	11.4427	9.61941	11.2622	12.8497	15.0398	11.994	7.53344	13.223	8.57267	13.0663	11.971	12.5553	12.3926	10.4821	9.49701	9.96766	11.5161	11.0335	12.7923	9.13558	16.0878	15.7312	13.2854	12.6508	12.1529	11.8721	9.82958	10.6371	8.44129	13.1536	8.36196	9.92154	9.32096	13.6984	13.9862	13.7446
237	13.6114	10.1363	11.2165	14.8619	11.2903	9.48798	11.3144	10.9633	11.7118	12.8531	14.4755	14.9169	10.735	9.99506	11.1839	9.29097	12.8763	15.7402	12.2286	8.14374	14.0178	9.4718	12.8368	10.4832	10.4774	10.8974	9.64555	8.96407	9.52086	10.5314	10.4938	12.7307	9.52683	16.3731	16.0833	14.1934	12.4858	13.1721	12.7065	10.3229	10.7146	9.26925	13.7951	8.2787	10.0639	10.0566	12.8123	12.8974	13.4378
238	13.2076	10.6495	10.0259	13.3302	14.7995	9.66295	10.1961	12.0954	13.6649	13.3968	14.9069	16.0042	12.2277	9.48079	11.1201	11.4152	13.9984	18.2181	15.2677	9.76226	15.4779	12.4968	13.3691	9.65688	9.60065	10.0068	10.6444	9.91506	10.4068	9.84289	9.48862	14.0405	10.7827	16.3097	16.652	14.4699	10.9428	14.6565	13.8797	10.9349	11.4225	10.0372	16.1665	8.43804	11.6754	11.7675	14.2942	14.4727	15.1771
239	12.6839	8.36862	9.7256	14.0327	13.5377	8.7778	10.7104	13.0725	13.031	14.0228	15.4878	16.1697	11.8286	8.64374	11.9702	11.0211	14.3455	16.9828	14.0142	7.26572	14.4943	10.6571	13.7501	10.2512	10.4929	10.7237	10.2534	9.75399	10.2374	9.58496	9.28893	14.5484	10.8962	17.0387	17.3482	15.1467	10.9597	14.8751	14.6619	11.6129	11.7861	10.3893	15.0459	8.20619	11.4251	11.7965	13.8501	14.1431	14.9836
240	14.3895	11.1503	11.6258	14.4692	10.5059	8.55706	10.9774	10.1007	11.3528	11.6893	13.2879	14.2377	9.70666	10.4128	9.33964	9.54216	11.9195	14.5814	11.3251	7.81515	13.0939	8.67324	12.7694	12.0927	12.3717	12.4648	10.2954	9.11303	9.9066	11.1222	10.6475	12.4981	7.9878	16.2628	15.5148	13.0524	12.5708	11.9323	11.8524	10.172	10.398	7.81515	12.8986	8.66528	9.46778	7.81515	13.5775	13.9367	13.2994
241	15.552	13.2795	12.7933	13.8936	14.6203	7.18124	10.2981	14.4908	15.3305	14.874	16.37	17.3065	12.4705	11.0178	12.7553	13.4243	15.4752	17.7222	14.7354	7.18124	15.6146	12.4427	13.8865	12.3443	12.617	12.8229	11.827	11.3029	11.6498	12.5082	12.2285	15.7335	11.8971	18.0996	18.1521	16.2328	14.2762	16.0252	16.5327	12.618	12.8423	11.3735	16.0144	7.89004	11.1208	12.1953	15.6546	16.0577	15.8364
242	14.2645	11.9797	11.2089	14.4859	14.6173	7.71691	10.7227	13.7491	14.8674	14.1707	15.907	16.8718	12.7758	10.2772	11.0393	12.643	14.6532	17.6502	14.5812	7.71691	14.8492	12.2023	12.9023	11.5924	11.9485	11.8782	11.7917	10.7979	11.4496	11.3274	11.0655	15.6062	11.9272	17.5824	17.9001	15.6903	12.4847	15.7089	15.5773	12.4313	12.8052	11.1468	16.0655	8.64547	11.4328	12.6933	15.7682	16.226	16.0023
243	13.3949	10.2471	10.4705	13.9854	13.9223	9.82538	10.3249	11.8558	12.8538	12.8008	14.5095	15.5488	12.1412	10.6165	11.3669	11.0572	13.4773	17.326	14.5	9.02855	14.5371	11.1261	12.5362	9.7738	10.608	10.4475	11.2903	10.119	10.7574	9.0878	9.09109	13.6794	10.1848	16.0565	16.4394	14.06	10.5629	14.2266	13.3296	10.8881	10.8149	9.64656	15.5776	8.87557	11.167	11.2234	14.416	14.7889	14.8038
244	13.7838	10.8442	10.6984	14.0888	11.9506	10.9713	10.8565	9.79971	12.0612	11.7871	13.2464	14.4462	10.7767	10.1652	10.3022	9.49212	12.1226	15.692	12.4007	9.212	13.5602	9.51862	12.3677	9.9316	10.2094	10.3247	9.2084	8.39509	8.84506	10.7827	10.5085	13.3073	8.70507	15.569	15.6569	13.1039	11.4229	11.9468	11.6332	9.5993	10.2503	8.66233	13.8636	9.34617	9.25288	9.40931	12.8579	13.0382	14.1692
245	11.9141	9.05296	9.1195	14.0252	13.3152	9.74979	10.5213	12.6401	13.4608	13.3216	14.9508	15.8465	11.4209	8.69793	10.9801	11.534	13.99	16.8992	13.8116	8.35353	14.6114	11.3848	13.4763	9.6705	9.97496	10.4247	9.9409	9.18657	9.93078	9.17308	8.3566	14.5389	10.7388	16.6267	16.8169	14.4275	9.80772	14.4393	14.1123	10.8573	11.68	10.097	15.0105	9.48708	10.7498	11.6206	13.4068	13.8323	15.1787
246	13.6996	10.5227	10.8267	14.7144	12.869	9.32889	11.6101	11.2229	12.1069	12.4201	14.1102	14.8556	10.7114	10.8816	10.427	10.1753	12.7697	16.4902	13.579	7.73217	14.1194	10.0395	10.2975	13.8844	14.2489	14.2435	14.8211	13.971	14.3826	10.6291	10.3945	12.1436	8.43328	15.7603	15.7466	13.8279	11.9273	13.5339	12.9444	9.8683	10.1528	11.3007	14.8149	8.60863	7.73217	9.22243	16.4216	16.758	13.1586
247	10.6497	7.67564	7.74828	13.9174	13.974	11.0255	10.6731	8.41153	10.5495	10.2054	12.2488	13.2203	10.6651	8.01433	10.6201	7.32837	10.1356	17.0047	13.8867	10.4457	14.5842	11.435	10.5715	9.04546	9.54866	9.53413	10.7165	9.64641	10.0417	7.80562	8.22285	11.8675	8.74277	14.3636	14.394	11.8834	9.4211	11.8586	10.3953	8.32301	8.96625	7.33947	15.6637	9.2656	10.4466	8.37382	13.817	14.1374	13.4809
248	12.1504	9.11165	8.78103	14.0255	13.7835	9.92694	10.3471	12.5537	13.4537	13.1491	14.7226	15.762	12.2774	9.8839	10.6824	11.4147	13.6854	17.2078	14.1956	8.94657	14.6363	12.1349	12.3847	9.83444	10.2408	10.5619	10.9309	9.96478	10.558	9.10485	7.77513	14.5129	10.7033	16.3532	16.791	14.5347	9.85256	14.5935	14.0969	11.0295	11.5417	10.2262	15.5137	9.27311	10.4568	11.958	14.159	14.5776	15.1566
249	11.7393	7.40616	9.09858	14.0239	12.2399	8.73627	10.7742	11.9131	12.1298	13.3152	14.8668	15.5591	11.163	7.26825	10.319	10.3848	13.7415	15.4426	12.3623	7.26825	14.0417	9.47343	13.2498	12.3732	12.5286	12.5583	10.783	10.2098	10.6556	8.33872	8.11561	13.0434	9.79848	16.6921	16.4724	14.6174	9.85809	13.8067	13.9384	11.0731	10.6437	9.7026	14.0547	8.16728	10.1403	9.06574	13.9034	14.221	13.0441
250	15.3955	12.9688	12.5999	14.4116	12.0002	10.2148	10.9799	11.4663	13.0801	12.4099	14.0464	15.2796	11.5048	12.0277	10.5823	11.7129	13.3187	15.8023	12.9117	8.26139	13.6283	10.3411	12.2436	9.54663	10.2215	10.2831	10.6058	9.32122	9.94935	12.3433	12.4608	14.1843	10.2489	15.814	16.2948	13.5722	13.2762	13.2181	12.8239	10.5275	11.176	9.03968	13.9538	8.24704	9.82576	11.2799	13.2181	13.5528	15.1235
252	13.654	11.3467	10.8072	14.5794	12.029	7.9546	11.4547	11.0314	13.436	12.5796	14.2363	15.2374	11.9065	10.5875	11.5566	11.4192	13.1936	16.0318	12.8293	7.94732	13.6418	9.998	12.1479	8.10578	8.90026	9.66725	8.55278	7.94732	8.02945	11.1417	10.9078	14.6326	9.87623	15.9267	16.3513	13.9139	12.0016	13.3932	12.6447	10.7374	10.7238	9.90231	14.1464	9.40396	10.8461	11.399	12.6239	12.8347	15.6639
253	13.2219	9.47526	10.564	14.1829	11.9817	10.0902	10.5359	11.3243	11.6662	12.9311	14.4025	15.0469	11.2888	10.1809	10.7301	9.48983	13.0289	15.7462	12.6342	7.45637	13.9262	9.58518	12.923	9.76568	9.78494	9.9192	9.81079	8.9829	9.47831	10.5636	10.5584	13.585	9.77836	16.1286	16.3362	13.9584	11.8733	13.5066	12.8349	10.7008	11.0395	8.9472	13.9627	9.04708	10.303	10.5356	12.6097	12.952	14.4401
254	12.7139	9.42363	10.1007	14.189	11.4909	10.2063	10.6792	11.6373	11.5461	12.6696	14.3812	15.1482	11.244	9.64552	10.9528	9.98665	13.2405	15.2893	12.1168	9.2152	13.7937	8.08239	13.1211	9.69447	9.9082	10.107	9.99731	8.93921	9.37152	9.04499	9.20134	12.1873	8.08023	16.07	15.7336	13.9183	11.1105	13.6889	13.5422	9.84341	10.2509	8.06248	13.6041	8.73252	10.8256	9.85747	12.1018	12.3035	12.6602
255	14.7492	12.1575	11.7961	13.7451	13.0297	10.5755	10.5234	10.1461	12.2283	11.7764	13.361	14.4113	11.0584	11.946	10.317	10.368	12.1405	16.3504	13.2322	9.53978	14.1636	10.5211	12.3156	10.4069	10.9497	10.8483	10.5236	9.72993	10.0492	11.0192	10.9071	13.114	9.1881	15.2686	15.4202	13.0033	12.4202	12.3579	11.6788	9.6359	9.74057	8.70341	14.5784	8.88131	10.5499	10.1038	13.6938	13.9066	14.4661
256	15.0612	11.9616	12.1996	14.6754	12.1156	10.6504	11.1941	10.845	12.1137	12.1964	13.8712	14.7786	11.2261	11.7185	8.34815	10.6446	12.9249	15.534	12.5366	8.58764	13.6148	9.45558	12.2218	9.58859	10.053	9.88512	10.5025	9.58798	9.74642	10.3969	10.6365	11.3494	7.74918	15.471	14.9548	13.1901	12.8368	13.4529	13.231	8.2773	9.20736	7.74918	13.7183	8.83375	10.4777	8.58488	12.6137	12.8057	12.4535
257	12.5258	8.47503	9.89104	13.8387	13.9054	9.57709	10.4162	11.9295	12.0715	12.9723	14.5156	15.3419	11.6626	9.63732	10.648	10.5349	13.5145	17.2954	14.3805	9.04065	14.6058	11.3981	13.144	9.53493	9.85795	9.87761	10.5715	9.69073	10.1547	9.87059	9.67216	13.1729	9.57229	16.0646	16.2466	14.2238	11.379	14.3956	13.6185	10.6207	10.774	9.49426	15.5274	8.5183	10.6394	11.1117	13.862	14.075	14.0597
258	14.2108	11.7167	11.331	15.4248	10.305	8.56858	11.7598	10.16	12.4004	11.5413	13.057	14.3094	9.99098	10.8637	10.7129	9.44606	12.2726	15.3593	11.8831	8.56858	13.1015	11.3977	12.8467	11.4131	11.8389	12.1081	9.14089	8.63782	8.62596	11.9037	11.9393	13.6992	9.0855	16.965	16.0203	12.7491	12.6537	12.68	12.1277	8.56858	11.8236	9.1986	13.398	10.1917	8.56858	9.49332	13.0082	13.5756	14.6578
259	14.6732	12.0598	11.7003	14.771	12.0905	10.5093	11.4632	10.0756	12.2164	11.6846	13.3855	14.4535	11.0681	11.8682	9.97789	9.22082	12.2792	15.9126	12.6961	8.03861	13.8806	9.27743	11.9676	8.46465	9.70769	9.24781	9.41026	8.44438	8.65778	10.9638	11.0308	13.3887	8.03861	15.3176	15.6275	13.0285	12.2858	12.5701	11.6699	9.94437	9.82077	8.87685	14.0092	9.70697	10.1115	9.23043	11.8954	12.187	14.6911
260	14.6389	12.0535	11.7175	14.6329	12.7178	10.9277	11.2384	10.8889	12.7195	12.0236	13.7928	15.0143	10.9916	11.373	9.30831	10.8186	13.18	16.5301	13.5729	9.87347	14.0329	11.0267	11.8571	8.38859	9.42161	9.78558	10.0557	8.72508	9.90955	10.4643	10.6869	13.8414	9.74789	15.4825	16.0491	13.3177	11.7464	12.9951	12.4929	10.2077	10.6942	8.39629	14.7423	8.89181	9.32615	10.5137	13.0698	13.65	14.8389
261	15.0896	11.7456	12.5685	14.4544	10.088	10.5016	11.1011	10.5294	11.5434	12.1478	13.7942	14.4083	9.88983	11.398	9.69819	9.44334	12.4878	14.8655	11.7799	7.77219	13.2952	8.83948	13.2099	11.453	11.5673	11.5151	9.68379	8.6993	9.21956	11.7114	11.7295	12.7093	7.77219	16.2945	15.7112	13.3386	13.254	12.3287	12.1082	9.44059	10.0861	8.47554	13.1188	8.46863	8.81372	9.04077	13.0769	13.3177	13.824
262	11.9766	9.13998	9.16816	13.6869	12.6695	10.3355	10.0185	12.7154	13.7062	13.1488	14.8635	15.8508	12.3241	9.71712	11.3194	11.8088	13.9207	16.276	13.2241	9.28155	14.469	10.813	13.307	9.70053	9.86168	10.3087	10.23	9.39086	9.99583	9.596	8.87448	14.4941	10.4474	16.5244	16.6014	14.2203	10.5544	14.5834	13.9692	10.8761	11.8266	9.89417	14.5206	8.88129	10.99	11.7696	12.7807	13.243	15.2764
263	13.9288	10.9354	11.0565	14.5941	7.94558	10.6385	11.3245	10.2076	11.3903	11.7517	13.1972	14.1695	7.94558	7.94558	9.78874	10.2266	12.6432	13.5524	9.65279	9.89371	11.5309	7.94558	11.8685	10.2448	10.3052	10.5403	8.00297	7.94558	7.94558	11.788	11.5015	13.3375	8.85268	16.0685	15.9843	13.409	12.3595	11.6752	12.1421	10.4785	10.4358	8.49314	11.7075	9.25678	7.94558	8.05764	12.3846	12.632	13.2175
264	12.9122	9.61262	9.61262	16.3524	9.61262	9.61262	13.1555	9.61262	9.61262	9.84679	11.7566	13.2276	9.61262	9.61262	11.6267	9.61262	10.9369	12.1611	9.61262	9.61262	10.1438	10.1061	14.7104	13.9372	14.1875	14.3143	9.61262	9.61262	9.61262	10.1704	10.3514	12.6763	9.61262	17.7835	16.2274	12.3757	10.6556	9.61262	9.98445	9.61262	11.7531	9.61262	9.61262	9.61262	9.61262	9.61262	14.3449	14.645	12.0025
265	14.7465	11.7258	12.0552	14.3716	13.1773	10.5676	10.8325	11.4753	12.5645	13.0238	14.4407	15.2087	11.8175	11.6085	10.1986	10.9209	13.386	16.9452	13.8736	9.96721	14.8721	10.7198	12.8175	8.75916	8.8733	9.05484	9.52528	8.70346	8.75509	12.0924	11.6996	13.8011	10.1034	16.0717	16.2768	14.0155	12.9156	13.6496	12.8363	10.9176	10.7118	9.42901	14.9208	9.47719	10.4229	11.1041	12.5767	12.7251	14.983
266	15.2108	13.1133	12.273	14.414	12.3802	10.0887	11.1624	10.8811	13.3953	12.441	14.1235	15.1361	11.254	11.5653	9.76779	11.4511	13.1737	16.3468	13.1012	7.81914	14.1053	9.37642	12.4606	9.22653	9.23012	10.0261	9.87569	8.98842	9.31702	12.0372	11.7522	14.348	9.96369	15.721	16.077	13.6477	13.1783	12.829	12.287	10.0272	10.2058	9.44956	14.3714	9.46482	10.1858	10.1138	12.8252	13.0824	15.4318
267	14.6129	12.1164	11.9099	14.4342	11.8248	9.94091	11.1758	10.937	12.7492	12.1815	13.836	14.8093	11.1808	11.4175	9.72832	10.718	12.9195	15.7236	12.4919	7.75091	13.8523	8.99884	12.403	9.27356	9.80977	9.86288	9.66971	8.86845	9.32189	11.3205	11.1927	13.7405	9.53981	15.687	15.9548	13.4057	12.3936	12.851	12.1424	10.149	10.6092	8.80342	13.7654	9.63411	9.90747	10.2012	12.5748	12.8948	14.9055
268	13.8898	10.569	11.2835	14.7975	8.18978	8.97921	11.5004	9.52584	10.7853	11.1359	12.9158	13.7294	8.41562	10.0131	10.2508	8.64931	11.2874	14.2319	10.9523	8.18978	12.5407	8.18978	11.7513	8.40363	9.48611	8.73004	8.76834	8.18978	8.18978	11.3673	11.1174	12.2392	8.18978	15.4215	15.0412	12.5798	12.0791	11.0843	10.8216	8.996	8.18978	8.18978	12.5261	9.44328	9.14303	8.18978	11.7739	12.0187	13.1261
269	13.8016	10.9077	10.8056	14.8154	8.04124	8.04124	11.3692	8.88542	10.4799	9.57442	11.9103	13.291	8.04124	9.17896	9.6198	8.12225	12.9315	12.5565	8.08355	8.04124	11.4129	10.3116	15.4146	13.1992	13.7246	13.8012	10.6488	9.43959	9.75391	10.353	10.8325	12.5973	10.1707	17.4252	15.9472	12.0558	11.5447	9.67485	10.7695	8.04124	12.3157	8.59149	10.8985	8.60581	8.56995	8.04124	13.6987	14.1802	13.0619
270	12.3932	7.81578	9.56701	14.1126	14.2634	9.20938	10.8773	11.5446	12.0427	13.2183	14.7564	15.3235	11.7839	9.1852	11.2906	10.1759	13.1486	17.5863	14.4119	9.74678	14.8886	11.4318	12.586	10.0336	10.1591	10.5218	10.9268	10.2394	10.7196	8.76905	8.36677	13.2539	10.0886	16.3221	16.4468	14.4718	10.2094	14.2075	13.4338	10.7063	10.5659	10.2264	15.9394	8.65166	9.96315	11.1876	14.5039	14.8403	14.2652
271	14.8815	12.3658	11.8153	14.4302	13.6714	10.409	10.9988	11.072	12.6702	11.849	13.7227	14.9702	10.8253	11.6023	9.92093	11.0908	12.9459	17.1754	14.2797	9.41934	14.6023	10.9315	12.3114	8.91308	9.69341	9.59515	10.3242	9.13121	9.80538	11.8312	11.9612	13.703	9.69398	15.5194	15.9456	13.0279	12.9815	13.2255	12.3521	9.98255	10.7122	8.92462	15.3582	8.87677	10.8251	10.8617	13.5617	14.1568	14.9956
272	11.6033	8.95696	8.70689	13.4571	15.0657	9.40439	10.3021	11.587	13.3311	13.0908	14.7011	15.7288	12.0995	7.63082	11.4978	10.958	13.4234	18.3452	15.402	9.58408	15.4574	12.6483	12.8707	9.85401	9.98495	10.3089	10.8015	10.2947	10.5907	9.39022	8.83275	13.9139	10.567	16.2396	16.5476	14.2658	10.0291	14.5096	13.6278	10.7275	11.2232	10.3343	16.5729	8.7529	11.6854	11.7015	14.6339	14.8766	15.1078
273	11.8349	8.82651	8.91064	13.5115	15.3191	6.9688	10.3677	12.1509	13.765	13.6407	15.1027	16.0935	12.4792	8.16738	10.4362	11.552	13.7384	18.3585	15.3778	8.19786	15.5099	12.6377	12.6453	10.6456	11.0015	10.9503	11.3305	10.5988	10.8317	7.50261	6.9688	14.2719	11.059	16.5954	16.977	14.8416	9.37336	14.9068	14.1784	11.5265	11.5594	9.76022	16.6919	8.42023	11.5021	11.7659	15.1365	15.3424	15.2896
274	14.8651	12.6539	12.089	14.7614	12.1635	10.459	11.1517	10.685	12.5256	11.558	13.3282	14.3629	10.4906	11.606	10.2022	10.4647	12.353	15.8583	12.6431	7.94472	13.5826	11.1151	11.9273	8.82109	9.11106	10.1981	9.81866	8.4686	9.36798	11.437	11.0067	13.5887	8.65646	15.3733	15.4917	12.6515	12.5628	12.4751	12.2479	9.84042	10.0796	8.19848	13.8126	9.53471	8.24705	9.44725	12.2683	12.6678	14.6483
275	14.7333	12.1987	11.7474	15.2438	11.3959	8.24143	11.7891	9.65236	11.785	11.1215	13.1368	14.2265	10.5821	11.6783	10.5997	9.87606	12.0379	15.4757	12.3284	8.24143	13.3606	10.3991	10.7797	8.80248	9.79811	9.91932	10.2475	8.79525	9.51892	11.3407	11.5592	13.3054	8.8323	15.1408	15.5206	12.6261	12.658	12.1113	11.5774	9.65861	9.75152	8.43504	13.7546	8.91839	8.94159	9.69363	12.8526	13.4734	14.4482
276	12.8793	9.63513	9.80043	13.9047	13.0504	9.87733	10.6582	10.9254	12.0822	12.2706	13.9597	14.9187	11.6603	10.0549	10.0979	9.96054	12.9007	16.4983	13.5962	7.31245	14.2927	10.2813	12.1628	10.6458	11.3336	11.1914	10.9083	9.97667	10.3423	9.88096	9.636	13.4005	9.74176	15.5905	15.9587	13.3396	10.4425	13.1572	12.2049	10.4519	10.6981	8.89215	14.7268	9.01631	10.8454	10.7306	14.0214	14.427	14.4046
277	12.8374	10.3019	9.83666	13.1814	15.5222	9.43182	10.1409	10.4763	12.4198	11.9921	13.6048	14.9761	11.0694	8.47529	11.2643	10.0217	12.3831	18.5783	15.6857	8.51112	15.8073	12.8988	13.4827	9.93498	9.97073	10.1793	10.1159	9.75662	10.1304	10.4002	10.1172	13.2617	10.2494	15.9496	15.8455	13.4218	11.229	13.3471	12.5309	9.74878	10.8928	9.64437	16.8948	8.78013	11.7502	11.0123	14.4195	14.6249	14.5303
278	13.7889	11.3325	10.9161	13.8602	11.7697	10.0133	10.1592	11.721	12.8257	12.355	13.9609	15.0535	11.5491	11.1681	10.4411	10.7328	13.0377	15.4799	12.3953	8.40296	13.4789	10.4273	12.2446	9.29189	9.61136	10.2208	10.2345	9.46248	9.78205	10.8457	10.7169	14.0093	10.0126	15.7717	16.1248	13.6527	11.8653	13.5713	13.0524	10.2691	11.1721	9.22342	13.7463	9.0925	10.0508	11.1233	12.617	12.8564	14.6607
279	14.3382	10.96	11.8228	14.1514	11.265	9.53151	10.7771	10.0169	11.1504	11.5626	13.2368	14.0174	9.56022	11.0874	9.45853	9.01696	11.4886	15.3023	12.2887	7.54218	13.3026	8.90435	12.7163	11.0815	11.1801	11.4102	9.60211	8.83251	9.51187	10.9128	11.0088	12.3761	8.57906	16.0663	15.381	12.9441	12.5756	12.2822	11.688	9.39383	10.2622	7.54218	13.4968	8.84984	10.1739	8.64875	12.9925	13.3226	13.5594
280	13.2623	10.4487	10.1277	14.3806	12.7194	11.0994	11.1657	10.2483	12.145	11.714	13.4822	14.517	11.1638	10.0237	10.2221	9.08525	12.1133	16.3303	13.1648	9.9991	14.0045	10.2325	11.8308	8.67524	9.14683	9.52733	9.2947	8.76704	9.47914	10.7408	10.3657	13.3904	9.65135	15.4114	15.6842	13.1379	11.1883	12.6343	11.7487	9.83573	10.4227	8.55745	14.5207	9.58688	10.0621	9.95154	12.4175	12.6459	14.4923
281	15.6545	12.3209	13.1801	13.4675	13.2299	9.64302	9.97255	13.1058	13.5216	13.9367	15.4929	16.2275	12.7326	12.7017	12.3704	12.0773	14.2598	16.5571	13.5637	7.76586	14.4765	9.86123	13.4595	9.40601	9.66912	9.68999	10.1578	9.08257	9.68473	11.9442	11.9777	14.0682	10.2457	16.7849	16.9803	15.1433	13.9872	15.564	15.2388	11.212	11.0782	10.203	14.7413	6.96429	11.481	11.1713	13.0384	13.1008	14.9475
282	12.9864	10.4542	9.7411	13.8224	13.6785	9.1996	10.6896	11.2172	12.8644	12.4109	13.9125	15.0014	12.0496	10.3043	10.4929	10.1411	12.7372	17.063	13.9521	8.4576	14.4902	11.3265	12.1956	8.7927	9.01249	8.99934	10.1226	9.02345	9.57372	10.097	9.75703	13.6281	9.57116	15.4791	15.806	13.3514	10.7354	13.5753	12.3552	9.66214	10.7119	8.87903	15.1776	8.92495	10.5756	11.1165	13.2435	13.3741	15.0791
283	13.5466	10.8473	10.5715	14.2263	10.521	10.2126	10.6066	10.7857	11.8937	11.4972	13.1763	14.3146	10.8469	10.6281	10.4885	9.35694	12.0441	14.2164	10.7867	7.79287	12.6084	10.5052	12.3193	10.5832	11.0511	11.2489	9.75155	8.95377	9.56266	10.7051	11.1885	13.3775	8.78706	15.9475	15.5967	12.7917	12.0171	12.5051	12.0902	9.194	10.8633	8.93158	12.6943	9.29774	9.15533	9.82665	12.7918	13.103	14.1315
284	12.0101	8.18088	9.46259	13.7264	15.9196	6.91524	10.2987	11.9755	12.5822	13.0675	14.6233	15.5499	11.6865	7.41891	10.951	9.30638	12.6734	18.5237	15.6775	8.18873	15.5076	13.1751	12.7748	10.7547	10.9035	11.1257	11.3101	10.7295	11.0986	9.18251	8.94084	12.4516	10.294	16.4371	16.032	14.206	10.3361	14.7818	14.1071	10.0569	10.3734	10.6372	17.2093	8.2822	11.2445	10.6331	15.7132	16.0592	13.4845
285	14.9191	12.4647	11.8882	14.8614	12.6214	10.8597	11.3777	11.0724	12.6043	11.9608	13.8163	14.9778	11.7815	11.911	9.63373	10.8303	13.0728	16.3789	13.4003	8.45344	13.6666	10.3085	11.9835	9.09273	9.53589	10.0334	10.4327	8.93067	9.7486	10.8814	11.206	13.8118	9.47077	15.5141	16.0174	13.0767	12.1449	12.9796	12.2275	9.80451	10.7452	9.10033	14.4836	9.09293	10.0749	11.0051	12.6845	13.1438	14.9696
286	14.2336	11.4065	11.2138	14.7929	11.2298	10.6325	11.0828	9.70681	11.6825	11.1668	12.8878	14.0722	10.3535	10.9903	9.97317	8.96135	11.8147	15.4136	12.3448	7.85596	13.3302	10.0942	11.1615	9.1805	9.76569	10.3962	10.3908	9.24937	9.71271	11.2913	11.0372	12.9314	8.59937	14.842	15.1661	12.3185	11.6758	12.1034	11.0951	8.15424	9.80256	7.85596	13.663	9.12346	9.7665	9.46615	12.7944	13.3047	13.9753
287	14.2242	11.5405	11.3857	14.9452	12.61	8.01823	11.4916	9.31535	11.4008	11.0569	12.8166	14.0013	10.0139	10.4503	10.3828	8.33874	11.5709	16.1722	13.1752	8.01823	14.2991	10.5873	11.4886	8.92902	9.5534	9.89808	9.69194	8.62575	9.48584	11.4157	11.4562	13.1064	8.01823	15.1193	15.3861	12.4077	11.7808	11.7504	11.3508	8.01823	9.47878	9.02647	14.6946	9.56752	8.97215	9.0186	12.898	13.4506	14.0072
288	12.8545	9.87645	9.58984	13.802	13.5429	11.2473	10.401	10.683	12.884	12.5738	14.0902	15.2849	12.4679	10.226	10.5024	10.077	12.9411	16.927	13.8886	10.0003	14.4657	10.7583	12.5923	8.64959	8.73509	9.37776	10.0713	9.11176	9.74266	9.67712	9.40014	13.7486	10.0423	15.6333	16.1085	13.7076	10.25	13.5523	12.5515	10.4619	11.0644	9.01112	15.0012	8.89635	11.0935	11.0603	12.8796	12.987	14.996
289	14.1631	11.2298	11.2859	14.1347	11.1712	9.98306	10.8403	9.58154	11.3273	11.2962	12.7414	13.8881	9.98155	10.6061	8.80905	10.185	11.5977	15.12	12.131	7.97709	13.3233	9.24809	11.647	9.27096	10.1948	9.91143	9.96723	8.43344	9.56927	10.853	10.704	12.44	8.36618	15.1066	15.1192	12.6161	11.8716	11.7111	11.1714	8.59102	9.16916	7.98037	13.5318	9.21723	9.71201	7.96056	12.7628	13.0675	13.294
290	13.6713	10.22	11.8092	14.8346	11.5845	10.6378	11.7228	9.9044	10.4591	11.7992	13.5835	13.8225	8.18925	9.59759	10.4422	8.18925	11.5484	15.547	11.8441	8.18925	13.5608	9.6316	12.9018	10.637	10.8351	11.1799	9.28611	8.36809	9.00684	10.1861	10.3268	12.2191	8.18925	15.8752	15.0635	13.1043	12.8169	12.1015	11.7564	8.40322	9.32389	8.18925	13.5994	8.9467	8.52077	8.18925	12.9786	13.3374	12.9588
291	15.6766	13.2021	12.821	13.4502	13.1894	9.01052	10.2223	11.0658	13.4602	12.6389	14.1878	15.2682	12.0178	12.6205	10.9249	11.7919	12.9253	16.4727	13.4294	9.70801	14.8751	10.5471	12.5181	10.1244	10.0061	10.372	10.3961	9.96411	10.3714	12.6888	12.2008	13.9775	9.93017	15.7482	16.1145	13.7283	13.3657	13.3112	12.6352	10.0703	10.8295	9.28754	14.8018	8.81617	10.839	10.8168	13.7308	13.823	14.9997
292	11.8001	8.98887	8.55918	13.931	12.9689	9.64813	10.6892	11.2846	13.0089	12.6414	14.1892	15.2971	12.3099	9.28215	11.3257	10.9386	13.2695	16.5645	13.4336	7.3572	14.3579	10.2452	12.3711	9.32712	9.37473	9.44251	10.3204	9.63725	10.1282	8.42564	7.65145	13.8519	10.1994	15.7093	16.1571	13.719	9.29826	13.6744	12.698	10.4705	10.7382	8.60788	14.6776	9.06457	10.7753	11.2958	13.0659	13.4126	14.8721
293	12.9409	9.05201	10.2132	14.402	10.876	8.22079	11.0435	11.3945	11.6299	12.4807	14.1192	14.8662	10.4337	9.52008	9.86386	9.58959	12.8257	15.1184	12.2058	7.78367	13.2925	9.06105	13.0556	11.4398	11.7949	11.8356	10.116	9.05268	9.7239	10.013	10.1313	13.1534	9.96514	16.3928	16.1584	13.8836	11.4542	13.0582	12.935	10.8148	10.5896	8.70524	13.5341	8.84459	10.7504	9.95387	13.1915	13.6525	13.5457
294	10.8809	7.82712	8.55418	13.4832	14.6941	9.94353	10.3472	12.5922	14.1538	13.8711	15.3995	16.3118	12.3144	7.40856	10.8651	11.7955	14.0763	17.7626	14.7448	9.22636	15.2277	11.9459	13.0346	10.1372	10.3806	10.5395	10.5596	9.71121	10.159	7.62737	6.91625	14.5459	10.9071	16.798	17.0699	15.0224	7.59076	15.1075	14.7522	11.5234	11.6787	9.89567	16.1848	8.90448	11.3036	11.6163	14.2337	14.4995	15.1826
295	12.8807	8.8259	9.83395	14.3289	12.4793	8.37052	10.8441	12.3034	12.7876	13.3052	14.9389	15.7945	11.817	10.1305	10.4871	10.7214	13.8983	16.3001	13.3502	7.41716	14.1268	8.82313	13.0225	11.3405	11.8043	11.7529	11.8237	10.935	11.347	9.33216	9.20189	13.7288	10.1825	16.4655	16.6423	14.4576	10.8078	14.3081	13.8159	11.2273	11.1951	9.36765	14.3169	7.84887	10.871	11.3864	14.4566	14.8536	14.4177
296	12.841	9.02086	9.87882	14.0199	14.6685	7.13154	10.5627	14.269	13.484	14.8061	16.3899	16.8788	12.5652	7.66167	11.2287	12.2981	15.2523	17.9434	15.1035	7.13154	15.4633	12.0894	14.4184	10.6535	10.9329	10.9727	10.7708	10.1389	10.3866	10.1345	9.36828	15.0923	11.4807	17.7832	17.9719	16.0143	11.1863	16.1661	16.0527	12.3735	12.1656	11.2905	16.0254	7.25363	12.1127	12.1015	14.1117	14.4225	15.3791
297	12.827	10.1105	9.52533	13.7812	14.4027	9.25498	10.5001	12.0997	13.7588	13.3929	14.9736	15.9613	12.6586	9.79154	11.3972	11.4692	13.8536	17.5672	14.5084	7.92565	14.767	11.1615	12.5271	9.41261	9.88319	9.9387	10.5594	9.76235	10.1114	8.54027	8.22808	14.271	10.6539	16.2372	16.7132	14.4621	10.465	14.5965	13.7547	11	11.5185	9.71208	15.7151	8.89436	10.7635	11.5817	13.9803	14.1769	15.334
298	14.8024	12.2792	11.7416	14.9134	11.8683	8.78116	11.4115	10.3899	12.2909	11.5836	13.4991	14.6164	11.004	11.5784	9.97333	10.7991	12.6221	15.9246	12.9398	8.0284	13.6246	10.0432	11.7014	8.809	9.51876	10.1399	10.0842	8.86257	9.6385	10.9079	11.1556	13.6098	8.9157	15.3826	15.8654	13.021	12.2322	12.7506	12.1903	10.1824	10.8955	8.79866	14.0033	9.2403	9.65973	10.3069	12.6621	13.3109	14.7914
299	12.0634	9.1391	8.60707	13.7159	13.1062	10.1543	10.2721	11.67	12.9401	12.776	14.3011	15.5055	12.111	9.56047	11.1692	8.94973	12.7058	16.5267	13.4643	9.44855	14.5373	10.1382	13.0748	9.21153	9.50085	9.55123	10.215	9.61001	9.96009	8.86805	8.57777	13.8533	10.2628	15.9781	16.3811	13.9138	9.93064	13.9221	13.1274	10.868	11.2579	9.05747	14.8165	8.72293	11.7615	11.3888	13.2384	13.5564	14.8377
300	11.3604	8.07778	9.50842	13.3897	15.5941	9.28019	10.2586	12.2786	13.7327	13.5668	15.1438	16.0856	12.2589	8.1055	11.402	11.2836	13.7563	18.5954	15.6675	9.06732	15.6057	12.8006	13.1613	11.0947	11.36	11.5205	11.7244	11.1674	11.4863	7.0581	6.93752	13.9917	11.1798	16.5379	16.7646	14.6618	9.26252	14.7876	14.1538	11.0259	11.3754	9.74862	17.0038	8.52368	11.6592	11.7182	15.569	15.8265	14.9281
301	11.6723	7.2801	8.76057	13.4311	14.3293	10.1284	10.0773	12.5654	13.2202	13.6834	15.2335	16.0763	11.9834	6.87168	10.8623	11.4675	14.2571	17.4316	14.6043	8.97794	14.7673	11.375	13.4238	10.8876	11.2285	11.0545	11.396	10.2588	10.9063	9.1466	8.7446	14.4515	10.8971	16.6882	17.1732	14.9428	10.3386	14.5765	14.2654	11.7253	11.452	9.76592	15.6567	8.2904	11.5821	11.3342	14.4591	14.7384	14.7809
303	12.4425	9.59721	9.16407	13.7026	13.1086	7.10606	10.5386	11.8257	13.5117	13.2022	14.7619	15.8669	12.4753	9.9756	11.3666	11.4843	13.9134	16.8506	13.7325	7.38947	14.6287	10.598	13.7161	10.331	10.6918	10.8571	11.0691	10.5245	10.7247	9.47297	9.46902	14.138	10.458	16.2431	16.6131	14.3492	11.0055	14.0984	13.5258	10.8389	11.1937	9.29324	14.8889	8.64006	11.7881	11.4157	13.927	14.154	14.7831
[truncated: 1,370 more columns]
