# Supplementary material for: Differences in lipidome and metabolome organization of prefrontal cortex among human populations
Source: Sci Rep. 2019 Dec 4;9:18348. doi: 10.1038/s41598-019-53762-6 (PMC6893025; doi:10.1038/s41598-019-53762-6)
Supplement: Supplementary file 7 — S6 [file 41598_2019_53762_MOESM7_ESM.xlsx]

## Sheet: Sheet1
Compound	Ionization mode	Rank	HC-specific, stability selection	HC-specific, t-test	pvalue (corrected)	age-unbiased population-distinguishing
7.28_689.5577m/z	POS	1	*	*	1.57714e-07	*
11,68_704,6188m/z	NEG	2	*	*	1.96513e-05	*
9.52_772.5251m/z	POS	3	*	*	1.0245e-17	*
9,29_748,5282m/z	NEG	4	*	*	1.05006e-11	*
3.10_518.3198m/z	POS	5	*	*	5.1738e-07	*
8.52_834.5019m/z	POS	6	*	*	0.00034361	*
8.12_906.6060m/z	POS	7	*	*	0.00201446	*
9,55_830,5309m/z	NEG	8	*	*	1.34501e-16	*
8,99_672,4962m/z	NEG	9	*	*	0.000158656	*
14.83_917.6981m/z	POS	10	*	*	1.20849e-09	*
14.85_901.7250m/z	POS	11	*	*	1.35406e-09	*
3.24_480.3067m/z	POS	12	*	*	2.95952e-08	*
7.66_752.5189m/z	POS	13	*	*	0.00553596	*
3.24_502.2883m/z	POS	14	*	*	1.08262e-07	*
8.12_629.5489m/z	POS	15	*	*	0.000665791	*
8.93_789.5309m/z	POS	16	*	*	0.00169794	*
9.40_564.5335m/z	POS	17	*	*	1.35406e-09	*
7.66_730.5369m/z	POS	18	*	*	0.00464392	*
9,20_698,5119m/z	NEG	19	*	*	2.03438e-07	*
8.96_825.5944m/z	POS	20	*	*	1.039e-13	*
8.01_816.5452m/z	POS	21	*	*	1.24987e-05	*
6,35_867,5163m/z	NEG	22	*	*	7.00645e-08	*
8,95_772,5287m/z	NEG	23	*
6.69_812.5415m/z	POS	24	*	*	1.47047e-16	*
3,22_478,2930m/z	NEG	25	*	*	0.000609644	*
7.50_715.5734m/z	POS	26	*	*	1.89444e-08	*
10.39_550.5541m/z	POS	27	*	*	0.0279328	*
14.58_894.7535m/z	POS	28	*	*	4.11414e-12	*
7.25_786.5055m/z	POS	29	*	*	0.000277637	*
15.10_903.7393m/z	POS	30	*	*	2.0117e-09	*
10,86_780,5820m/z	NEG	31	*	*	2.88913e-10	*
3.10_496.3380m/z	POS	32	*	*	8.03375e-07	*
10.52_592.5649m/z	POS	33	*	*	1.05006e-11	*
6.80_675.5422m/z	POS	34	*	*	3.1131e-06	*
15.84_956.8619m/z	POS	35	*	*	8.55957e-09	*
15.34_906.7886m/z	POS	36	*	*	1.88342e-07
10,41_764,5590m/z	NEG	37	*	*	2.64437e-07	*
12.32_815.6992m/z	POS	38	*	*	6.24999e-05
7.87_856.5840m/z	POS	39	*	*	8.06218e-05	*
8.73_888.5691m/z	POS	40	*	*	1.68867e-06	*
3.97_482.3226m/z	POS	41	*	*	3.39744e-06	*
8.06_915.5766m/z	POS	42	*	*	0.00184877	*
12.65_817.7140m/z	POS	43	*	*	3.31322e-05	*
3.97_504.3043m/z	POS	44	*	*	1.34571e-06	*
10.26_1154.0757m/z	POS	45	*	*	0.000506316	*
8,99_928,5294m/z	NEG	46	*	*	4.69628e-08	*
9,43_625,5150m/z	NEG	47	*	*	0.000588039	*
14.02_976.7708m/z	POS	48	*			*
10.66_853.6751m/z	POS	49	*	*	0.00776312
9.19_733.6226m/z	POS	50	*	*	0.0125847
8.33_739.5718m/z	POS	51	*	*	1.24924e-07	*
6.80_697.5242m/z	POS	52	*	*	1.74541e-05	*
11.64_668.5930m/z	POS	53	*	*	2.38078e-07	*
11,17_728,5591m/z	NEG	54	*	*	1.8202e-10	*
9,41_562,5184m/z	NEG	55	*	*	8.98562e-05	*
7.77_862.6240m/z	POS	56	*	*	0.0158523	*
10.74_731.6048m/z	POS	57	*	*	0.00172896
11,10_1056,5695m/z	NEG	58	*	*	1.89444e-08
3.68_464.3120m/z	POS	59	*	*	0.00865883	*
9,34_760,5280m/z	NEG	60	*
8.40_690.5064m/z	POS	61	*	*	2.88164e-07	*
12.75_814.7106m/z	POS	62	*	*	1.74541e-05	*
10.98_754.5718m/z	POS	63	*	*	1.47047e-16	*
7.77_741.5298m/z	POS	64	*	*	0.0412945
15.35_981.7864m/z	POS	65	*	*	0.026113
9.76_816.5546m/z	POS	66	*	*	0.00753851	*
8.96_848.5556m/z	POS	67	*	*	0.0031236
12,52_888,7125m/z	NEG	68	*			*
9.12_792.5887m/z	POS	69	*	*	0.0102629
10,62_714,5433m/z	NEG	70	*	*	3.50515e-06	*
11.34_826.5691m/z	POS	71	*			*
6.67_623.5018m/z	POS	72	*	*	0.00257799	*
10,42_608,5612m/z	NEG	73	*
2,65_602,3452m/z	NEG	74	*	*	0.0122466
9.56_798.5999m/z	POS	75	*	*	8.06218e-05
9,52_770,5520m/z	NEG	76	*
10,89_899,6563m/z	NEG	77	*	*	0.0187191
8.76_786.4835m/z	POS	78	*			*
9.34_762.5428m/z	POS	79	*			*
11.64_646.6120m/z	POS	80	*	*	2.79797e-08	*
8.33_717.5905m/z	POS	81	*	*	3.31322e-05	*
15.42_932.8019m/z	POS	82	*
8.93_742.5379m/z	POS	83	*			*
7.34_728.5208m/z	POS	84	*	*	0.00972227
10.29_833.6494m/z	POS	85	*
11.04_768.5317m/z	POS	86	*	*	3.26279e-07	*
4,45_305,2478m/z	NEG	87	*	*	0.00389046
14,80_1089,8651m/z	NEG	88	*
11,15_730,5695m/z	NEG	89	*	*	2.24846e-11	*
13,45_898,7336m/z	NEG	90	*	*	0.00329054	*
8.70_768.5503m/z	POS	91	*	*	0.0363195
15,06_1172,8419m/z	NEG	92	*	*	0.000195851
7.87_878.5667m/z	POS	93	*	*	6.24999e-05	*
16.10_1204.3159m/z	POS	94	*			*
15.34_905.7537m/z	POS	95	*	*	1.36614e-05	*
11.64_628.6012m/z	POS	96	*	*	2.57783e-08	*
8.34_835.5934m/z	POS	97	*	*	2.08326e-06	*
9.50_1200.3700m/z	POS	98	*	*	0.0253445
12,11_838,5919m/z	NEG	99	*	*	0.00476533	*
14.35_1013.6974m/z	POS	100	*			*
16.19_986.9096m/z	POS	101	*	*	2.40793e-07	*
13.38_843.7304m/z	POS	102	*	*	0.000178735	*
11.23_732.5921m/z	POS	103	*	*	8.4697e-07	*
10.42_1233.8825m/z	POS	104	*	*	0.0276275
17,25_801,8414m/z	NEG	105	*			*
4.29_466.3278m/z	POS	106	*	*	0.00238648
15.59_923.7446m/z	POS	107	*	*	0.000349543
9.40_753.5642m/z	POS	108	*			*
9.87_870.6685m/z	POS	109	*
12,55_874,6871m/z	NEG	110	*	*	0.0101598
9.25_750.5442m/z	POS	111	*	*	1.50495e-16	*
11.60_815.6958m/z	POS	112	*
12.75_862.7077m/z	POS	113	*	*	0.00206732	*
10.27_780.6340m/z	POS	114	*			*
9,43_652,5510m/z	NEG	115	*	*	0.00281376	*
7.56_911.5632m/z	POS	116	*	*	0.000178735	*
12.30_922.6582m/z	POS	117	*	*	0.00456913
10.01_794.6042m/z	POS	118	*			*
9.87_812.6152m/z	POS	119	*	*	0.00995579	*
15.35_921.7289m/z	POS	120	*	*	4.40885e-05	*
6.34_886.5585m/z	POS	121	*	*	1.67071e-09	*
12,54_996,6794m/z	NEG	122	*
8.75_891.5440m/z	POS	123	*	*	0.000243572
11.91_862.6690m/z	POS	124	*			*
7.36_890.5741m/z	POS	125	*
11,08_892,5646m/z	NEG	126	*	*	1.29936e-06	*
12.13_829.7143m/z	POS	127	*			*
7.05_806.5326m/z	POS	128	*	*	5.65818e-05	*
7.26_878.5684m/z	POS	129	*	*	0.0128354	*
7.55_997.5783m/z	POS	130	*			*
15.11_998.8170m/z	POS	131	*	*	0.0167679
10.26_566.5494m/z	POS	132	*	*	0.000609644	*
14.73_818.7228m/z	POS	133	*			*
9.65_738.5434m/z	POS	134	*	*	2.95952e-08	*
7.77_783.5141m/z	POS	135	*	*	0.00294972	*
8.49_814.5325m/z	POS	136	*			*
8.78_625.5174m/z	POS	137	*			*
10.41_1246.4066m/z	POS	138	*
15.10_898.7835m/z	POS	139	*	*	4.86677e-05	*
11.46_828.6916m/z	POS	140	*			*
17.87_1337.3181m/z	POS	141	*			*
10,54_650,5719m/z	NEG	142	*	*	2.07911e-07	*
9,43_622,5409m/z	NEG	143	*	*	8.11673e-06	*
9.49_808.0766m/z	POS	144	*
9,43_598,4965m/z	NEG	145	*	*	4.23846e-05	*
11,10_974,5678m/z	NEG	146	*	*	2.39992e-07
12,52_978,7207m/z	NEG	147	*			*
11.17_844.6622m/z	POS	148	*			*
7.69_834.5227m/z	POS	149	*	*	0.025412
7.77_703.5740m/z	POS	150	*	*	0.00281376
8.49_649.5174m/z	POS	151	*			*
8.33_808.5870m/z	POS	152	*
10,56_802,5750m/z	NEG	153	*	*	0.000166176
10.77_862.6291m/z	POS	154	*	*	0.0279024	*
14.99_928.7708m/z	POS	155	*
9.70_603.5327m/z	POS	156	*			*
14,56_549,5603m/z	NEG	157	*
10,28_564,5342m/z	NEG	158	*	*	0.00684557	*
3.35_530.3223m/z	POS	159	*	*	0.00217523	*
13.42_862.7093m/z	POS	160	*	*	0.00504543
10.71_756.5924m/z	POS	161	*			*
8.23_812.5401m/z	POS	162	*
7.83_603.5331m/z	POS	163	*	*	5.10814e-06	*
8.51_863.5562m/z	POS	164	*
3.35_552.3039m/z	POS	165	*	*	0.00185558	*
11,20_836,5778m/z	NEG	166	*	*	0.0153571	*
11,17_810,5618m/z	NEG	167	*	*	5.65818e-05	*
9.18_755.6045m/z	POS	168	*	*	0.0130685
11,52_636,5925m/z	NEG	169	*
8,97_1100,5385m/z	NEG	170	*			*
8.78_784.5843m/z	POS	171	*	*	0.00171265
8.21_756.5535m/z	POS	172	*	*	0.00225319
16.40_962.9098m/z	POS	173	*			*
10.85_820.6644m/z	POS	174	*	*	0.00606186	*
12.22_829.7021m/z	POS	175	*
10.04_740.4990m/z	POS	176	*
10,62_776,5591m/z	NEG	177	*	*	3.51158e-07	*
9.89_850.5727m/z	POS	178	*	*	0.00281376	*
7.87_808.5750m/z	POS	179	*	*	0.000661514	*
3,96_480,3086m/z	NEG	180	*	*	8.80876e-05	*
10,56_653,5463m/z	NEG	181	*	*	3.25202e-05	*
10.38_766.5753m/z	POS	182	*	*	2.00658e-09	*
11.64_921.6350m/z	POS	183	*
11.87_830.6624m/z	POS	184	*			*
8.52_770.5687m/z	POS	185	*	*	0.00335313	*
11,50_808,6482m/z	NEG	186	*	*	0.0116791
11,23_1093,6554m/z	NEG	187	*
9.46_1188.3678m/z	POS	188	*
12,54_1034,7080m/z	NEG	189	*	*	0.00540992
10,68_770,5697m/z	NEG	190	*	*	1.04013e-05	*
10.77_732.5528m/z	POS	191	*
8.02_814.5355m/z	POS	192	*	*	0.0010121	*
8,95_822,5254m/z	NEG	193	*			*
1.75_241.0351m/z	POS	194	*
14.80_875.7084m/z	POS	195	*	*	1.74541e-05	*
11,15_796,5847m/z	NEG	196	*	*	1.29936e-06	*
14.86_954.7876m/z	POS	197	*
8.76_804.4934m/z	POS	198	*
10.45_804.6271m/z	POS	199	*	*	0.0231448	*
12,11_756,5899m/z	NEG	200	*	*	0.000389693	*
8.02_813.4967m/z	POS	201
12.48_830.7069m/z	POS	202
9.24_1204.3605m/z	POS	203
10,78_880,6418m/z	NEG	204
12.70_650.6429m/z	POS	205				*
14.93_789.6322m/z	POS	206
7.77_725.5557m/z	POS	207		*	0.000871558
9.00_772.5838m/z	POS	208
7.80_1095.5331m/z	POS	209
9,52_724,5271m/z	NEG	210		*	5.04796e-06	*
11,14_834,6238m/z	NEG	211		*	0.0158523
11,23_792,5866m/z	NEG	212		*	0.000290294	*
8.40_862.5089m/z	POS	213		*	0.0383521	*
9.58_806.5682m/z	POS	214
10.41_770.5705m/z	POS	215		*	1.74541e-05	*
12,81_872,7170m/z	NEG	216		*	5.507e-06	*
15.34_955.7709m/z	POS	217				*
10.94_804.5927m/z	POS	218				*
11,53_772,5850m/z	NEG	219		*	0.00817402
11,60_873,7055m/z	NEG	220		*	0.0181687
10.85_860.6569m/z	POS	221		*	0.00462029	*
11.04_856.5398m/z	POS	222		*	4.47934e-05	*
7.44_819.5112m/z	POS	223				*
17.86_1261.3246m/z	POS	224				*
8.48_858.5983m/z	POS	225				*
7.55_712.4900m/z	POS	226		*	0.0010121	*
9.70_782.5083m/z	POS	227
14.34_892.7182m/z	POS	228				*
12,35_873,7049m/z	NEG	229		*	2.50645e-05
9.50_726.5430m/z	POS	230		*	0.00553596
14.54_868.7387m/z	POS	231		*	2.53406e-05	*
9,23_724,5286m/z	NEG	232				*
10.01_828.6224m/z	POS	233
10.38_655.5178m/z	POS	234				*
10.41_1204.4023m/z	POS	235
9.90_778.5771m/z	POS	236
10.50_786.6069m/z	POS	237				*
15.07_877.7244m/z	POS	238		*	8.11673e-06	*
15.16_954.7678m/z	POS	239
17.27_1263.2998m/z	POS	240
15.31_869.6985m/z	POS	241
8.70_812.5380m/z	POS	242		*	0.00799748
8.82_1145.8781m/z	POS	243
8.95_841.5767m/z	POS	244
14.69_1106.8494m/z	POS	245				*
8.40_1145.8178m/z	POS	246
12.48_650.6424m/z	POS	247
12,74_1000,6747m/z	NEG	248		*	0.0342814
11.14_732.5851m/z	POS	249		*	6.77323e-07	*
9.99_802.5676m/z	POS	250				*
12,55_846,6569m/z	NEG	251		*	0.038323
8.01_814.6048m/z	POS	252		*	0.0230067
12.48_812.6970m/z	POS	253		*	0.000481013
15.37_870.5599m/z	POS	254				*
15.35_900.8009m/z	POS	255		*	6.92355e-07	*
9,55_744,5391m/z	NEG	256
11,69_957,6586m/z	NEG	257		*	0.000129006
11.04_859.5145m/z	POS	258		*	0.0289003
8.25_740.5215m/z	POS	259				*
7.31_814.5572m/z	POS	260		*	0.00437115	*
16.00_1242.3913m/z	POS	261				*
17.76_656.5290m/z	POS	262				*
16.75_1111.2901m/z	POS	263
9,32_822,5944m/z	NEG	264
15.59_907.7708m/z	POS	265		*	3.25202e-05
10.83_808.7001m/z	POS	266
15,16_1116,8561m/z	NEG	267		*	0.0498055
10,39_772,5617m/z	NEG	268
12,52_836,6963m/z	NEG	269
9,57_942,5802m/z	NEG	270				*
9,35_745,5352m/z	NEG	271
8.54_794.5671m/z	POS	272				*
10.01_629.5480m/z	POS	273		*	0.0104227
9.19_795.6082m/z	POS	274
12.11_711.5311m/z	POS	275
10.26_624.6026m/z	POS	276		*	0.00760563	*
9,49_874,5582m/z	NEG	277
10.71_776.6161m/z	POS	278
10.59_605.5019m/z	POS	279
8.95_812.4985m/z	POS	280				*
10.09_786.6030m/z	POS	281
6.67_905.5138m/z	POS	282
10.09_785.6525m/z	POS	283		*	4.80821e-05
10.98_798.5378m/z	POS	284
8.01_756.5528m/z	POS	285		*	0.0159453
17.86_1284.3122m/z	POS	286				*
14,83_1063,8501m/z	NEG	287
12.29_837.6816m/z	POS	288		*	6.24999e-05	*
11,08_813,5362m/z	NEG	289		*	1.96741e-05	*
14.69_1078.8159m/z	POS	290				*
4.00_373.2105m/z	POS	291		*	9.04643e-05	*
15.34_971.7445m/z	POS	292
15.35_976.8299m/z	POS	293
11.76_801.6837m/z	POS	294		*	0.000195851	*
12,52_896,7183m/z	NEG	295		*	0.0363459	*
8.57_778.4780m/z	POS	296				*
6.99_723.5397m/z	POS	297
15.16_1090.9195m/z	POS	298
8.95_633.5229m/z	POS	299				*
8.36_812.5420m/z	POS	300				*
9.50_1238.3820m/z	POS	301
11,69_1062,7029m/z	NEG	302		*	5.09918e-05
11.18_809.6564m/z	POS	303
11.06_774.5380m/z	POS	304		*	3.41786e-06
9,43_788,5436m/z	NEG	305				*
9.76_764.5599m/z	POS	306		*	0.000153403	*
11,32_918,6686m/z	NEG	307		*	0.000129938
9.50_996.5878m/z	POS	308
7.39_852.5226m/z	POS	309				*
7.99_794.5083m/z	POS	310		*	0.0279024	*
8.78_607.5074m/z	POS	311
7.72_788.5214m/z	POS	312		*	0.00333095	*
11.92_863.6585m/z	POS	313
1.94_502.9716m/z	POS	314
7.82_989.4860m/z	POS	315
11.56_986.7493m/z	POS	316
9.13_1161.8474m/z	POS	317
14.53_1072.3066m/z	POS	318
16.02_1144.3468m/z	POS	319
9.81_536.1641m/z	POS	320				*
6.48_1332.9572m/z	POS	321
11,93_846,6222m/z	NEG	322
15.59_928.8289m/z	POS	323		*	5.507e-06
12,52_1060,7231m/z	NEG	324		*	0.0176521
7.74_802.5347m/z	POS	325
9,49_770,5513m/z	NEG	326
10,38_958,5752m/z	NEG	327
10.42_886.5824m/z	POS	328
11,79_859,6897m/z	NEG	329		*	0.000796758
9.67_627.4799m/z	POS	330				*
17.00_1367.4036m/z	POS	331
10,36_814,6404m/z	NEG	332
11.57_816.7019m/z	POS	333		*	0.0430773	*
10.26_548.5388m/z	POS	334		*	0.000588025	*
8,95_1018,5356m/z	NEG	335				*
8.49_812.5195m/z	POS	336
8.90_818.6043m/z	POS	337		*	0.000311883	*
9.58_866.5402m/z	POS	338
6.90_988.4733m/z	POS	339				*
15,45_1124,9234m/z	NEG	340
14.80_627.5286m/z	POS	341
12.64_924.2693m/z	POS	342
13.77_998.2889m/z	POS	343
4.15_431.2133m/z	POS	344		*	0.00988247
11.25_732.5880m/z	POS	345		*	4.81979e-07	*
10.59_716.5583m/z	POS	346		*	0.00273265
16.05_1242.3931m/z	POS	347
15.23_919.7137m/z	POS	348		*	0.00320598
11,20_1051,6694m/z	NEG	349
12,54_870,7034m/z	NEG	350		*	0.0092836
8.31_890.4892m/z	POS	351
10.07_820.6257m/z	POS	352
9.01_1121.8499m/z	POS	353
10.52_921.5905m/z	POS	354		*	0.0121319
12.67_842.7076m/z	POS	355				*
12,74_900,7128m/z	NEG	356				*
6.63_776.5790m/z	POS	357		*	0.0183302	*
11.39_891.6506m/z	POS	358				*
9.52_1201.3745m/z	POS	359
11.17_788.6238m/z	POS	360
9.46_1187.8649m/z	POS	361				*
14.88_996.8007m/z	POS	362
8.89_766.5731m/z	POS	363		*	0.000290294	*
12.06_662.6040m/z	POS	364
14.59_918.7527m/z	POS	365				*
7.48_784.4869m/z	POS	366		*	0.0183773	*
16.40_1317.3631m/z	POS	367
13.11_596.5959m/z	POS	368
8.86_1159.8861m/z	POS	369
10.50_768.5901m/z	POS	370				*
9.53_890.5825m/z	POS	371
12.72_842.7108m/z	POS	372
8.46_1159.3271m/z	POS	373
11,90_727,6192m/z	NEG	374				*
6.99_934.6393m/z	POS	375		*	0.0034042
15.32_879.7377m/z	POS	376		*	1.74541e-05	*
16.75_1112.2906m/z	POS	377
8.40_780.0455m/z	POS	378
12,87_726,6604m/z	NEG	379
8.76_874.4935m/z	POS	380				*
12.18_666.6382m/z	POS	381				*
8.45_1183.3315m/z	POS	382
9.53_820.5814m/z	POS	383
10.41_1234.3830m/z	POS	384
10.87_786.5772m/z	POS	385
14.51_1093.2349m/z	POS	386
14.69_792.7070m/z	POS	387				*
15.70_1070.3284m/z	POS	388				*
8.93_800.5893m/z	POS	389
7.75_818.5085m/z	POS	390
8.04_809.5306m/z	POS	391		*	0.0100352	*
11.21_1002.6463m/z	POS	392
7.55_766.5358m/z	POS	393				*
11.23_800.5540m/z	POS	394		*	0.0110006	*
9.04_1152.8135m/z	POS	395
12,54_970,6642m/z	NEG	396
10,56_750,5439m/z	NEG	397		*	0.00173712
8.46_793.0515m/z	POS	398				*
11,69_707,5944m/z	NEG	399		*	0.00775087	*
9.73_806.5671m/z	POS	400				*
2.98_530.2858m/z	POS	401				*
3,09_554,3454m/z	NEG	402		*	0.00295145	*
6.90_985.4986m/z	POS	403				*
14.96_838.2216m/z	POS	404				*
15.24_1034.8935m/z	POS	405
8,95_854,5303m/z	NEG	406
10.45_627.4642m/z	POS	407
13,42_711,6245m/z	NEG	408
6.67_900.5591m/z	POS	409
10.20_1235.8437m/z	POS	410		*	0.00151454	*
14.10_1050.7850m/z	POS	411				*
10,95_841,5695m/z	NEG	412		*	0.00344466
7.82_930.6043m/z	POS	413
14.94_837.1949m/z	POS	414				*
11.36_874.6729m/z	POS	415		*	0.0335987	*
10.41_811.0983m/z	POS	416
8.12_794.5702m/z	POS	417
9.47_1200.8712m/z	POS	418				*
10,99_833,6456m/z	NEG	419
11,20_822,6007m/z	NEG	420		*	0.000430614	*
15.07_893.6983m/z	POS	421		*	3.91019e-05	*
6.67_883.5316m/z	POS	422
8.01_730.5358m/z	POS	423		*	0.00590871
10.07_653.5016m/z	POS	424		*	0.00743378	*
14.54_989.6981m/z	POS	425		*	0.0112225	*
10.77_768.5795m/z	POS	426
11.17_846.5969m/z	POS	427				*
15.02_993.7294m/z	POS	428
13.37_632.6323m/z	POS	429
11.71_816.6468m/z	POS	430
7.50_904.5898m/z	POS	431				*
9.13_779.6011m/z	POS	432
12.45_876.6686m/z	POS	433
11,19_862,6328m/z	NEG	434				*
11,15_942,6381m/z	NEG	435		*	0.00972227	*
14.77_865.6688m/z	POS	436
10,88_970,6273m/z	NEG	437
13.54_1000.7711m/z	POS	438				*
15.21_860.7698m/z	POS	439
16.32_1219.3663m/z	POS	440
6,66_325,1832m/z	NEG	441
12.80_896.7087m/z	POS	442
6.99_939.5943m/z	POS	443		*	0.00210757
7.09_1014.4887m/z	POS	444
11,17_860,6386m/z	NEG	445
9.87_806.5681m/z	POS	446		*	0.00298436
12,57_873,6764m/z	NEG	447
10,50_1068,5843m/z	NEG	448				*
2.65_548.2725m/z	POS	449				*
14.37_992.7668m/z	POS	450
9.53_821.0827m/z	POS	451
7.74_780.5523m/z	POS	452
2.73_524.2726m/z	POS	453				*
11.57_815.6982m/z	POS	454				*
10.55_780.5917m/z	POS	455				*
11,50_922,6582m/z	NEG	456
10,89_896,6811m/z	NEG	457		*	0.0317848	*
11,50_808,6522m/z	NEG	458
7.09_1011.5141m/z	POS	459				*
10,33_843,6587m/z	NEG	460		*	0.0112931
12,35_1037,7105m/z	NEG	461		*	0.00273265
10.10_768.5598m/z	POS	462
16.27_358.3671m/z	POS	463
15,04_1090,8406m/z	NEG	464				*
15.04_1082.8500m/z	POS	465				*
10.13_785.0829m/z	POS	466
12,01_874,6961m/z	NEG	467				*
11.49_774.6005m/z	POS	468		*	0.0425996
10,66_920,6474m/z	NEG	469				*
10.39_788.6164m/z	POS	470
10.64_864.6470m/z	POS	471		*	0.042152	*
15.04_1146.3262m/z	POS	472
8.49_762.5975m/z	POS	473
12.49_852.6826m/z	POS	474
15.65_980.8610m/z	POS	475		*	0.00295145
8.14_926.5285m/z	POS	476				*
12,54_952,7052m/z	NEG	477		*	0.0315558
15.32_874.7846m/z	POS	478		*	5.10814e-06	*
16.21_960.8916m/z	POS	479		*	0.00462029	*
9.00_779.6024m/z	POS	480
8.95_900.5091m/z	POS	481				*
4,00_491,2380m/z	NEG	482		*	0.0167014
9.04_1153.3155m/z	POS	483
11,34_706,5587m/z	NEG	484
10.75_768.5857m/z	POS	485				*
2.46_494.3220m/z	POS	486
8.23_830.5219m/z	POS	487				*
2.60_568.3376m/z	POS	488
10.91_900.5391m/z	POS	489
11,69_1036,6869m/z	NEG	490		*	0.00243907
7.93_751.5480m/z	POS	491		*	0.0250129	*
11.07_866.6644m/z	POS	492				*
8.62_808.6638m/z	POS	493
9.37_651.4838m/z	POS	494
14.42_708.6271m/z	POS	495
11,20_871,6906m/z	NEG	496
10.38_655.5116m/z	POS	497
12.68_880.6624m/z	POS	498
8.46_932.6211m/z	POS	499
11.14_730.5739m/z	POS	500		*	5.10814e-06	*
6.90_859.5323m/z	POS	501				*
14,06_1060,7936m/z	NEG	502
9.01_1122.3520m/z	POS	503
11,14_940,6690m/z	NEG	504		*	0.00257799
11,77_870,7024m/z	NEG	505		*	0.0185673	*
9.03_768.5885m/z	POS	506				*
16.38_988.9254m/z	POS	507
11.33_782.6050m/z	POS	508
10.23_876.5867m/z	POS	509
3.19_544.3354m/z	POS	510		*	0.0194096
14.75_975.7396m/z	POS	511
8.34_936.5692m/z	POS	512
8.75_792.5874m/z	POS	513		*	0.00799748	*
10.41_1204.9041m/z	POS	514
11,25_1281,7040m/z	NEG	515				*
8,97_793,5879m/z	NEG	516
7.82_1007.5120m/z	POS	517
10.63_798.5384m/z	POS	518
11.02_820.5610m/z	POS	519
2,47_325,1835m/z	NEG	520
11,69_980,7000m/z	NEG	521		*	0.00108751
14.88_1001.7551m/z	POS	522				*
11.75_823.6694m/z	POS	523		*	0.00795334	*
2.65_570.2545m/z	POS	524				*
12,21_984,6759m/z	NEG	525				*
10,52_750,5337m/z	NEG	526
10.59_839.6422m/z	POS	527				*
15.67_1094.9502m/z	POS	528
7.90_880.5852m/z	POS	529				*
9.73_758.5469m/z	POS	530
13.88_1102.8179m/z	POS	531				*
8.25_770.5092m/z	POS	532				*
7.56_860.5314m/z	POS	533
11.31_852.6909m/z	POS	534		*	0.0110006	*
10.04_561.5227m/z	POS	535		*	0.0312968
7.90_834.5247m/z	POS	536		*	7.43369e-05
9.90_894.6683m/z	POS	537				*
9.18_1187.3603m/z	POS	538
8.95_774.5423m/z	POS	539		*	0.0285831	*
9,49_793,5639m/z	NEG	540
11,17_982,6571m/z	NEG	541
4.00_455.2131m/z	POS	542		*	0.00210757	*
11,36_910,6970m/z	NEG	543		*	0.0464745	*
11.18_788.6297m/z	POS	544				*
8.96_818.5676m/z	POS	545
3.19_522.3536m/z	POS	546		*	0.0177313
10.59_805.6357m/z	POS	547				*
9.43_1175.8639m/z	POS	548				*
16.68_1393.3764m/z	POS	549
15.42_1066.9214m/z	POS	550
16.63_1293.3847m/z	POS	551
11.65_872.7291m/z	POS	552
13.03_786.6359m/z	POS	553		*	0.00744787
10.94_805.5819m/z	POS	554
7.44_776.5189m/z	POS	555
10.06_781.5969m/z	POS	556		*	0.0157741
15.02_972.8007m/z	POS	557
9.96_802.5714m/z	POS	558				*
15.50_913.2124m/z	POS	559
14,26_958,7465m/z	NEG	560
13.42_878.6833m/z	POS	561
11.65_660.6277m/z	POS	562		*	0.00378496
12.68_949.6662m/z	POS	563
7.83_766.5568m/z	POS	564				*
11.65_634.6119m/z	POS	565		*	0.0306785
11.65_944.6762m/z	POS	566		*	0.00309585
13,03_966,7212m/z	NEG	567
11,69_901,6721m/z	NEG	568		*	0.00273265
9.64_894.6683m/z	POS	569
15.13_980.8044m/z	POS	570		*	0.0494922
8.89_811.5449m/z	POS	571				*
12.48_896.7649m/z	POS	572
8.46_1158.8253m/z	POS	573
11,69_839,6803m/z	NEG	574		*	0.000558155
10.20_1194.8177m/z	POS	575		*	0.00995579
11.04_888.6437m/z	POS	576
16.59_582.4917m/z	POS	577				*
11.21_975.6245m/z	POS	578
10.29_834.5979m/z	POS	579				*
14,12_1086,8084m/z	NEG	580
11.09_620.5964m/z	POS	581		*	0.023953
12.92_658.6092m/z	POS	582				*
8.02_744.4930m/z	POS	583
8,83_716,5578m/z	NEG	584
7.53_577.5173m/z	POS	585
10.30_761.6538m/z	POS	586
10.26_942.6149m/z	POS	587				*
8.33_623.4507m/z	POS	588
15.02_977.7560m/z	POS	589
8.23_756.5487m/z	POS	590		*	0.0468558	*
11,50_1114,6953m/z	NEG	591
16.06_1368.3826m/z	POS	592
6.99_955.5684m/z	POS	593
9.41_806.5672m/z	POS	594
10,88_952,6687m/z	NEG	595				*
12,55_810,6821m/z	NEG	596				*
9.50_833.0825m/z	POS	597
12,35_955,7075m/z	NEG	598		*	0.00192623
11,27_652,6047m/z	NEG	599		*	0.0189304	*
9.93_762.6022m/z	POS	600
10.80_773.5885m/z	POS	601		*	0.00031398
15.80_904.8320m/z	POS	602		*	0.00207401	*
13.16_878.7041m/z	POS	603
14.66_1058.8401m/z	POS	604				*
14.88_920.7689m/z	POS	605
9.76_841.5766m/z	POS	606
10,47_774,5441m/z	NEG	607
8.78_770.5090m/z	POS	608
11,71_780,5896m/z	NEG	609		*	1.88056e-07	*
8.87_829.5722m/z	POS	610
10,91_796,5840m/z	NEG	611		*	0.0406259	*
16.49_252.0191m/z	POS	612				*
10.06_726.5373m/z	POS	613
8,95_936,5328m/z	NEG	614				*
9.99_733.5571m/z	POS	615
12.32_919.6833m/z	POS	616		*	0.00406348	*
11.12_930.6609m/z	POS	617
7.50_881.5105m/z	POS	618
11,22_754,5740m/z	NEG	619		*	0.00223707	*
11.12_820.5813m/z	POS	620
8.52_944.5554m/z	POS	621
8.01_752.5191m/z	POS	622		*	0.000637686
11.97_816.6915m/z	POS	623
14,25_1136,8244m/z	NEG	624
10,44_768,5541m/z	NEG	625		*	1.56317e-05	*
11.49_607.3750m/z	POS	626
9.41_732.5941m/z	POS	627		*	0.0130083
6.67_383.3298m/z	POS	628
12.68_844.7165m/z	POS	629
8,94_824,5793m/z	NEG	630
6.90_599.5019m/z	POS	631				*
15.23_886.7850m/z	POS	632		*	0.000221312	*
9.92_874.5708m/z	POS	633		*	0.0120604	*
8.15_913.5284m/z	POS	634
11.10_858.7132m/z	POS	635
7.50_762.5057m/z	POS	636
11.01_828.5864m/z	POS	637
15.27_956.8029m/z	POS	638				*
10,64_1022,5661m/z	NEG	639		*	5.92624e-07	*
15.75_1130.2939m/z	POS	640
10,96_802,5736m/z	NEG	641
8.86_1160.3900m/z	POS	642
9.95_863.6212m/z	POS	643
9,34_745,5291m/z	NEG	644
11.70_784.6113m/z	POS	645		*	0.00048417
10.83_851.6182m/z	POS	646
11,20_874,6997m/z	NEG	647
15.16_948.8003m/z	POS	648
13,03_884,7183m/z	NEG	649		*	0.0487899
11.64_814.6771m/z	POS	650				*
14.91_951.7400m/z	POS	651
12.43_686.5836m/z	POS	652		*	0.0230739
9.59_814.6758m/z	POS	653				*
8.02_706.5379m/z	POS	654
12,46_656,5744m/z	NEG	655				*
11,69_972,6432m/z	NEG	656		*	0.0176521
10.24_588.5312m/z	POS	657		*	0.00252047	*
11,27_797,6271m/z	NEG	658				*
8.64_846.5401m/z	POS	659
11.73_813.7011m/z	POS	660		*	0.0192788	*
2,64_524,2773m/z	NEG	661				*
8.64_866.6373m/z	POS	662				*
10.52_852.5856m/z	POS	663				*
10.32_756.6351m/z	POS	664
9.04_1164.8356m/z	POS	665
11,45_818,6250m/z	NEG	666
10,88_873,6404m/z	NEG	667				*
9.68_744.5541m/z	POS	668				*
13.86_950.7558m/z	POS	669
8.68_839.5610m/z	POS	670		*	0.00969351	*
7.82_793.4945m/z	POS	671				*
16.33_1037.2715m/z	POS	672
8.65_994.5723m/z	POS	673
14.81_870.7511m/z	POS	674		*	0.00010359	*
7.91_651.5334m/z	POS	675
8.78_804.6211m/z	POS	676
9,55_1008,6094m/z	NEG	677				*
15.65_910.8204m/z	POS	678
10.52_814.6307m/z	POS	679
15.88_1060.8661m/z	POS	680
8,95_854,5886m/z	NEG	681				*
7.29_782.5319m/z	POS	682				*
10,62_858,5621m/z	NEG	683		*	9.04643e-05	*
13.77_1019.2168m/z	POS	684
9.18_1186.8576m/z	POS	685				*
4,12_303,2330m/z	NEG	686		*	0.0279328
10,66_916,5633m/z	NEG	687				*
12.14_692.6540m/z	POS	688
10.52_918.6154m/z	POS	689		*	0.0264361
15.56_577.5173m/z	POS	690		*	0.00781869
7.17_788.5424m/z	POS	691				*
10.41_1245.9050m/z	POS	692
9.68_802.6051m/z	POS	693				*
9.53_786.6004m/z	POS	694
11.18_768.5877m/z	POS	695		*	5.10814e-06	*
11,73_807,6083m/z	NEG	696		*	6.58514e-05	*
7.77_760.4877m/z	POS	697		*	0.030555	*
8.14_904.5364m/z	POS	698
13.37_658.6478m/z	POS	699
9.16_914.5820m/z	POS	700
2,71_500,2775m/z	NEG	701				*
16.76_1188.2807m/z	POS	702				*
11.65_898.7443m/z	POS	703		*	0.0239514
13.16_894.6780m/z	POS	704
11,15_969,6592m/z	NEG	705
16,04_923,5834m/z	NEG	706
9.16_700.5273m/z	POS	707		*	0.0432306
10.38_1219.8793m/z	POS	708
14.91_946.7848m/z	POS	709
15.78_1294.3642m/z	POS	710
15.40_1124.9685m/z	POS	711		*	0.0397083
11.10_788.6248m/z	POS	712
11.56_842.6625m/z	POS	713
8.79_842.6373m/z	POS	714		*	0.0321415
11.48_1347.8813m/z	POS	715
8.87_917.5927m/z	POS	716
8.45_1183.8335m/z	POS	717
11,40_862,6351m/z	NEG	718
12.49_850.6523m/z	POS	719
11.68_826.5688m/z	POS	720		*	0.0158943
11,20_880,6875m/z	NEG	721
14,60_1088,8239m/z	NEG	722				*
14,96_1064,8264m/z	NEG	723
8.28_893.4632m/z	POS	724
12.92_684.6247m/z	POS	725				*
9.19_726.5439m/z	POS	726
17.25_1187.3063m/z	POS	727
11.21_1081.6744m/z	POS	728
10.93_826.5641m/z	POS	729
9.49_1212.3709m/z	POS	730
15.13_974.8159m/z	POS	731
11,88_724,6448m/z	NEG	732				*
15.48_931.7705m/z	POS	733
10,45_840,6577m/z	NEG	734		*	0.0151705
11.02_911.5458m/z	POS	735
9.12_826.6753m/z	POS	736
15,11_1122,9104m/z	NEG	737
7.44_754.5370m/z	POS	738
12.88_829.7140m/z	POS	739		*	0.034145
11,17_1048,6873m/z	NEG	740				*
15.32_895.7138m/z	POS	741		*	0.000281883
10,77_801,6084m/z	NEG	742
9,52_854,5919m/z	NEG	743				*
13,40_737,6399m/z	NEG	744
8.65_788.5410m/z	POS	745		*	0.0265017
15.19_930.7877m/z	POS	746				*
11,27_804,5900m/z	NEG	747		*	5.12371e-06	*
9.52_1225.3758m/z	POS	748
10,93_1082,5412m/z	NEG	749
9.70_766.5359m/z	POS	750				*
15.00_820.7389m/z	POS	751				*
8.42_968.5567m/z	POS	752				*
15.45_1220.3450m/z	POS	753
12,48_709,6095m/z	NEG	754				*
11,14_958,6272m/z	NEG	755
11,22_1011,6507m/z	NEG	756
8.86_1148.3674m/z	POS	757				*
8.52_778.6066m/z	POS	758
11.18_860.6368m/z	POS	759
10,30_624,5573m/z	NEG	760		*	0.0067039	*
12.13_816.6561m/z	POS	761				*
10,89_804,5957m/z	NEG	762
12,21_916,6925m/z	NEG	763
13,79_722,6647m/z	NEG	764				*
6.66_371.3574m/z	POS	765
8.93_788.5541m/z	POS	766				*
14.54_973.7241m/z	POS	767		*	0.00953018
14.61_994.7861m/z	POS	768		*	0.00705747
9.98_800.5554m/z	POS	769				*
3,33_528,3086m/z	NEG	770				*
8.82_890.6553m/z	POS	771				*
11.76_812.6968m/z	POS	772		*	0.0265017	*
9,49_839,5627m/z	NEG	773
11.56_744.5894m/z	POS	774		*	0.0430773
11.21_893.6236m/z	POS	775
11,17_1130,6900m/z	NEG	776
11,14_858,6671m/z	NEG	777		*	0.0114543
11.10_906.6161m/z	POS	778		*	0.041777
15.76_852.8008m/z	POS	779
12.48_834.6782m/z	POS	780		*	0.0092836
7.85_762.5083m/z	POS	781				*
9,26_830,5292m/z	NEG	782		*	0.00252254	*
10.80_848.6917m/z	POS	783				*
8.81_835.5988m/z	POS	784
7.64_860.5180m/z	POS	785		*	0.000426263	*
11,68_998,6583m/z	NEG	786		*	0.0158523
12.18_648.6277m/z	POS	787
8.76_792.4904m/z	POS	788
11.40_850.6529m/z	POS	789
8.75_793.5912m/z	POS	790				*
10,64_940,5652m/z	NEG	791		*	0.000636671	*
7.82_630.5426m/z	POS	792
14.88_941.6981m/z	POS	793
12.49_892.6377m/z	POS	794		*	0.021953
10.55_784.5254m/z	POS	795
9.24_1203.8571m/z	POS	796
11,66_678,6032m/z	NEG	797		*	0.0015616	*
13.18_668.6534m/z	POS	798
11,69_838,6751m/z	NEG	799		*	0.00221948
6.99_701.5579m/z	POS	800				*
11.94_862.6696m/z	POS	801				*
11.46_607.3871m/z	POS	802
12,33_981,7229m/z	NEG	803
2.73_502.2909m/z	POS	804				*
3,90_582,3763m/z	NEG	805		*	0.0350693
15.34_1100.9028m/z	POS	806
7.17_793.4976m/z	POS	807				*
10,54_872,6367m/z	NEG	808
10.56_798.6354m/z	POS	809
12.18_850.6740m/z	POS	810
11.06_866.6611m/z	POS	811
15.10_1020.8787m/z	POS	812
16.92_252.0190m/z	POS	813
9.95_834.6002m/z	POS	814
12.46_820.7016m/z	POS	815
13.18_1074.7867m/z	POS	816				*
9.65_826.6057m/z	POS	817
8.51_848.5881m/z	POS	818
8,88_789,6128m/z	NEG	819
8.54_859.5278m/z	POS	820
9,40_954,5434m/z	NEG	821
9.92_768.5865m/z	POS	822
17.86_1284.3007m/z	POS	823				*
9.71_788.5166m/z	POS	824				*
9.99_647.6186m/z	POS	825
8.89_726.5886m/z	POS	826
11,23_956,6622m/z	NEG	827
11,50_1048,6749m/z	NEG	828				*
11.10_782.6495m/z	POS	829
11,69_876,6639m/z	NEG	830		*	0.000964688
12.46_860.6921m/z	POS	831				*
12.29_841.7135m/z	POS	832				*
10,25_896,6369m/z	NEG	833
8.62_716.5224m/z	POS	834		*	0.0342456	*
11.12_800.6595m/z	POS	835
12.97_864.6676m/z	POS	836
13.35_698.6403m/z	POS	837				*
6.66_386.3772m/z	POS	838
11.73_852.5840m/z	POS	839		*	0.0149562	*
9,47_903,5692m/z	NEG	840
10.85_612.5909m/z	POS	841
9.41_946.5721m/z	POS	842
14.88_1017.7290m/z	POS	843				*
10,28_600,5124m/z	NEG	844		*	0.0177313	*
14,01_1144,8606m/z	NEG	845
11.34_805.5915m/z	POS	846				*
11.37_930.6600m/z	POS	847
15.97_880.8323m/z	POS	848
10.39_820.5862m/z	POS	849		*	0.0292353
10.24_1350.1260m/z	POS	850				*
9,57_1090,6118m/z	NEG	851				*
10,52_775,5924m/z	NEG	852
13.91_624.6273m/z	POS	853
14,49_1112,8238m/z	NEG	854				*
12.49_852.6877m/z	POS	855
10,95_878,4987m/z	NEG	856
9.04_1164.3342m/z	POS	857
12,21_1012,6744m/z	NEG	858
11,68_954,6845m/z	NEG	859		*	0.00756693
11.18_813.6840m/z	POS	860
8.15_829.0517m/z	POS	861		*	0.00956984
8.95_854.6369m/z	POS	862
8.76_788.5195m/z	POS	863		*	2.87456e-07	*
8.64_830.5659m/z	POS	864
10.72_765.5852m/z	POS	865
11.97_904.6370m/z	POS	866
11,17_938,6530m/z	NEG	867
12.81_761.5859m/z	POS	868				*
10.09_704.5558m/z	POS	869		*	0.000195851	*
15.23_951.8187m/z	POS	870		*	0.000626853
11,14_798,6444m/z	NEG	871		*	0.00297285	*
14,52_1062,8094m/z	NEG	872
12,72_903,6884m/z	NEG	873		*	0.0230739
10.64_805.6773m/z	POS	874
15.16_1058.8503m/z	POS	875				*
12.67_662.6428m/z	POS	876
11.57_800.6161m/z	POS	877		*	0.0318418
12.88_662.6037m/z	POS	878
12,01_882,7034m/z	NEG	879
7.39_710.5912m/z	POS	880				*
7.10_885.5470m/z	POS	881
15.42_908.8055m/z	POS	882		*	0.0034042
12.06_640.6221m/z	POS	883
12.70_946.6915m/z	POS	884
15.59_902.8165m/z	POS	885		*	5.57795e-05
12.41_644.5936m/z	POS	886				*
12.57_761.5819m/z	POS	887
10.82_864.6567m/z	POS	888				*
11.26_791.6350m/z	POS	889
10,57_826,5570m/z	NEG	890
11.21_999.6715m/z	POS	891
8.10_705.5898m/z	POS	892		*	0.0399384
10.10_952.6116m/z	POS	893
11,79_967,7075m/z	NEG	894
9.21_946.5722m/z	POS	895				*
11,22_929,6484m/z	NEG	896
9.06_792.6210m/z	POS	897
8.64_808.5842m/z	POS	898				*
15.56_966.7331m/z	POS	899		*	0.00368066
9.74_867.5432m/z	POS	900
14.97_995.8492m/z	POS	901
7.26_900.5502m/z	POS	902		*	0.0159135	*
9,20_718,5133m/z	NEG	903
11.04_641.5841m/z	POS	904
12.10_974.7491m/z	POS	905				*
13.84_812.6959m/z	POS	906
7.82_577.5175m/z	POS	907
4,12_385,2348m/z	NEG	908
11.23_935.5898m/z	POS	909
15.88_892.8319m/z	POS	910
4,12_467,2379m/z	NEG	911
11,69_875,6568m/z	NEG	912		*	0.0011418
10,77_834,6208m/z	NEG	913
15.37_958.8201m/z	POS	914				*
11,06_924,6680m/z	NEG	915				*
9.10_755.5401m/z	POS	916
10,26_1292,0856m/z	NEG	917				*
10.01_770.5701m/z	POS	918
11.46_917.6413m/z	POS	919
14.75_991.7135m/z	POS	920
9.46_577.5168m/z	POS	921				*
13,01_887,6948m/z	NEG	922
2.65_526.2908m/z	POS	923				*
13,03_860,6737m/z	NEG	924
10,38_892,5462m/z	NEG	925
15,27_888,8007m/z	NEG	926				*
10.88_1070.5623m/z	POS	927
11,32_592,5654m/z	NEG	928		*	0.00775087	*
12.08_758.6049m/z	POS	929		*	0.0104227	*
10.96_802.6307m/z	POS	930
11.81_868.6774m/z	POS	931
11.14_798.6012m/z	POS	932		*	0.0104227
9.12_768.4900m/z	POS	933		*	0.00164187	*
12.45_945.6720m/z	POS	934				*
8.37_748.5692m/z	POS	935
10.56_772.5856m/z	POS	936		*	0.0499145
10,95_1204,5624m/z	NEG	937
10,68_834,5609m/z	NEG	938
15.08_1086.8871m/z	POS	939
11.42_683.4980m/z	POS	940
11,47_842,6729m/z	NEG	941
13.37_650.6429m/z	POS	942				*
10.82_850.6142m/z	POS	943
14.00_752.6170m/z	POS	944
15.16_1072.9097m/z	POS	945
10,31_856,6500m/z	NEG	946				*
9.49_1212.8725m/z	POS	947
11.09_638.6069m/z	POS	948
15.21_1000.8316m/z	POS	949
8.14_1074.5599m/z	POS	950
12.92_618.6166m/z	POS	951				*
11,69_848,6387m/z	NEG	952		*	0.0185114	*
7.82_771.5136m/z	POS	953
7.39_750.5846m/z	POS	954
15.32_1084.8667m/z	POS	955				*
12.83_855.7295m/z	POS	956
10.32_864.6451m/z	POS	957
8,88_889,5741m/z	NEG	958
12.97_884.7647m/z	POS	959
12,74_876,6688m/z	NEG	960		*	0.0312968	*
8.45_1184.3351m/z	POS	961		*	0.0376329
10.27_1376.1418m/z	POS	962		*	0.0165529
11,32_780,5894m/z	NEG	963
15.48_978.8467m/z	POS	964
11.64_918.6594m/z	POS	965
15.05_1032.8344m/z	POS	966
10.02_816.5864m/z	POS	967
10.88_988.5591m/z	POS	968
15.05_1054.8163m/z	POS	969				*
11.73_830.6024m/z	POS	970		*	0.0430773	*
12.97_826.7121m/z	POS	971
11,75_888,6082m/z	NEG	972		*	0.000640685	*
12,21_1076,7185m/z	NEG	973		*	0.0440562
11,22_847,6418m/z	NEG	974
12.92_636.6275m/z	POS	975				*
9.78_758.5557m/z	POS	976
12.97_808.7012m/z	POS	977
11,69_898,6966m/z	NEG	978
11.54_551.2855m/z	POS	979
12.37_945.6990m/z	POS	980				*
14.59_1052.7998m/z	POS	981				*
9.44_776.5904m/z	POS	982
15.23_903.7398m/z	POS	983
10.91_906.5561m/z	POS	984
9.49_1213.3752m/z	POS	985
14.70_965.6980m/z	POS	986
13.16_857.7262m/z	POS	987
12.43_670.6092m/z	POS	988
9.98_778.5738m/z	POS	989		*	0.00633116	*
7.09_929.5114m/z	POS	990				*
11.37_816.6471m/z	POS	991
10.66_799.6675m/z	POS	992
12,98_723,6245m/z	NEG	993				*
13.02_904.7156m/z	POS	994		*	0.0164305
13,40_734,6654m/z	NEG	995
11.64_894.6159m/z	POS	996		*	0.0415758
12,98_720,6500m/z	NEG	997
13.59_948.7383m/z	POS	998
10,57_744,5543m/z	NEG	999
14.73_901.6458m/z	POS	1000
10.59_738.5406m/z	POS	1001
9.19_1149.8504m/z	POS	1002
13.69_1076.8010m/z	POS	1003				*
8.43_805.0515m/z	POS	1004				*
14.91_967.7132m/z	POS	1005
9,21_852,6108m/z	NEG	1006
8.23_918.5411m/z	POS	1007
14.88_925.7242m/z	POS	1008
10,34_858,6217m/z	NEG	1009				*
9,57_926,6081m/z	NEG	1010				*
10,54_954,6400m/z	NEG	1011
11.75_931.6832m/z	POS	1012
9,40_1354,0647m/z	NEG	1013		*	0.00655707
9,21_791,6284m/z	NEG	1014
14.80_625.5172m/z	POS	1015
12,01_692,6188m/z	NEG	1016				*
8.60_690.5062m/z	POS	1017				*
9,24_786,6104m/z	NEG	1018
8.15_928.4753m/z	POS	1019				*
11,17_966,6845m/z	NEG	1020
1.97_420.9690m/z	POS	1021
8.34_939.5431m/z	POS	1022
17.25_1223.2617m/z	POS	1023
10.63_866.7178m/z	POS	1024
7.82_947.5023m/z	POS	1025
8.23_812.4945m/z	POS	1026				*
12,48_682,5907m/z	NEG	1027				*
11,27_874,6636m/z	NEG	1028
11,08_1030,7392m/z	NEG	1029
10,95_1122,5592m/z	NEG	1030
12,98_697,6087m/z	NEG	1031				*
8.95_818.5062m/z	POS	1032				*
12.41_604.6010m/z	POS	1033				*
12.08_802.5687m/z	POS	1034		*	0.0235588	*
8.02_728.5195m/z	POS	1035
14.10_1028.8025m/z	POS	1036				*
12.10_996.7305m/z	POS	1037
9.24_783.0671m/z	POS	1038				*
14.70_949.7246m/z	POS	1039
10,44_818,5836m/z	NEG	1040
9.84_752.5594m/z	POS	1041		*	7.21136e-08	*
12.68_864.6884m/z	POS	1042
8.78_748.5276m/z	POS	1043
9.84_802.6401m/z	POS	1044
11,08_934,6635m/z	NEG	1045
4,00_409,2349m/z	NEG	1046		*	0.00221948	*
2.92_518.3198m/z	POS	1047
13.37_676.6587m/z	POS	1048				*
9.73_897.4947m/z	POS	1049
7.09_907.5296m/z	POS	1050				*
7.66_884.5404m/z	POS	1051
9.68_818.6059m/z	POS	1052				*
15.26_929.7562m/z	POS	1053
7.17_599.5016m/z	POS	1054				*
10,98_1270,5914m/z	NEG	1055				*
10.06_746.5073m/z	POS	1056
4,00_327,2329m/z	NEG	1057		*	0.00147994	*
10.38_846.6682m/z	POS	1058
9.56_893.5592m/z	POS	1059
10.98_794.6016m/z	POS	1060
10,95_778,5753m/z	NEG	1061		*	0.0164345
11.23_794.6039m/z	POS	1062		*	0.013042	*
14.53_1004.8030m/z	POS	1063				*
11,69_872,6814m/z	NEG	1064
12.14_958.6921m/z	POS	1065
11.68_804.5873m/z	POS	1066		*	8.70765e-05	*
12.06_1022.7460m/z	POS	1067				*
12,21_986,6589m/z	NEG	1068
9.44_762.5019m/z	POS	1069				*
10.88_882.5113m/z	POS	1070
10.93_704.5581m/z	POS	1071
12,54_926,7282m/z	NEG	1072				*
12.97_848.6935m/z	POS	1073
11.17_787.6684m/z	POS	1074
12.16_854.7069m/z	POS	1075
11,48_966,6648m/z	NEG	1076
15.26_945.7294m/z	POS	1077
9.85_774.6004m/z	POS	1078
9.50_1226.3817m/z	POS	1079
12.18_908.6317m/z	POS	1080
12,48_646,6125m/z	NEG	1081
6.90_903.4958m/z	POS	1082				*
10.94_726.5401m/z	POS	1083
9.68_828.4902m/z	POS	1084				*
12.60_870.6932m/z	POS	1085
9.98_637.5540m/z	POS	1086				*
10.07_854.7066m/z	POS	1087				*
10,26_890,5486m/z	NEG	1088
16.75_1113.2881m/z	POS	1089
13.37_672.6248m/z	POS	1090
15.16_953.7555m/z	POS	1091
10.20_611.5385m/z	POS	1092
14.61_1030.8181m/z	POS	1093				*
10.63_782.6491m/z	POS	1094
9.03_920.5565m/z	POS	1095
12.18_886.7442m/z	POS	1096
12,76_840,6920m/z	NEG	1097		*	0.0323181
11.52_495.1999m/z	POS	1098				*
9.74_813.5277m/z	POS	1099
12.48_919.6562m/z	POS	1100		*	0.0343792
7.82_945.6164m/z	POS	1101
11,64_651,6036m/z	NEG	1102
3,17_580,3609m/z	NEG	1103				*
9,55_844,6066m/z	NEG	1104
9.92_784.5618m/z	POS	1105
16.22_934.8797m/z	POS	1106
11,66_681,5776m/z	NEG	1107		*	0.00521056	*
7.77_738.5057m/z	POS	1108				*
10.59_864.6867m/z	POS	1109				*
6.66_369.3509m/z	POS	1110
10,75_820,6054m/z	NEG	1111
12.48_794.6859m/z	POS	1112
12,46_680,6192m/z	NEG	1113				*
11.01_668.6174m/z	POS	1114
11.37_865.6345m/z	POS	1115				*
10,96_1188,5882m/z	NEG	1116
10.61_834.6398m/z	POS	1117
9.15_848.5552m/z	POS	1118
12.68_900.7599m/z	POS	1119
14.72_713.5490m/z	POS	1120
10,96_1106,5855m/z	NEG	1121
15.07_928.7488m/z	POS	1122
8.42_1170.8260m/z	POS	1123
9.12_744.5898m/z	POS	1124
10.52_782.5758m/z	POS	1125
11,17_824,6602m/z	NEG	1126
12.14_876.6884m/z	POS	1127
9.16_938.5845m/z	POS	1128				*
13,20_914,7281m/z	NEG	1129
10.47_1056.6069m/z	POS	1130
9.12_814.5091m/z	POS	1131
17.87_1297.2806m/z	POS	1132
12,01_982,6641m/z	NEG	1133
10.32_812.6952m/z	POS	1134				*
10.93_389.3043m/z	POS	1135		*	0.0370374
9,43_1064,5984m/z	NEG	1136				*
12,98_694,6345m/z	NEG	1137				*
12,33_899,7200m/z	NEG	1138
10,33_819,6589m/z	NEG	1139
12.41_622.6118m/z	POS	1140				*
15.54_1062.9250m/z	POS	1141
11,36_652,5882m/z	NEG	1142		*	0.00352039
12,21_1132,7059m/z	NEG	1143
12.45_1318.2315m/z	POS	1144
11,36_655,5623m/z	NEG	1145		*	0.0415758
12,74_982,7154m/z	NEG	1146		*	0.0264756
14.96_969.8334m/z	POS	1147
10.52_587.5471m/z	POS	1148
12,21_912,7131m/z	NEG	1149
9,47_716,5227m/z	NEG	1150
9.29_168.9102m/z	POS	1151
10,50_1256,6359m/z	NEG	1152
12,21_971,6754m/z	NEG	1153
9.78_846.6751m/z	POS	1154
10.83_794.6495m/z	POS	1155				*
12,21_944,6543m/z	NEG	1156				*
12.18_866.6470m/z	POS	1157
15,26_862,7851m/z	NEG	1158
12.14_892.6625m/z	POS	1159
10.93_784.5997m/z	POS	1160
10.20_361.2730m/z	POS	1161
10,57_842,5318m/z	NEG	1162
11.12_933.6349m/z	POS	1163
12.02_776.6514m/z	POS	1164
11.20_756.5897m/z	POS	1165		*	0.020322	*
9.12_808.6649m/z	POS	1166
12,21_916,7036m/z	NEG	1167
10.91_512.3119m/z	POS	1168		*	0.029066	*
10.71_782.5895m/z	POS	1169		*	0.0015616	*
10.98_772.6216m/z	POS	1170
10,57_1154,5678m/z	NEG	1171
8.54_743.6060m/z	POS	1172
9.44_818.5681m/z	POS	1173
10,38_794,5695m/z	NEG	1174
11.31_594.5806m/z	POS	1175		*	0.00615893
4,12_629,4535m/z	NEG	1176
2.92_496.3380m/z	POS	1177
10.44_908.5752m/z	POS	1178
11.12_864.6314m/z	POS	1179				*
9.53_844.6525m/z	POS	1180
9.85_508.2805m/z	POS	1181
8.86_770.5647m/z	POS	1182
11,69_812,6595m/z	NEG	1183		*	0.00726631	*
10,36_1040,5775m/z	NEG	1184
10,28_627,5311m/z	NEG	1185
12.48_870.7492m/z	POS	1186
9.10_841.5290m/z	POS	1187
10.58_804.6205m/z	POS	1188
11.12_848.6573m/z	POS	1189
7.48_826.5347m/z	POS	1190
11.31_616.5623m/z	POS	1191		*	0.0040581
6.90_881.5140m/z	POS	1192				*
14.35_952.7716m/z	POS	1193		*	0.0347581	*
15.56_881.7560m/z	POS	1194		*	0.00956984
10.44_974.6035m/z	POS	1195
15.65_954.8459m/z	POS	1196
15.45_888.8010m/z	POS	1197		*	0.00655707
14,06_1170,8768m/z	NEG	1198
12,01_1046,7081m/z	NEG	1199
11.21_804.6704m/z	POS	1200
13,20_917,7029m/z	NEG	1201				*
9,47_816,5549m/z	NEG	1202
14.72_781.6116m/z	POS	1203
8.42_820.5241m/z	POS	1204				*
10.52_605.5483m/z	POS	1205
11,22_847,6483m/z	NEG	1206				*
10,33_869,6733m/z	NEG	1207
9.19_1149.3499m/z	POS	1208
7.82_1013.5304m/z	POS	1209
6.90_876.5587m/z	POS	1210				*
12,21_862,6541m/z	NEG	1211				*
12,21_886,6976m/z	NEG	1212				*
10.02_828.6575m/z	POS	1213
9.70_894.5215m/z	POS	1214
11,34_682,5979m/z	NEG	1215
8.84_735.6183m/z	POS	1216
14.70_944.7689m/z	POS	1217
11,79_885,7045m/z	NEG	1218
9.06_757.0515m/z	POS	1219
15.31_853.7246m/z	POS	1220		*	0.00835945	*
14.24_1078.8177m/z	POS	1221
11.97_820.6627m/z	POS	1222
12.48_916.6811m/z	POS	1223
15.42_1048.9102m/z	POS	1224
8,88_871,6138m/z	NEG	1225
8.43_782.5691m/z	POS	1226				*
11.31_576.5699m/z	POS	1227		*	0.00744444
9.81_902.5247m/z	POS	1228
10.55_806.5060m/z	POS	1229
9.99_589.5652m/z	POS	1230
11.43_766.6549m/z	POS	1231
12.92_662.6432m/z	POS	1232				*
14,26_984,7621m/z	NEG	1233
10,95_863,5528m/z	NEG	1234
15.04_846.7545m/z	POS	1235		*	0.00471446	*
9.99_814.5297m/z	POS	1236
11,23_1199,7008m/z	NEG	1237				*
11.31_1210.1378m/z	POS	1238		*	0.00329031
8.42_886.5533m/z	POS	1239
10,88_888,6290m/z	NEG	1240
1.79_338.9666m/z	POS	1241
11,36_628,5436m/z	NEG	1242		*	0.0109497
9.50_1237.8797m/z	POS	1243
10,57_990,5620m/z	NEG	1244
8,88_775,5963m/z	NEG	1245		*	0.0148358
15.16_969.7292m/z	POS	1246
10.55_746.5694m/z	POS	1247
7.09_902.5746m/z	POS	1248				*
7.09_625.5175m/z	POS	1249				*
9.93_746.6061m/z	POS	1250
8.64_912.5693m/z	POS	1251
7.37_880.4853m/z	POS	1252				*
7.56_651.5331m/z	POS	1253
10,64_752,5588m/z	NEG	1254		*	8.57974e-05	*
10,38_879,5472m/z	NEG	1255
11.49_767.4373m/z	POS	1256
10.52_872.6812m/z	POS	1257				*
8,83_858,5232m/z	NEG	1258
11.43_784.6662m/z	POS	1259
11.73_808.6210m/z	POS	1260		*	0.0150666	*
9.22_864.5688m/z	POS	1261
14.72_880.7169m/z	POS	1262				*
9.64_718.5739m/z	POS	1263
15.56_897.7302m/z	POS	1264		*	0.0279024
9.82_766.5700m/z	POS	1265
11.18_809.6497m/z	POS	1266
12.16_674.6432m/z	POS	1267
10.83_834.6413m/z	POS	1268				*
11,50_926,6435m/z	NEG	1269
4,43_329,2478m/z	NEG	1270
12,04_822,6803m/z	NEG	1271				*
12.18_828.6919m/z	POS	1272
10.91_530.3225m/z	POS	1273
10.91_780.5900m/z	POS	1274		*	0.00184249	*
12,21_782,6054m/z	NEG	1275
8.89_718.5753m/z	POS	1276
8.42_1195.3321m/z	POS	1277				*
15.67_1076.9406m/z	POS	1278
13,22_890,6844m/z	NEG	1279
11,22_1035,6949m/z	NEG	1280
6,70_881,5163m/z	NEG	1281
7.37_858.5038m/z	POS	1282		*	0.0288478	*
13.29_948.7382m/z	POS	1283
9.13_757.6207m/z	POS	1284
4,71_281,2480m/z	NEG	1285
15.26_924.8007m/z	POS	1286		*	0.0299298
9.53_917.5591m/z	POS	1287
10,68_857,6739m/z	NEG	1288
11.12_646.6121m/z	POS	1289
16.75_1149.2429m/z	POS	1290
9.50_1225.8798m/z	POS	1291
10,88_806,6251m/z	NEG	1292
8.15_992.5567m/z	POS	1293
15.48_947.7445m/z	POS	1294
10.94_828.6905m/z	POS	1295
15.43_952.8317m/z	POS	1296
15.23_1006.8183m/z	POS	1297
12,50_736,6447m/z	NEG	1298				*
12,21_826,6762m/z	NEG	1299
9,21_1064,5984m/z	NEG	1300				*
9,40_888,6215m/z	NEG	1301
11,23_1117,6977m/z	NEG	1302
8.48_758.5693m/z	POS	1303
12,48_806,5961m/z	NEG	1304
12,21_968,7002m/z	NEG	1305				*
10,34_882,6654m/z	NEG	1306				*
10.91_802.5711m/z	POS	1307		*	0.00389046	*
15.43_1088.9032m/z	POS	1308
8.01_751.5715m/z	POS	1309		*	0.0165529
12.16_961.6664m/z	POS	1310
11.75_892.6768m/z	POS	1311
9.19_867.5433m/z	POS	1312				*
9.96_804.6580m/z	POS	1313
10,96_702,5432m/z	NEG	1314
12.46_942.6970m/z	POS	1315
11.25_806.6054m/z	POS	1316		*	0.000153403	*
10.61_827.6608m/z	POS	1317
9.29_169.0217m/z	POS	1318
17.43_252.0191m/z	POS	1319
9.21_692.5220m/z	POS	1320
10.04_724.5248m/z	POS	1321		*	0.00221948
8.78_766.5379m/z	POS	1322		*	0.0149816	*
7.56_928.5901m/z	POS	1323
11.01_804.5863m/z	POS	1324
11.37_808.6655m/z	POS	1325				*
15,45_1148,9279m/z	NEG	1326
7.56_933.5452m/z	POS	1327
9.84_820.6204m/z	POS	1328
8.23_839.5127m/z	POS	1329
12.45_706.6807m/z	POS	1330				*
10.21_896.6842m/z	POS	1331
12,01_856,6880m/z	NEG	1332
7.82_932.6212m/z	POS	1333
11.49_1363.8552m/z	POS	1334
9.44_740.5203m/z	POS	1335				*
11.20_851.6395m/z	POS	1336
8.07_816.5716m/z	POS	1337
10,68_869,6460m/z	NEG	1338
11.17_818.6471m/z	POS	1339
9.62_806.6387m/z	POS	1340
11.42_806.6469m/z	POS	1341
10.21_786.6106m/z	POS	1342
7.82_627.5335m/z	POS	1343
7.91_902.4884m/z	POS	1344
10.91_639.5698m/z	POS	1345		*	0.036407
11.65_852.6312m/z	POS	1346
10.83_850.5684m/z	POS	1347
11.31_632.5363m/z	POS	1348		*	0.0320486
11,58_818,5912m/z	NEG	1349
11.06_954.7224m/z	POS	1350				*
10,78_804,6092m/z	NEG	1351
12.95_874.7078m/z	POS	1352
10,57_908,5597m/z	NEG	1353
10,95_942,5799m/z	NEG	1354
8.42_1170.3243m/z	POS	1355				*
11.20_917.6680m/z	POS	1356
12,21_1050,7029m/z	NEG	1357				*
13,42_684,6055m/z	NEG	1358
9.19_1199.3606m/z	POS	1359				*
9.85_832.6524m/z	POS	1360
4.54_358.3672m/z	POS	1361
8.86_1118.8870m/z	POS	1362
10,86_886,5935m/z	NEG	1363		*	0.0430773
12.18_932.6762m/z	POS	1364
11.18_920.6433m/z	POS	1365
11.76_833.7088m/z	POS	1366
9.22_728.6042m/z	POS	1367
10,36_890,6374m/z	NEG	1368		*	0.0306617
10.55_568.5649m/z	POS	1369
9.25_171.3527m/z	POS	1370
10,98_958,5547m/z	NEG	1371
11.94_931.6563m/z	POS	1372
9.19_1199.8650m/z	POS	1373
9.87_834.6080m/z	POS	1374				*
9,47_880,5276m/z	NEG	1375				*
8.10_821.5291m/z	POS	1376				*
12,48_706,6355m/z	NEG	1377				*
9,41_1036,5462m/z	NEG	1378
10,95_860,5771m/z	NEG	1379
11,50_1032,6924m/z	NEG	1380
10.64_846.6213m/z	POS	1381
10,49_1174,6328m/z	NEG	1382
10,34_916,6529m/z	NEG	1383
11,17_914,6916m/z	NEG	1384				*
7.82_925.5196m/z	POS	1385
10.61_794.6496m/z	POS	1386
14.75_970.7837m/z	POS	1387
10,25_978,6389m/z	NEG	1388				*
10,57_626,5715m/z	NEG	1389
8.87_835.5901m/z	POS	1390				*
9.37_830.5081m/z	POS	1391
10,84_638,5717m/z	NEG	1392
11.04_994.7151m/z	POS	1393				*
9.73_742.5725m/z	POS	1394
12,19_852,6908m/z	NEG	1395
11.25_828.5866m/z	POS	1396		*	0.0253285	*
10,95_1024,5825m/z	NEG	1397
8,91_830,5296m/z	NEG	1398
14.70_882.7523m/z	POS	1399
9,23_690,5069m/z	NEG	1400				*
15.24_1060.9096m/z	POS	1401
10,89_804,5917m/z	NEG	1402
9.29_169.2446m/z	POS	1403				*
15.16_1112.9023m/z	POS	1404
12.45_648.6277m/z	POS	1405
7.82_887.5640m/z	POS	1406
10,38_852,5273m/z	NEG	1407
15.48_1076.9348m/z	POS	1408
10,57_1072,5651m/z	NEG	1409
8.15_886.5096m/z	POS	1410
9.95_754.5755m/z	POS	1411		*	0.014485
10.30_720.5537m/z	POS	1412
11,17_887,6569m/z	NEG	1413
11,20_854,6725m/z	NEG	1414
8.25_754.5356m/z	POS	1415
13,53_930,7147m/z	NEG	1416
11,50_844,6440m/z	NEG	1417
12.19_806.6027m/z	POS	1418				*
9.15_868.6528m/z	POS	1419				*
13,68_1126,8512m/z	NEG	1420
7.98_858.5242m/z	POS	1421
9.41_867.5431m/z	POS	1422
15,51_1132,9314m/z	NEG	1423
15.34_950.8160m/z	POS	1424
10.42_892.6003m/z	POS	1425
10.94_834.6222m/z	POS	1426
8,88_765,5681m/z	NEG	1427
10.91_818.5452m/z	POS	1428				*
12,01_832,6427m/z	NEG	1429
12.30_863.6961m/z	POS	1430				*
11.45_850.6459m/z	POS	1431
10.30_806.6492m/z	POS	1432				*
13,42_708,6501m/z	NEG	1433
9.28_760.5853m/z	POS	1434
9.44_718.5379m/z	POS	1435				*
12.18_935.6509m/z	POS	1436
11,50_968,6484m/z	NEG	1437
11.42_890.6221m/z	POS	1438				*
12,21_889,6724m/z	NEG	1439
10.01_800.6146m/z	POS	1440
8.84_789.6578m/z	POS	1441
9.32_818.6369m/z	POS	1442
12,21_994,7158m/z	NEG	1443
9.25_1162.3558m/z	POS	1444
10,23_914,5483m/z	NEG	1445
12.45_630.6170m/z	POS	1446
12.46_844.6790m/z	POS	1447
10.45_868.5557m/z	POS	1448
7.31_736.4901m/z	POS	1449
10.20_502.2911m/z	POS	1450
8.01_778.5349m/z	POS	1451
10.55_872.5352m/z	POS	1452
11,17_984,6428m/z	NEG	1453
9.16_872.5553m/z	POS	1454				*
7.82_904.5905m/z	POS	1455
9,38_875,5169m/z	NEG	1456
15.46_1100.9402m/z	POS	1457
12,57_928,6985m/z	NEG	1458
9.37_850.6053m/z	POS	1459
7.56_955.5269m/z	POS	1460
11.97_798.6815m/z	POS	1461
11,22_953,6919m/z	NEG	1462
10.61_754.5745m/z	POS	1463		*	0.0186443
10.23_860.6127m/z	POS	1464
8.34_870.5400m/z	POS	1465
9.50_848.5551m/z	POS	1466
10,84_904,6532m/z	NEG	1467
9.65_806.5087m/z	POS	1468
10.29_786.6158m/z	POS	1469
12.16_912.7600m/z	POS	1470
11.01_706.5737m/z	POS	1471
11,48_808,6663m/z	NEG	1472
10,42_846,6227m/z	NEG	1473
10,64_863,6843m/z	NEG	1474
10.04_702.5428m/z	POS	1475		*	0.00103618
8.01_729.5899m/z	POS	1476		*	0.0347581
10.30_811.6672m/z	POS	1477
8.31_890.6374m/z	POS	1478
9,47_798,5257m/z	NEG	1479				*
9.81_814.5144m/z	POS	1480
10.13_772.6208m/z	POS	1481
9,52_868,6065m/z	NEG	1482				*
11.45_832.6625m/z	POS	1483
11.12_664.6229m/z	POS	1484
8,83_775,5503m/z	NEG	1485
10,23_996,5510m/z	NEG	1486
11.48_663.4528m/z	POS	1487
10.10_850.6721m/z	POS	1488
9.61_748.5854m/z	POS	1489
8.15_844.5243m/z	POS	1490
10.13_866.5845m/z	POS	1491
8.28_808.4855m/z	POS	1492
9.65_170.6810m/z	POS	1493				*
11.02_782.6046m/z	POS	1494
11,50_868,6890m/z	NEG	1495				*
10.35_834.5395m/z	POS	1496
10.13_948.5877m/z	POS	1497
7.91_880.5066m/z	POS	1498
9,43_803,6271m/z	NEG	1499
9.85_385.2730m/z	POS	1500
11.48_680.4794m/z	POS	1501
9.04_1123.3324m/z	POS	1502
11,03_945,5973m/z	NEG	1503
10,99_830,6266m/z	NEG	1504
9,20_974,6081m/z	NEG	1505
10.59_842.7069m/z	POS	1506				*
11.97_928.6814m/z	POS	1507
10.33_854.6368m/z	POS	1508
9.15_832.5814m/z	POS	1509
10.52_739.5671m/z	POS	1510
8.43_804.5504m/z	POS	1511
9.85_526.2913m/z	POS	1512
9.50_868.6526m/z	POS	1513
10.55_875.5100m/z	POS	1514
15,54_890,8163m/z	NEG	1515
13,73_1152,8657m/z	NEG	1516
11.06_972.7338m/z	POS	1517				*
10,56_623,5725m/z	NEG	1518
13.69_924.7400m/z	POS	1519
11.12_826.6761m/z	POS	1520				*
10.83_828.5861m/z	POS	1521
11,47_871,6624m/z	NEG	1522
12.06_1000.7646m/z	POS	1523				*
8.37_726.5883m/z	POS	1524
10.24_772.5222m/z	POS	1525
10,59_629,5455m/z	NEG	1526
11,03_780,5890m/z	NEG	1527
9.06_772.5241m/z	POS	1528
10,33_718,5382m/z	NEG	1529				*
10.20_752.5592m/z	POS	1530
15.64_1102.9547m/z	POS	1531
11,17_884,6828m/z	NEG	1532				*
11.20_835.6655m/z	POS	1533
11.12_808.6660m/z	POS	1534				*
8.57_784.4857m/z	POS	1535
11.97_780.6703m/z	POS	1536
14.26_926.7559m/z	POS	1537
15.48_1150.9857m/z	POS	1538
10.10_828.6891m/z	POS	1539				*
10.99_826.5688m/z	POS	1540
8.96_674.5112m/z	POS	1541
9.18_892.6529m/z	POS	1542
10.94_854.7177m/z	POS	1543
8.48_816.6219m/z	POS	1544
12.73_920.7087m/z	POS	1545
8.57_599.5021m/z	POS	1546
11,03_862,5927m/z	NEG	1547
11,43_966,6818m/z	NEG	1548
10,38_876,5717m/z	NEG	1549
8.02_764.5897m/z	POS	1550
11.68_874.6532m/z	POS	1551
11.28_812.6125m/z	POS	1552
7.82_909.5454m/z	POS	1553
10.13_842.5401m/z	POS	1554
14.26_948.7356m/z	POS	1555
11,20_845,6745m/z	NEG	1556
10.35_655.5640m/z	POS	1557
11.97_862.6537m/z	POS	1558
11.45_792.6704m/z	POS	1559
10,95_876,5521m/z	NEG	1560				*
7.82_931.5272m/z	POS	1561
15.40_1086.8888m/z	POS	1562
8.86_753.5873m/z	POS	1563
10,49_821,6092m/z	NEG	1564
11.37_839.6986m/z	POS	1565				*
9,38_872,5405m/z	NEG	1566
15.08_1064.9054m/z	POS	1567
9.64_170.7924m/z	POS	1568				*
12.19_784.6206m/z	POS	1569
10,57_829,5326m/z	NEG	1570
10.18_774.5400m/z	POS	1571
8.15_910.5536m/z	POS	1572
11,50_950,6899m/z	NEG	1573
15.48_1092.9369m/z	POS	1574
9.50_914.5845m/z	POS	1575
10.42_826.5709m/z	POS	1576
9,35_790,5398m/z	NEG	1577
9.41_745.6205m/z	POS	1578
9.85_635.5387m/z	POS	1579
11.75_827.6991m/z	POS	1580
10,25_1316,0855m/z	NEG	1581
8,95_740,5231m/z	NEG	1582
9.96_797.5906m/z	POS	1583
13.10_884.7086m/z	POS	1584
14.72_863.6907m/z	POS	1585				*
9.65_627.5332m/z	POS	1586
9.71_720.5898m/z	POS	1587
9,54_1114,6138m/z	NEG	1588
15.08_1046.8942m/z	POS	1589
8.89_750.5426m/z	POS	1590
10.99_774.6371m/z	POS	1591
9,20_892,6058m/z	NEG	1592
14.73_885.6717m/z	POS	1593				*
10.13_869.5591m/z	POS	1594
15.43_808.6650m/z	POS	1595
9.25_171.4642m/z	POS	1596
15.43_1112.9010m/z	POS	1597
8.57_740.5224m/z	POS	1598
9.65_768.5537m/z	POS	1599
11.45_914.6660m/z	POS	1600
15.61_1088.9385m/z	POS	1601
11.48_685.4342m/z	POS	1602
8.15_864.6217m/z	POS	1603
9.32_651.5327m/z	POS	1604
9.85_776.5586m/z	POS	1605
10.94_818.6467m/z	POS	1606
9.87_820.5214m/z	POS	1607
10.88_806.6047m/z	POS	1608
11.49_701.4083m/z	POS	1609
11.12_884.7287m/z	POS	1610
11,50_898,6972m/z	NEG	1611				*
10.71_742.5745m/z	POS	1612
8.15_806.5692m/z	POS	1613
15.72_1114.9177m/z	POS	1614
10.79_826.7106m/z	POS	1615
9.18_856.5813m/z	POS	1616
12,01_858,6591m/z	NEG	1617
9.32_172.5738m/z	POS	1618
9.26_782.5662m/z	POS	1619
10.04_770.6037m/z	POS	1620
10.87_748.6211m/z	POS	1621
8.34_854.5659m/z	POS	1622
8.28_802.4778m/z	POS	1623
11.97_846.6774m/z	POS	1624
8.84_731.6065m/z	POS	1625
12,01_885,6780m/z	NEG	1626
16.75_1128.3152m/z	POS	1627
10.64_830.6466m/z	POS	1628
9.06_756.5502m/z	POS	1629
9.71_812.5172m/z	POS	1630
10.15_762.6007m/z	POS	1631
14.26_900.7405m/z	POS	1632
9.18_834.5990m/z	POS	1633
10.17_820.6525m/z	POS	1634
9.95_759.6376m/z	POS	1635
10,68_842,6273m/z	NEG	1636
8.57_798.5741m/z	POS	1637
9.85_798.5397m/z	POS	1638
8.57_762.5040m/z	POS	1639
10,68_948,6739m/z	NEG	1640
11.97_806.6860m/z	POS	1641
13.51_872.7091m/z	POS	1642
8.28_623.5020m/z	POS	1643
9.95_781.6178m/z	POS	1644
10.35_818.5655m/z	POS	1645
8.15_828.5504m/z	POS	1646
9.35_814.5342m/z	POS	1647
13,55_956,7306m/z	NEG	1648
8.28_786.5035m/z	POS	1649
13.53_898.7247m/z	POS	1650
10.83_770.6028m/z	POS	1651
10,99_854,6713m/z	NEG	1652
11.45_868.7337m/z	POS	1653
10.23_750.5407m/z	POS	1654
15.46_792.6701m/z	POS	1655
12,01_964,7053m/z	NEG	1656
10,68_866,6717m/z	NEG	1657
11,73_894,7026m/z	NEG	1658
11.45_648.6282m/z	POS	1659
13.53_920.7058m/z	POS	1660
11.68_858.6778m/z	POS	1661				*
10.64_808.6651m/z	POS	1662
13.91_912.7401m/z	POS	1663
13.91_886.7247m/z	POS	1664
11.97_882.7491m/z	POS	1665
8.28_764.5222m/z	POS	1666
9.06_734.5693m/z	POS	1667
10.20_728.5590m/z	POS	1668
11.45_630.6172m/z	POS	1669
9.34_792.5526m/z	POS	1670
