# Supplementary material for: Differences in lipidome and metabolome organization of prefrontal cortex among human populations
Source: Sci Rep. 2019 Dec 4;9:18348. doi: 10.1038/s41598-019-53762-6 (PMC6893025; doi:10.1038/s41598-019-53762-6)
Supplement: Supplementary file 8 — S7 [file 41598_2019_53762_MOESM8_ESM.xlsx]

## Sheet: Sheet1
Current dataset	Published dataset	Ionization mode	Rank	Fold-Change current dataset	Fold-Change published dataset	HC-specific, t-test	HC-specific, stability selection
3.24_480.3067m/z	Peak_22726	POS	1	0.719291	-0.834227	*	*
7.28_689.5577m/z	Peak_32500	POS	2	-0.784046	-0.868029	*	*
8.52_834.5019m/z	Peak_46345	POS	3	-0.382815	0.305614	*	*
7.87_856.5840m/z	Peak_48936	POS	4	0.595462	0.130246	*	*
3.97_482.3226m/z	Peak_22765	POS	5	0.987346	0.225795	*	*
14.83_917.6981m/z	Peak_55478	POS	6	1.41256	0.910276	*	*
9,20_698,5119m/z	Peak_15257	NEG	7	-0.672639	0.537427	*	*
11.64_646.6120m/z	Peak_30476	POS	8	0.853087	-0.00785009	*	*
6.80_675.5422m/z	Peak_31662	POS	9	-0.468349	-1.25163	*	*
4.29_466.3278m/z	Peak_22453	POS	10	0.502707	0.288369	*	*
14.58_894.7535m/z	Peak_53116	POS	11	1.76749	0.986551	*	*
7.34_728.5208m/z	Peak_35114	POS	12	-0.399191	-0.887552	*	*
9,34_760,5280m/z	Peak_16632	NEG	13	-0.179913	-0.0549215		*
8.73_888.5691m/z	Peak_52431	POS	14	0.569039	0.121057	*	*
9.87_812.6152m/z	Peak_43888	POS	15	0.275026	0.471152	*	*
9.40_564.5335m/z	Peak_25411	POS	16	1.10678	0.224964	*	*
9.84_752.5594m/z	Peak_37296	POS	17	-0.353628	-0.240648	*
10,86_780,5820m/z	Peak_17013	NEG	18	-0.813505	-0.0555999	*	*
9.25_750.5442m/z	Peak_37154	POS	19	-0.424441	0.508359	*	*
15.10_903.7393m/z	Peak_54073	POS	20	1.4889	0.450867	*	*
11.64_668.5930m/z	Peak_31380	POS	21	0.850291	0.1341	*	*
11,68_704,6188m/z	Peak_15347	NEG	22	0.654857	0.326648	*	*
8,95_772,5287m/z	Peak_16844	NEG	23	-0.258673	0.0856457		*
11.14_732.5851m/z	Peak_35479	POS	24	-0.354681	0.595343	*
15.84_956.8619m/z	Peak_59300	POS	25	1.09136	0.96688	*	*
8.78_784.5843m/z	Peak_40538	POS	26	0.316172	0.3785	*	*
10.38_766.5753m/z	Peak_38690	POS	27	-0.381066	0.491921	*	*
14.85_901.7250m/z	Peak_53811	POS	28	1.23619	1.15711	*	*
11.23_800.5540m/z	Peak_42546	POS	29	-0.35236	-0.167279	*
3.68_464.3120m/z	Peak_22433	POS	30	0.405908	0.368477	*	*
8.93_742.5379m/z	Peak_36238	POS	31	0.157668	0.270411		*
8.33_739.5718m/z	Peak_36006	POS	32	-0.732194	-0.200105	*	*
10,62_776,5591m/z	Peak_16920	NEG	33	-0.771015	-0.719072	*	*
8.64_808.5842m/z	Peak_43395	POS	34	-0.152658	-0.168578
15.07_877.7244m/z	Peak_51285	POS	35	1.13781	0.508985	*
15.35_976.8299m/z	Peak_60814	POS	36	-0.255522	-0.381844
8.01_814.6048m/z	Peak_44112	POS	37	0.54562	-0.242325	*
10.41_770.5705m/z	Peak_39064	POS	38	-0.524125	-0.19979	*
14.80_875.7084m/z	Peak_51064	POS	39	1.11194	0.534507	*	*
7.50_762.5057m/z	Peak_38236	POS	40	-0.241416	-0.0897475
11,50_922,6582m/z	Peak_20969	NEG	41	-0.444558	-0.0430194
8.34_835.5934m/z	Peak_46485	POS	42	0.861114	-0.0993511	*	*
10,68_770,5697m/z	Peak_16814	NEG	43	-0.303151	0.250315	*	*
11,77_870,7024m/z	Peak_19291	NEG	44	-0.495993	-0.14338	*
15.34_955.7709m/z	Peak_59193	POS	45	-0.00571984	-0.0487481
14.73_818.7228m/z	Peak_44625	POS	46	0.286928	-0.200288		*
6.34_886.5585m/z	Peak_52223	POS	47	-1.02042	-0.817533	*	*
8.33_808.5870m/z	Peak_43394	POS	48	-0.0336207	0.775935		*
7.77_725.5557m/z	Peak_34933	POS	49	-0.340493	-0.371575	*
9.65_738.5434m/z	Peak_35914	POS	50	-0.447498	-0.184016	*	*
9.70_766.5359m/z	Peak_38669	POS	51	-0.0737101	-0.504154
2.60_568.3376m/z	Peak_25490	POS	52	-0.0329752	0.22441
9.19_733.6226m/z	Peak_35539	POS	53	-0.489536	-0.160906	*	*
12,35_873,7049m/z	Peak_19382	NEG	54	-0.460734	0.127768	*
11,17_810,5618m/z	Peak_17713	NEG	55	-0.309749	0.0649133	*	*
9.87_870.6685m/z	Peak_50543	POS	56	0.343413	-0.403309		*
8.95_841.5767m/z	Peak_47274	POS	57	-0.0485733	-0.446787
8.33_717.5905m/z	Peak_34205	POS	58	-0.474014	-0.471315	*	*
6.99_723.5397m/z	Peak_34642	POS	59	-0.0959136	-0.179238
9.03_768.5885m/z	Peak_38886	POS	60	-0.161687	0.0189815
8.78_770.5090m/z	Peak_39044	POS	61	-0.164181	-0.176202
7.44_754.5370m/z	Peak_37476	POS	62	-0.165026	-1.05852
11.04_856.5398m/z	Peak_48929	POS	63	-0.559641	0.110705	*
11.33_782.6050m/z	Peak_40203	POS	64	-0.148853	0.52209
10.64_864.6470m/z	Peak_49853	POS	65	-0.257956	-0.494669	*
9.71_788.5166m/z	Peak_40982	POS	66	0.0170905	-0.438145
7.74_802.5347m/z	Peak_42731	POS	67	-0.137621	-0.134912
8,95_854,5886m/z	Peak_18745	NEG	68	0.0106119	-0.77435
9.68_744.5541m/z	Peak_36398	POS	69	-0.0991718	-0.14622
11.06_774.5380m/z	Peak_39433	POS	70	-0.28694	-0.0602911	*
12,11_756,5899m/z	Peak_16591	NEG	71	-0.354166	0.0244856	*	*
14.69_792.7070m/z	Peak_41485	POS	72	-0.0130271	-0.102922
9.53_786.6004m/z	Peak_40789	POS	73	0.041491	-0.0366624
10.02_816.5864m/z	Peak_44340	POS	74	-0.221991	-0.27365
8.51_863.5562m/z	Peak_49678	POS	75	-0.0322691	0.503684		*
8,94_824,5793m/z	Peak_18033	NEG	76	-0.258129	-0.575364
10,36_814,6404m/z	Peak_17809	NEG	77	-0.0359049	0.559992
9,43_622,5409m/z	Peak_14180	NEG	78	0.949433	-0.169981	*	*
14.61_994.7861m/z	Peak_61988	POS	79	0.602396	-0.0143674	*
11.31_852.6909m/z	Peak_48528	POS	80	0.463587	0.676527	*
7.44_776.5189m/z	Peak_39608	POS	81	-0.204138	-1.07656
9.81_536.1641m/z	Peak_24593	POS	82	0.145551	-0.385285
8.75_792.5874m/z	Peak_41451	POS	83	0.276891	0.446666	*
11,19_862,6328m/z	Peak_19026	NEG	84	0.23763	0.726417
2.65_548.2725m/z	Peak_24858	POS	85	0.0979771	-0.666918
8.95_774.5423m/z	Peak_39425	POS	86	-0.175529	0.208309	*
10,28_627,5311m/z	Peak_14285	NEG	87	0.299174	0.180723
11.12_800.6595m/z	Peak_42583	POS	88	0.145525	-0.155973
10.09_785.6525m/z	Peak_40678	POS	89	-0.533413	0.113665	*
11,22_754,5740m/z	Peak_16572	NEG	90	-0.457174	0.271267	*
15.35_921.7289m/z	Peak_55910	POS	91	0.963326	0.279196	*	*
11,69_872,6814m/z	Peak_19358	NEG	92	0.275586	-0.324256
15.07_893.6983m/z	Peak_52992	POS	93	1.00143	0.430041	*
8.23_830.5219m/z	Peak_45865	POS	94	0.113538	0.405193
10.29_833.6494m/z	Peak_46276	POS	95	0.145771	0.584474		*
8.76_792.4904m/z	Peak_41425	POS	96	-0.167954	-0.172239
8.87_829.5722m/z	Peak_45786	POS	97	-0.242526	0.31481
15.10_898.7835m/z	Peak_53528	POS	98	0.667835	0.409226	*	*
9.19_795.6082m/z	Peak_41808	POS	99	-0.0156964	0.501135
8.81_835.5988m/z	Peak_46486	POS	100	-0.0167681	-0.0973274
11,22_1035,6949m/z	Peak_23044	NEG	101	-0.0723806	-0.195657
11.75_892.6768m/z	Peak_52858	POS	103	-0.222764	-0.478555
15.21_860.7698m/z	Peak_49414	POS	104	0.490516	0.62323
10.39_788.6164m/z	Peak_41000	POS	105	0.0341493	0.473309
10.01_794.6042m/z	Peak_41694	POS	106	0.0818085	-0.330206		*
10.98_794.6016m/z	Peak_41697	POS	107	-0.0586811	0.432044
11,14_858,6671m/z	Peak_18883	NEG	108	0.354115	-0.306271	*
8.89_766.5731m/z	Peak_38685	POS	109	-0.318276	0.14875	*
3.35_530.3223m/z	Peak_24504	POS	110	0.596597	-1.00726	*	*
9.52_1201.3745m/z	Peak_71027	POS	111	0.219238	-0.679771
10.26_1154.0757m/z	Peak_69144	POS	112	1.13402	-0.172988	*	*
15.32_874.7846m/z	Peak_50979	POS	113	1.06748	0.332591	*
8.90_818.6043m/z	Peak_44594	POS	114	0.432719	0.769574	*
3,90_582,3763m/z	Peak_13793	NEG	115	0.416493	0.0494743	*
10,28_564,5342m/z	Peak_12117	NEG	116	0.820325	-0.784077	*	*
7.90_880.5852m/z	Peak_51611	POS	117	-0.112791	-0.3345
8.46_1159.3271m/z	Peak_69362	POS	118	0.193867	-1.18565
8.64_830.5659m/z	Peak_45882	POS	119	-0.139222	-0.25913
6.99_934.6393m/z	Peak_57301	POS	120	-0.305017	-0.739647	*
11.04_888.6437m/z	Peak_52451	POS	121	-0.127417	0.376601
9.00_772.5838m/z	Peak_39253	POS	122	0.122164	0.256687
8.79_842.6373m/z	Peak_47400	POS	123	0.40707	-0.617376	*
8.12_794.5702m/z	Peak_41671	POS	124	-0.0416158	0.237665
11,32_592,5654m/z	Peak_13850	NEG	125	0.778752	-0.504891	*
10.27_1376.1418m/z	Peak_76519	POS	126	0.722541	0.288626	*
8.52_944.5554m/z	Peak_58207	POS	127	0.0459562	0.0209597
10,66_920,6474m/z	Peak_20905	NEG	128	0.0944953	0.360245
8.64_866.6373m/z	Peak_50107	POS	129	-0.186846	-0.914521
10.26_624.6026m/z	Peak_29199	POS	130	0.588183	-0.678078	*
10.52_918.6154m/z	Peak_55551	POS	131	0.367993	-0.184691	*
4.15_431.2133m/z	Peak_21614	POS	132	0.304899	-0.247873	*
11,47_842,6729m/z	Peak_18441	NEG	133	-0.232796	0.551154
7.74_780.5523m/z	Peak_39986	POS	134	-0.0551117	-0.295275
10,28_600,5124m/z	Peak_13926	NEG	135	0.456173	0.0342212	*
9.95_834.6002m/z	Peak_46379	POS	136	0.262178	0.551415
11.73_830.6024m/z	Peak_45890	POS	137	-0.247697	0.434497	*
8.45_1183.3315m/z	Peak_70291	POS	138	0.37163	-0.557079
10.26_566.5494m/z	Peak_25460	POS	139	0.562777	-0.690598	*	*
11.56_744.5894m/z	Peak_36420	POS	140	-0.535864	0.286317	*
6.99_701.5579m/z	Peak_33138	POS	141	-0.113243	0.173261
10.26_548.5388m/z	Peak_24878	POS	142	0.558033	-0.705479	*
9.64_894.6683m/z	Peak_53085	POS	143	-0.210344	-0.368679
15.35_900.8009m/z	Peak_53723	POS	144	0.995884	0.49036	*
11.75_823.6694m/z	Peak_45181	POS	145	-0.265982	0.138515	*
15.59_907.7708m/z	Peak_54534	POS	146	1.07805	0.249075	*
4,00_409,2349m/z	Peak_10498	NEG	147	0.639742	-0.0289015	*
10.59_716.5583m/z	Peak_34141	POS	148	-0.448116	0.68265	*
8.64_846.5401m/z	Peak_47791	POS	149	-0.139966	-0.622836
11,36_652,5882m/z	Peak_14545	NEG	150	0.630491	-0.423863	*
11,71_780,5896m/z	Peak_17015	NEG	151	-0.515655	-0.0758044	*
12,01_856,6880m/z	Peak_18814	NEG	152	-0.173428	0.333362
15.48_931.7705m/z	Peak_57021	POS	153	0.0244924	-0.283558
3.19_544.3354m/z	Peak_24794	POS	154	0.273032	-0.366192	*
10.20_1235.8437m/z	Peak_72339	POS	155	-0.51709	-0.0119827	*
11.31_616.5623m/z	Peak_28193	POS	156	0.585669	0.156753	*
9.98_800.5554m/z	Peak_42542	POS	157	-0.0920519	0.236831
13.37_650.6429m/z	Peak_30639	POS	158	-0.0350627	-0.469375
10.91_900.5391m/z	Peak_53672	POS	159	-0.0896849	0.2664
11.76_801.6837m/z	Peak_42668	POS	160	-0.344866	0.294051	*
9.53_821.0827m/z	Peak_44871	POS	161	0.0510781	0.302647
14.54_973.7241m/z	Peak_60588	POS	162	0.538178	-0.147096	*
9.41_732.5941m/z	Peak_35473	POS	163	-0.525449	0.200618	*
11.17_844.6622m/z	Peak_47614	POS	164	0.260502	0.392096		*
4.00_455.2131m/z	Peak_22288	POS	165	0.439938	-0.164479	*
9.68_818.6059m/z	Peak_44596	POS	166	0.195163	0.50208
8.02_744.4930m/z	Peak_36380	POS	167	-0.102706	-0.510138
8.43_805.0515m/z	Peak_43059	POS	168	-0.197045	-0.742931
15.34_905.7537m/z	Peak_54306	POS	169	1.00698	0.425494	*	*
8.31_890.4892m/z	Peak_52618	POS	170	-0.163895	-0.293381
15.59_928.8289m/z	Peak_56749	POS	171	0.735347	0.757651	*
9.49_1213.3752m/z	Peak_71528	POS	172	0.169155	-0.561828
8.78_748.5276m/z	Peak_36710	POS	173	-0.150843	0.135568
9.85_774.6004m/z	Peak_39444	POS	174	0.0742555	0.224226
11.75_931.6832m/z	Peak_56987	POS	175	0.222505	0.203094
10.09_704.5558m/z	Peak_33354	POS	176	-0.287701	0.566252	*
8.01_756.5528m/z	Peak_37681	POS	177	0.28189	-0.240397	*
9.52_1225.3758m/z	Peak_71969	POS	178	0.124407	-0.373187
11.49_774.6005m/z	Peak_39449	POS	179	-0.171783	-0.379154	*
8.78_766.5379m/z	Peak_38667	POS	180	-0.143712	0.164587	*
10.20_1194.8177m/z	Peak_70735	POS	181	-0.463281	0.082076	*
12,35_955,7075m/z	Peak_21753	NEG	182	-0.424461	-0.163743	*
7.26_900.5502m/z	Peak_53677	POS	183	0.395559	0.100555	*
10,57_744,5543m/z	Peak_16193	NEG	184	-0.200245	-0.144443
9.19_726.5439m/z	Peak_34980	POS	185	-0.208022	0.908813
11,69_898,6966m/z	Peak_20226	NEG	186	0.259677	0.0704052
2.65_526.2908m/z	Peak_24436	POS	187	0.143325	-0.576339
7.77_738.5057m/z	Peak_35905	POS	188	-0.199607	-0.20528
10.32_756.6351m/z	Peak_37709	POS	189	-0.0891078	0.528841
11,79_885,7045m/z	Peak_19671	NEG	190	0.0719762	0.493068
7.26_878.5684m/z	Peak_51369	POS	191	0.382473	-0.00266933	*	*
8.95_818.5062m/z	Peak_44555	POS	192	-0.0846196	-0.238043
9.12_768.4900m/z	Peak_38860	POS	193	-0.688889	-0.138888	*
8.45_1184.3351m/z	Peak_70331	POS	194	0.434216	-0.678986	*
10.52_739.5671m/z	Peak_35998	POS	195	-0.175003	-0.184224
9,21_791,6284m/z	Peak_17190	NEG	196	-0.409798	-0.473445
12,01_692,6188m/z	Peak_15123	NEG	197	0.173319	-0.0332318
9.06_757.0515m/z	Peak_37727	POS	198	-0.044534	-0.318414
10.61_754.5745m/z	Peak_37505	POS	199	-0.213774	-0.248235	*
10.91_906.5561m/z	Peak_54360	POS	200	-0.0636088	-0.479097
13.37_632.6323m/z	Peak_29963	POS	201	-0.0375462	-0.557593
4,12_385,2348m/z	Peak_10282	NEG	202	0.376001	-0.264025
14.73_901.6458m/z	Peak_53788	POS	203	-0.0261089	-0.450634
14.10_1028.8025m/z	Peak_64151	POS	204	-0.0738761	0.778381
11.20_756.5897m/z	Peak_37687	POS	205	-0.386451	0.085842	*
11,79_859,6897m/z	Peak_18899	NEG	206	-0.320234	0.0953582	*
11.18_809.6497m/z	Peak_43516	POS	207	-0.148554	0.655179
11.01_804.5863m/z	Peak_42952	POS	208	-0.0242778	0.331373
7.48_826.5347m/z	Peak_45459	POS	209	-0.0142238	-0.870876
11.12_930.6609m/z	Peak_56883	POS	210	0.248016	0.0447486
8.95_854.6369m/z	Peak_48733	POS	211	-0.029206	-0.640833
9.82_766.5700m/z	Peak_38687	POS	212	-0.153248	0.191871
8.48_858.5983m/z	Peak_49150	POS	213	0.129054	-0.10716
11,66_678,6032m/z	Peak_14873	NEG	214	0.616172	-0.176444	*
2.73_502.2909m/z	Peak_23192	POS	215	0.0774963	-0.970446
11,17_914,6916m/z	Peak_20627	NEG	216	0.162846	0.103913
8.62_716.5224m/z	Peak_34130	POS	217	-0.180195	0.383037	*
10.52_814.6307m/z	Peak_44120	POS	218	0.0335974	0.240857
8.34_936.5692m/z	Peak_57502	POS	219	0.0915839	-0.294005
9,55_1008,6094m/z	Peak_22629	NEG	220	0.183219	-0.222826
10.02_828.6575m/z	Peak_45726	POS	221	-0.218689	-0.207383
9,47_716,5227m/z	Peak_15589	NEG	222	-0.237787	-0.13813
10.98_772.6216m/z	Peak_39264	POS	223	-0.0824053	0.234448
11.49_767.4373m/z	Peak_38755	POS	224	0.0391948	-0.565955
15.13_974.8159m/z	Peak_60684	POS	225	-0.138252	-0.245859
15.26_945.7294m/z	Peak_58323	POS	226	0.152635	-0.165363
9.85_832.6524m/z	Peak_46153	POS	227	0.0995029	-0.753954
4.00_373.2105m/z	Peak_19346	POS	228	0.572048	-0.187106	*
8.25_770.5092m/z	Peak_39042	POS	229	-0.102533	0.186915
15.32_879.7377m/z	Peak_51537	POS	230	1.18749	0.218701	*
14.88_920.7689m/z	Peak_55807	POS	231	0.290265	-0.828721
11.43_784.6662m/z	Peak_40580	POS	232	-0.228379	0.273425
9,40_954,5434m/z	Peak_21724	NEG	233	0.0343835	-0.29921
11,50_1032,6924m/z	Peak_23010	NEG	234	-0.140736	-0.1143
10.24_588.5312m/z	Peak_27309	POS	235	0.606653	-0.251227	*
9,55_844,6066m/z	Peak_18475	NEG	236	0.0830084	-0.249292
8.42_820.5241m/z	Peak_44779	POS	237	-0.122841	-0.848355
11.31_594.5806m/z	Peak_27469	POS	238	0.565756	0.0912466	*
15.88_892.8319m/z	Peak_52898	POS	239	0.250073	0.610444
12,21_912,7131m/z	Peak_20551	NEG	240	0.0902656	-0.285768
10,23_914,5483m/z	Peak_20603	NEG	241	-0.0717791	-0.527492
9,57_926,6081m/z	Peak_21053	NEG	242	0.1653	-0.344711
15.76_852.8008m/z	Peak_48567	POS	243	0.130167	-0.261635
9.50_1226.3817m/z	Peak_72001	POS	244	0.165697	-0.306564
14.26_926.7559m/z	Peak_56520	POS	245	-0.196208	0.0688773
11.73_808.6210m/z	Peak_43405	POS	246	-0.239684	0.618268	*
10,52_775,5924m/z	Peak_16907	NEG	247	-0.153551	-0.00834185
10,36_890,6374m/z	Peak_19895	NEG	248	-0.429873	0.213631	*
11.48_1347.8813m/z	Peak_75703	POS	249	-0.0064364	-0.997434
10.38_846.6682m/z	Peak_47827	POS	250	0.0741563	-0.911531
15.43_952.8317m/z	Peak_58976	POS	251	0.221625	0.661621
10.64_805.6773m/z	Peak_43119	POS	252	-0.187157	-0.31605
11,64_651,6036m/z	Peak_14533	NEG	253	0.202854	0.556685
10,25_896,6369m/z	Peak_20172	NEG	254	0.106845	-0.581452
11,17_966,6845m/z	Peak_21969	NEG	255	0.154907	-0.404593
14.88_941.6981m/z	Peak_57990	POS	256	0.192117	-0.843036
11,20_845,6745m/z	Peak_18520	NEG	257	-0.201362	0.0123698
10,64_752,5588m/z	Peak_16538	NEG	258	-0.312143	-0.373073	*
15.23_886.7850m/z	Peak_52283	POS	259	0.978407	0.687996	*
14.88_925.7242m/z	Peak_56418	POS	260	0.118121	-0.518196
9.84_802.6401m/z	Peak_42762	POS	261	-0.143415	-0.417319
14.91_967.7132m/z	Peak_60172	POS	262	0.225477	-0.800692
11.37_816.6471m/z	Peak_44345	POS	263	0.0552495	0.119723
7.77_703.5740m/z	Peak_33280	POS	264	-0.307478	-0.274793	*	*
11.76_833.7088m/z	Peak_46295	POS	265	0.140603	-0.558127
10.52_872.6812m/z	Peak_50736	POS	266	0.118931	-0.0402981
15.45_888.8010m/z	Peak_52486	POS	267	0.703977	0.729544	*
9.16_872.5553m/z	Peak_50722	POS	268	0.134306	-0.48122
12,33_899,7200m/z	Peak_20263	NEG	269	-0.225236	0.274378
15.48_978.8467m/z	Peak_60959	POS	270	0.398478	0.151932
8.75_793.5912m/z	Peak_41552	POS	271	0.190824	0.209537
15.59_923.7446m/z	Peak_56189	POS	272	0.835243	0.0129081	*	*
10.93_704.5581m/z	Peak_33342	POS	273	-0.308098	-0.298931
8.43_782.5691m/z	Peak_40218	POS	274	-0.0160509	-0.879619
9.50_1225.8798m/z	Peak_71979	POS	275	0.055894	-0.349212
15.48_947.7445m/z	Peak_58493	POS	276	0.256961	-0.759304
10.29_786.6158m/z	Peak_40792	POS	277	-0.154364	0.609655
8.02_728.5195m/z	Peak_35116	POS	278	-0.0931398	-0.337863
11.48_685.4342m/z	Peak_32261	POS	279	-0.0544413	-0.802652
14.70_944.7689m/z	Peak_58237	POS	280	0.344709	-0.448085
14.91_946.7848m/z	Peak_58415	POS	281	0.294196	-0.380028
11,17_860,6386m/z	Peak_18943	NEG	282	0.0881126	0.581479
9,20_974,6081m/z	Peak_22241	NEG	283	0.308946	-0.256197
9.03_920.5565m/z	Peak_55746	POS	284	-0.0515898	-0.152611
10.99_826.5688m/z	Peak_45480	POS	285	0.0275934	0.0589955
9.93_746.6061m/z	Peak_36585	POS	286	-0.0379635	0.0443137
9.98_778.5738m/z	Peak_39791	POS	287	-0.193382	0.346665	*
11,22_953,6919m/z	Peak_21715	NEG	288	-0.097212	-0.206959
10,68_857,6739m/z	Peak_18842	NEG	289	-0.240108	0.163353
3.19_522.3536m/z	Peak_24369	POS	290	0.246846	-0.372591	*
11,17_824,6602m/z	Peak_18036	NEG	291	0.209629	-0.0957697
10,57_826,5570m/z	Peak_18053	NEG	292	-0.105924	-0.208889
11.45_868.7337m/z	Peak_50378	POS	293	-0.262758	0.608956
8.86_1118.8870m/z	Peak_67981	POS	294	-0.428186	-0.365139
9.64_718.5739m/z	Peak_34245	POS	295	-0.184511	-0.272151
8.01_751.5715m/z	Peak_37222	POS	296	-0.268382	-0.5078	*
15.31_853.7246m/z	Peak_48657	POS	297	0.720985	0.0212524	*
15.31_869.6985m/z	Peak_50463	POS	298	0.443915	-0.0592778
10.56_772.5856m/z	Peak_39246	POS	299	-0.211956	0.404969	*
14.91_951.7400m/z	Peak_58881	POS	300	0.219884	-0.667605
8,88_871,6138m/z	Peak_19300	NEG	301	0.00200586	-0.599199
10.71_776.6161m/z	Peak_39640	POS	302	0.0672183	0.0439813
11.48_680.4794m/z	Peak_31918	POS	303	-0.0964645	-0.907719
11,50_968,6484m/z	Peak_22037	NEG	304	-0.24836	-0.228453
8.10_705.5898m/z	Peak_33425	POS	305	-0.404218	-0.469129	*
14.75_970.7837m/z	Peak_60402	POS	306	0.247268	-0.194413
7.37_858.5038m/z	Peak_49124	POS	307	0.362936	0.376932	*
11,20_871,6906m/z	Peak_19315	NEG	308	-0.18546	-0.00449165
11.45_914.6660m/z	Peak_55173	POS	309	-0.084477	0.238517
11.25_806.6054m/z	Peak_43202	POS	310	-0.374755	0.186063	*
11.02_782.6046m/z	Peak_40202	POS	311	-0.0577975	0.438688
10.01_800.6146m/z	Peak_42575	POS	312	0.0991715	0.380353
11.12_808.6660m/z	Peak_43428	POS	313	0.0221179	0.194697
9.70_894.5215m/z	Peak_53064	POS	314	-0.020901	-0.746354
8.42_1195.3321m/z	Peak_70760	POS	315	-0.081887	-0.752856
8.25_754.5356m/z	Peak_37478	POS	316	-0.0925252	0.0314872
11,17_887,6569m/z	Peak_19756	NEG	317	0.155493	0.758014
11.20_917.6680m/z	Peak_55459	POS	318	-0.0411208	0.0910922
9.19_1199.8650m/z	Peak_70962	POS	319	0.256247	-0.305444
11.12_864.6314m/z	Peak_49855	POS	320	0.061891	0.226888
9.25_1162.3558m/z	Peak_69479	POS	321	0.0867405	-0.0695544
9.13_757.6207m/z	Peak_37774	POS	322	-0.160729	0.543187
9.16_700.5273m/z	Peak_33067	POS	323	-0.432429	0.311674	*
10.55_746.5694m/z	Peak_36563	POS	324	-0.143211	0.316157
8.02_706.5379m/z	Peak_33478	POS	325	-0.0752401	-0.525046
10,38_794,5695m/z	Peak_17288	NEG	326	-0.149967	-0.183078
9.53_844.6525m/z	Peak_47606	POS	327	0.0752315	-0.6607
15.16_969.7292m/z	Peak_60319	POS	328	-0.098794	-0.452459
11,50_950,6899m/z	Peak_21659	NEG	329	-0.183581	-0.115066
9.50_868.6526m/z	Peak_50359	POS	330	-0.0619517	-1.15222
9.24_783.0671m/z	Peak_40297	POS	331	-0.047759	0.0493489
11,20_880,6875m/z	Peak_19557	NEG	332	0.186624	0.464487
10.66_799.6675m/z	Peak_42497	POS	333	-0.287297	0.202661
15.48_1092.9369m/z	Peak_67015	POS	334	-0.180601	0.226181
9.84_820.6204m/z	Peak_44819	POS	335	0.0871153	0.744616
10.52_587.5471m/z	Peak_27286	POS	336	0.249223	0.837499
11,48_808,6663m/z	Peak_17673	NEG	337	-0.0105769	0.395396
8.48_758.5693m/z	Peak_37848	POS	338	0.0800058	0.472286
11.48_663.4528m/z	Peak_31125	POS	339	-0.0854444	-0.974032
10.20_752.5592m/z	Peak_37298	POS	340	-0.221397	-0.0502245
8.89_718.5753m/z	Peak_34244	POS	341	-0.0357711	0.0424529
15.80_904.8320m/z	Peak_54213	POS	342	0.633478	0.525438	*
15.32_895.7138m/z	Peak_53214	POS	343	0.896498	0.0755189	*
10,34_916,6529m/z	Peak_20727	NEG	344	-0.346015	0.35816
9.06_756.5502m/z	Peak_37663	POS	345	-0.0332393	-0.247677
12,21_782,6054m/z	Peak_17047	NEG	346	-0.342884	0.469378
8.43_804.5504m/z	Peak_42968	POS	347	-0.0693514	-0.157835
8.01_729.5899m/z	Peak_35208	POS	348	-0.238489	-0.189106	*
10,84_904,6532m/z	Peak_20403	NEG	349	-0.319257	0.191539
8.28_808.4855m/z	Peak_43380	POS	350	-0.0671103	-0.187433
9.96_804.6580m/z	Peak_43008	POS	351	-0.00207459	-0.530722
8.42_886.5533m/z	Peak_52229	POS	352	-0.128891	-0.551679
11.17_787.6684m/z	Peak_40902	POS	353	-0.252444	0.508553
11,17_884,6828m/z	Peak_19635	NEG	354	0.0363502	0.322014
15.56_881.7560m/z	Peak_51776	POS	355	0.658086	-0.0973822	*
9.32_818.6369m/z	Peak_44595	POS	356	0.0159486	-0.575165
10.91_780.5900m/z	Peak_39993	POS	357	-0.19009	0.233711	*
9.22_728.6042m/z	Peak_35159	POS	358	-0.378666	0.814883
11.45_832.6625m/z	Peak_46139	POS	359	-0.182056	0.613723
11,50_868,6890m/z	Peak_19233	NEG	360	-0.246904	0.407158
9.19_1199.3606m/z	Peak_70928	POS	361	0.269296	-0.159711
15.59_902.8165m/z	Peak_53975	POS	363	0.807434	0.496121	*
7.31_736.4901m/z	Peak_35747	POS	364	-0.0925482	0.102376
9.61_748.5854m/z	Peak_36723	POS	365	0.0438064	-0.0394518
9.50_848.5551m/z	Peak_48021	POS	366	-0.0815627	-0.466147
11.06_972.7338m/z	Peak_60515	POS	367	0.082781	-0.209138
10.04_702.5428m/z	Peak_33204	POS	368	-0.329348	0.57772	*
15.26_929.7562m/z	Peak_56813	POS	369	0.207524	0.291645
10.83_828.5861m/z	Peak_45706	POS	370	-0.238184	0.559726
9,38_872,5405m/z	Peak_19330	NEG	371	0.0611494	-0.459019
11.12_848.6573m/z	Peak_48034	POS	372	0.02247	0.310769
8.57_784.4857m/z	Peak_40514	POS	373	-0.113874	0.0184729
10.99_774.6371m/z	Peak_39448	POS	374	-0.0967747	0.120375
14.26_900.7405m/z	Peak_53712	POS	375	-0.156362	0.127143
8.96_674.5112m/z	Peak_31617	POS	376	-0.406861	0.305839
9.12_744.5898m/z	Peak_36413	POS	377	0.186897	0.961223
9.04_1123.3324m/z	Peak_68096	POS	378	0.0534907	-0.804845
15.65_954.8459m/z	Peak_59126	POS	379	0.264022	0.74955
8,95_740,5231m/z	Peak_16141	NEG	380	0.0595391	-0.275199
15.16_1090.9195m/z	Peak_66946	POS	381	0.062689	0.0588961
9.50_914.5845m/z	Peak_55154	POS	382	-0.062613	-0.362809
10.35_818.5655m/z	Peak_44582	POS	383	-0.0880443	0.0106553
14.73_885.6717m/z	Peak_52164	POS	384	0.114439	-0.20468
11.37_839.6986m/z	Peak_47066	POS	385	0.0841969	0.623514
10,25_1316,0855m/z	Peak_25776	NEG	386	0.139221	0.475625
11.26_791.6350m/z	Peak_41334	POS	387	0.0178133	-0.013243
9.06_772.5241m/z	Peak_39239	POS	388	-0.10543	-0.465407
10.18_774.5400m/z	Peak_39430	POS	389	-0.180749	-0.286846
9.95_781.6178m/z	Peak_40117	POS	390	0.0547694	-0.21181
14.70_949.7246m/z	Peak_58681	POS	391	0.158474	-0.185765
15.26_924.8007m/z	Peak_56316	POS	392	0.33674	0.237341	*
9.44_718.5379m/z	Peak_34236	POS	393	-0.183755	0.149181
14.72_880.7169m/z	Peak_51657	POS	394	0.128275	-0.270382
11.12_826.6761m/z	Peak_45505	POS	395	0.00245796	0.223527
15.04_846.7545m/z	Peak_47854	POS	396	0.67918	0.194506	*
8.28_786.5035m/z	Peak_40768	POS	397	0.00570706	-0.0412208
8.37_726.5883m/z	Peak_34996	POS	398	-0.0857004	0.10968
9.71_812.5172m/z	Peak_43862	POS	399	-0.102693	-0.719437
9.22_864.5688m/z	Peak_49820	POS	400	-0.107071	0.30737
12,01_964,7053m/z	Peak_21893	NEG	401	0.0413224	0.124212
9.71_720.5898m/z	Peak_34360	POS	402	-0.120502	-0.312624
8.57_762.5040m/z	Peak_38238	POS	403	-0.122141	0.188524
9.65_627.5332m/z	Peak_29741	POS	404	-0.153063	-0.304401
10.71_742.5745m/z	Peak_36258	POS	405	-0.294372	0.404695
9.32_651.5327m/z	Peak_30680	POS	406	0.10209	0.292116
10.91_802.5711m/z	Peak_42739	POS	407	-0.176627	-0.21209	*
9.15_868.6528m/z	Peak_50358	POS	408	0.0848864	-1.24295
8.89_750.5426m/z	Peak_37152	POS	409	0.0203975	0.428361
9,20_892,6058m/z	Peak_20048	NEG	410	0.250673	-0.246707
11,50_898,6972m/z	Peak_20225	NEG	411	-0.176595	0.1656
8.86_753.5873m/z	Peak_37387	POS	412	-0.200647	0.077676
8.15_910.5536m/z	Peak_54789	POS	413	0.184026	-0.291656
9.95_759.6376m/z	Peak_37981	POS	414	-0.0352675	-0.077272
11.56_842.6625m/z	Peak_47410	POS	415	0.0445638	0.0217134
10.83_770.6028m/z	Peak_39076	POS	416	0.0890543	0.192027
9.35_814.5342m/z	Peak_44087	POS	417	-0.00645752	-0.0255033
8.48_816.6219m/z	Peak_44334	POS	418	0.128999	-0.704038
8.01_778.5349m/z	Peak_39783	POS	419	0.238941	-0.267032
11.45_792.6704m/z	Peak_41469	POS	420	-0.245481	0.277957
11.75_827.6991m/z	Peak_45610	POS	421	0.00547331	0.576424
11.12_884.7287m/z	Peak_52068	POS	422	0.105633	0.779231
11.18_813.6840m/z	Peak_44022	POS	423	-0.175394	0.115451
14.72_863.6907m/z	Peak_49739	POS	424	0.154807	-0.477345
12,01_882,7034m/z	Peak_19594	NEG	425	-0.0752633	0.563629
8.57_740.5224m/z	Peak_36071	POS	426	-0.120756	0.256183
11.20_835.6655m/z	Peak_46499	POS	427	-0.0989523	0.274636
9.18_892.6529m/z	Peak_52853	POS	428	0.204578	-0.514415
10.13_772.6208m/z	Peak_39286	POS	429	0.0121202	0.385557
9.41_745.6205m/z	Peak_36504	POS	430	-0.161822	0.505488
12,01_858,6591m/z	Peak_18871	NEG	431	-0.0266526	0.737486
10.24_772.5222m/z	Peak_39243	POS	432	-0.157505	0.228135
8.84_731.6065m/z	Peak_35385	POS	433	-0.216294	0.0314355
10,99_854,6713m/z	Peak_18760	NEG	434	-0.155962	0.640919
9.18_856.5813m/z	Peak_48940	POS	435	0.145179	0.198328
10.94_818.6467m/z	Peak_44584	POS	436	-0.0426882	0.333875
8.34_854.5659m/z	Peak_48727	POS	437	0.0898756	-0.113353
9.65_768.5537m/z	Peak_38876	POS	438	-0.154649	-0.111037
10.88_806.6047m/z	Peak_43200	POS	439	-0.278544	0.621614
8.02_764.5897m/z	Peak_38474	POS	440	0.0102594	-0.959956
11.49_701.4083m/z	Peak_33113	POS	441	-0.0381578	-0.628325
9.26_782.5662m/z	Peak_40194	POS	442	-0.0288041	-0.00775012
10.04_770.6037m/z	Peak_39074	POS	443	0.0351895	0.421181
8,88_789,6128m/z	Peak_17149	NEG	444	-0.174152	-0.38483
8.31_890.6374m/z	Peak_52648	POS	445	0.289029	-0.622163
9.34_792.5526m/z	Peak_41439	POS	446	0.0775639	0.613613
10.23_750.5407m/z	Peak_37156	POS	447	-0.161645	0.307805
8.28_764.5222m/z	Peak_38455	POS	448	0.0597794	0.473489
10.87_748.6211m/z	Peak_36731	POS	449	-0.0115633	0.224932
9.18_834.5990m/z	Peak_46375	POS	450	0.147434	-0.00150978
9.06_734.5693m/z	Peak_35603	POS	451	-0.000977382	-0.42059
10.20_728.5590m/z	Peak_35129	POS	452	-0.209257	0.479662
