# Supplementary material for: Differences in lipidome and metabolome organization of prefrontal cortex among human populations
Source: Sci Rep. 2019 Dec 4;9:18348. doi: 10.1038/s41598-019-53762-6 (PMC6893025; doi:10.1038/s41598-019-53762-6)
Supplement: Supplementary file 10 — S9 [file 41598_2019_53762_MOESM10_ESM.xlsx]

## Sheet: Sheet1
Compound	Rank	HC-specific, stability selection	HC-specific, t-test	pvalue (corrected)	age-unbiased population-distinguishing
M000772_A272006-101-xxx_NA_872226.81_PRED_MDN35_FAME_Cellobiose, D- (1MEOX) (8TMS) BP	1	*	*	5.82743e-18	*
M000000_A144020-101-xxx_NA_426936.56_PRED_MDN35_FAME_Ethanolamine_2TMS	2	*	*	3.93534e-14	*
M001094_A268011-101-xxx_NA_955908.88_TRUE_MDN35_FAME_Etiocholan-17beta-ol-3-one (1MEOX) (1TMS)	3	*	*	6.73397e-13	*
M001187_A294009-101-xxx_NA_1076493.88_TRUE_MDN35_FAME_Pregnane-3,20-dione, 5alpha-allo- (2MEOX) MP	4	*	*	3.43809e-14	*
M000958_A160012-101-xxx_NA_481641.09_TRUE_MDN35_FAME_Digitoxose (1MEOX) (3TMS) BP	5	*	*	2.11039e-17	*
M000024_A141001-101-xxx_NA_410213.62_TRUE_MDN35_FAME_Serine, O-acetyl- (2TMS)	6	*	*	7.38361e-09	*
M000708_A294008-101-xxx_NA_1006485.06_PRED_MDN35_FAME_Hexacosanoic acid methyl ester (FAME MIX)	7	*	*	2.64214e-13	*
M000591_A173002-101-xxx_NA_522432.03_TRUE_MDN35_FAME_Fucose (1MEOX) (4TMS) MP	8	*	*	1.15908e-18	*
M000726_A314004-101-xxx_NA_1058865.62_PRED_MDN35_FAME_Octacosanoic acid methyl ester (FAME MIX)	9	*	*	1.41856e-12	*
M000000_A278014-101-xxx_NA_960853.38_PRED_MDN35_FAME_Cytidine_3TMS	10	*	*	5.73228e-08	*
M000031_A114001-101-xxx_NA_226792.3_TRUE_MDN35_FAME_Glycine (2TMS)	11	*	*	5.82743e-18	*
M001212_A155003-101-xxx_NA_484515.47_PRED_MDN35_FAME_similar to Ditertbutylphenol (1TMS)	12	*	*	2.80066e-15	*
M001185_A278011-101-xxx_NA_883919.62_TRUE_MDN35_FAME_alpha-D-Galactopyranosyl-(1,4)-D-galactopyranoside (1MEOX) (8TMS) BP	13	*	*	5.82743e-18	*
M000870_A233004-101-xxx_NA_818848.44_PRED_MDN35_FAME_Siloxane	14	*	*	1.03819e-06	*
M000454_A154001-101-xxx_NA_443188.31_TRUE_MDN35_FAME_Erythronic acid (4TMS)	15	*	*	4.32031e-07	*
M001115_A140013-101-xxx_NA_380770_TRUE_MDN35_FAME_Propaonic acid, 2-amino-3-ureido- (2TMS)	16	*	*	8.62341e-09
M000848_A167012-101-xxx_NA_591093_TRUE_MDN35_FAME_Propionic acid, 3-ureido- (2TMS)	17	*	*	0.00804987	*
M000429_A139011-101-xxx_NA_437787.28_TRUE_MDN35_FAME_Propane-1,2-diol, 3-amino (4TMS)	18	*	*	9.44272e-07	*
M001042_A207013-101-xxx_NA_724417.38_PRED_MDN35_FAME_Glucosamine, N-acetyl- (1MEOX) (5TMS) BP	19	*	*	4.05474e-05	*
M000027_A144001-101-xxx_NA_394745.44_TRUE_MDN35_FAME_Alanine, beta- (3TMS)	20	*	*	8.07945e-08
M000000_A195021-101-xxx_NA_633831.12_TRUE_MDN35_FAME_Arabinoheptulosonic acid enol, 3-deoxy- (5TMS) BP	21	*
M000976_A169009-101-xxx_NA_580834.44_TRUE_MDN35_FAME_Methionine, N-formyl- (2TMS)	22	*	*	2.9467e-08
M000081_A191004-101-xxx_NA_638562.12_TRUE_MDN35_FAME_Tyramine (3TMS)	23	*	*	1.83922e-15	*
M000903_A136009-101-xxx_NA_407532.19_TRUE_MDN35_FAME_Hydantoin, 1-methyl- (2TMS)	24	*	*	0.00553424
M000727_A334006-101-xxx_NA_1116102.38_PRED_MDN35_FAME_Triacontanoic acid methyl ester (FAME MIX)	25	*	*	7.78448e-14	*
M000908_A143011-101-xxx_NA_398036.31_TRUE_MDN35_FAME_Norvaline, 3-hydroxy- (3TMS)	26	*	*	4.85516e-12	*
M001215_A160016-101-xxx_NA_515447.06_PRED_MDN35_FAME_3-Hydroxydodecan-4-one (1MEOX) (1TMS)	27	*	*	3.85677e-16	*
M000745_A159005-101-xxx_NA_528164.19_TRUE_MDN35_FAME_Phosphoenolpyruvic acid (3TMS)	28	*
M000220_A152003-101-xxx_NA_485058.22_PRED_MDN35_FAME_Salicylic acid (2TMS)	29	*			*
M001090_A262004-101-xxx_NA_902564.81_TRUE_MDN35_FAME_Docosenoic acid, 13-(Z)- (1TMS)	30	*	*	1.08153e-11	*
M000000_A257016-101-xxx_NA_897665.38_PRED_MDN35_FAME_D262250	31	*			*
M000928_A146008-101-xxx_NA_496596.94_TRUE_MDN35_FAME_Acetamide, 2-phenyl- (1TMS)	32	*	*	7.14818e-14	*
M001124_A168020-101-xxx_NA_555564.75_TRUE_MDN35_FAME_Cysteinesulfinic acid (3TMS)	33	*			*
M001117_A167014-101-xxx_NA_572068.44_TRUE_MDN35_FAME_Oxaloacetate (1MEOX) (3TMS) MP	34	*	*	2.80663e-10	*
M000007_A185001-101-xxx_NA_578947.06_TRUE_MDN35_FAME_Quinic acid (5TMS)	35	*	*	0.0320168
M000809_A158010-101-xxx_NA_488906.25_TRUE_MDN35_FAME_Glutaric acid, 2-hydroxy- (3TMS)	36	*	*	1.89411e-07
M000322_A185010-101-xxx_NA_598177.19_TRUE_MDN35_FAME_Galactopyranoside, 1-O-methyl-, beta- (4TMS)	37	*	*	0.000428006	*
M000889_A116002-101-xxx_NA_230578.09_PRED_MDN35_FAME_Butanoic acid, 2-oxo- (1MEOX) (1TMS) BP	38	*	*	0.000459229	*
M000000_A204021-101-xxx_NA_709629_PRED_MDN35_FAME_Myristic-acid-amide_1TMS	39	*			*
M000670_A190011-101-xxx_NA_655207.31_PRED_MDN35_FAME_Glutamine, N-acetyl-, DL- (3TMS)	40	*			*
M000197_A322005-101-xxx_NA_1079871.5_PRED_MDN35_FAME_Ubidihydroquinone Q4 (2TMS)	41	*	*	1.68017e-05	*
M000706_A274007-101-xxx_NA_946520.69_PRED_MDN35_FAME_Tetracosanoic acid methyl ester (FAME MIX)	42	*	*	4.87494e-12	*
M000436_A117003-101-xxx_NA_294186.75_PRED_MDN35_FAME_Pyridine, 4-hydroxy- (1TMS)	43	*	*	0.00263756	*
M000848_A163012-101-xxx_NA_530236.56_TRUE_MDN35_FAME_Propionic acid, 3-ureido- (3TMS)	44	*			*
M001145_A315005-101-xxx_NA_1076154.62_TRUE_MDN35_FAME_Dihydrozeatin riboside (4TMS)	45	*	*	0.0108291	*
M000310_A128010-101-xxx_NA_479339.56_PRED_MDN35_FAME_Acetylsalicylic acid (1TMS)	46	*	*	5.5151e-11	*
M000589_A140002-101-xxx_NA_454636.47_TRUE_MDN35_FAME_Mevalonic acid-1,5-lactone (1TMS)	47	*	*	0.00376992
M000000_A200017-101-xxx_NA_695895.81_PRED_MDN35_FAME_D200302	48	*	*	5.10558e-15	*
M000642_A192011-101-xxx_NA_673001.62_TRUE_MDN35_FAME_Glucuronic acid-3,6-lactone (1MEOX) (3TMS) BP	49	*			*
M001114_A292009-101-xxx_NA_1006545.25_TRUE_MDN35_FAME_Pregnenolone, 17alpha-hydroxy- (1MEOX) (2TMS) MP	50	*	*	3.25317e-14	*
M000599_A173009-101-xxx_NA_489255.38_PRED_MDN35_FAME_Tetradecanoic acid methyl ester (FAME MIX)	51		*	2.64214e-13
M000571_A154007-101-xxx_NA_486148.94_PRED_MDN35_FAME_Glutaric acid, 2-oxo- (1MEOX) (2TMS) BP	52		*	0.0014182	*
M000314_A335004-101-xxx_NA_1116688.38_TRUE_MDN35_FAME_Purine, 6-benzylamino-, 9-beta-D-glucopyranosyl- (5TMS)	53		*	9.98904e-09	*
M001131_A177014-101-xxx_NA_587293.25_TRUE_MDN35_FAME_Ethanolaminephosphate (4TMS)	54		*	0.000561384	*
M000944_A151016-101-xxx_NA_536830.06_TRUE_MDN35_FAME_Naphthalene, 1,8-ethylene-	55
M000902_A132010-101-xxx_NA_361860.75_PRED_MDN35_FAME_Benzamidine	56		*	0.00738567	*
M000000_A126011-101-xxx_NA_326094.69_PRED_MDN35_FAME_D126702	57				*
M000000_A307009-101-xxx_NA_1039735.56_PRED_MDN35_FAME_18|0_10|0_Mycolic_acid_1MeO	58				*
M000729_A184022-101-xxx_NA_657104.12_TRUE_MDN35_FAME_Pyruvic acid, 4-hydroxyphenyl- (1MEOX) (2TMS) BP	59		*	4.82019e-10	*
M000733_A113005-101-xxx_NA_227057.02_PRED_MDN35_FAME_Octanoic acid methyl ester (FAME MIX)	60		*	5.75649e-18	*
M000000_A206013-101-xxx_NA_719715.69_PRED_MDN35_FAME_N-Acetylglucosamine_1_1MeOX_4TMS	61		*	3.69752e-08	*
M000853_A215005-101-xxx_NA_753459.19_PRED_MDN35_FAME_Indole-3-lactic acid (2TMS)	62		*	2.11962e-06	*
M000437_A118002-101-xxx_NA_228564.16_TRUE_MDN35_FAME_Isobutanoic acid, 2-amino- (2TMS)	63		*	1.94703e-14	*
M000415_A141002-101-xxx_NA_404569.56_TRUE_MDN35_FAME_Lactic acid dimer (2TMS)	64		*	0.00650464	*
M000887_A110005-101-xxx_NA_259765.8_TRUE_MDN35_FAME_Acetoacetic acid (1MEOX) (1TMS) BP	65
M000804_A211002-101-xxx_NA_709345.94_TRUE_MDN35_FAME_Normetadrenaline (4TMS)	66		*	0.00750431
M000262_A252008-101-xxx_NA_903436.31_TRUE_MDN35_FAME_Homoserine lactone, N-tetradecanoyl- (1TMS)	67				*
M000184_A191006-101-xxx_NA_657093_PRED_MDN35_FAME_Indole-3-acetaldehyde (1MEOX) (1TMS) BP	68		*	1.45462e-11	*
M000925_A143014-101-xxx_NA_458769.06_TRUE_MDN35_FAME_Maleamic acid (2TMS) MP	69		*	0.0017108	*
M001132_A298005-101-xxx_NA_1085498.38_TRUE_MDN35_FAME_Progesterone (2MEOX) MP	70				*
M000788_A285002-101-xxx_NA_910581.19_PRED_MDN35_FAME_Palatinose (1MEOX) (8TMS)	71				*
M000131_A195006-101-xxx_NA_672559.06_PRED_MDN35_FAME_Ononitol (5TMS)	72		*	0.012383
M000000_A283016-101-xxx_NA_975730.62_PRED_MDN35_FAME_D283309	73
M000472_A158008-101-xxx_NA_503069.03_TRUE_MDN35_FAME_Nicotinic acid, 6-hydroxy- (2TMS)	74				*
M001064_A228013-101-xxx_NA_801250.88_PRED_MDN35_FAME_Muramic acid, N-acetyl- (1MEOX) (4TMS) BP	75
M001189_A342006-101-xxx_NA_1099288.75_TRUE_MDN35_FAME_Sphingosine, O-1-beta-galactosyl- (6TMS)	76				*
M000096_A128002-101-xxx_NA_321815.91_PRED_MDN35_FAME_Ethanolamine (3TMS)	77
M001109_A285010-101-xxx_NA_981415.62_PRED_MDN35_FAME_Androst-4-en-3,17-dione, 19-hydroxy- (1MEOX) (1TMS) BP	78		*	0.0335073
M000000_A161008-101-xxx_NA_520857.31_PRED_MDN35_FAME_D161248	79		*	0.000103696	*
M001239_A138016-101-xxx_NA_395801.56_PRED_MDN35_FAME_5-Methyl-2H-1,2,6-oxadiazin-3(6H)-one (1MEOX) (2TMS)	80		*	3.70014e-08	*
M000503_A313004-101-xxx_NA_1053682.38_PRED_MDN35_FAME_Heptacosanoic acid, n- (1TMS)	81		*	0.00162819	*
M000012_A217014-101-xxx_NA_766366_PRED_MDN35_FAME_Tryptophan (1TMS)	82				*
M000942_A153016-101-xxx_NA_481811.91_PRED_MDN35_FAME_Purine	83		*	1.15908e-18	*
M000246_A186023-101-xxx_NA_658198.94_TRUE_MDN35_FAME_4-(Methylamino)benzoic acid (2TMS)	84		*	1.66485e-07	*
M001041_A205010-101-xxx_NA_687552.88_TRUE_MDN35_FAME_beta-D-Galactopyranoside, 1-isopropyl-, 1-thio- (4TMS)	85
M000000_A192023-101-xxx_NA_665124.31_PRED_MDN35_FAME_D192781	86		*	7.45138e-14	*
M000211_A204006-101-xxx_NA_711358.31_PRED_MDN35_FAME_Cinnamic acid, 3,4-dimethoxy-, trans- (1TMS)	87				*
M000468_A154005-101-xxx_NA_483240.06_PRED_MDN35_FAME_Glutaric acid, 3-oxo- (1MEOX) (2TMS)	88
M000987_A177013-101-xxx_NA_588512.38_TRUE_MDN35_FAME_Methionine sulfoxide (3TMS)	89		*	7.62583e-05	*
M000912_A139016-101-xxx_NA_404669_PRED_MDN35_FAME_Norbornane-2-carboxylic acid, 2-amino- (1TMS) MP	90		*	0.00140045	*
M001115_A131010-101-xxx_NA_355724.72_PRED_MDN35_FAME_Propanoic acid, 2-amino-3-ureido- (1TMS)	91				*
M000730_A143004-101-xxx_NA_409079.97_PRED_MDN35_FAME_Butanoic acid, 2,4-dihydroxy- (3TMS)	92		*	3.45122e-06	*
M000000_A204020-101-xxx_NA_711863.69_PRED_MDN35_FAME_D204282	93
M001021_A190015-101-xxx_NA_638800.88_TRUE_MDN35_FAME_Metanephrine (3TMS)	94		*	0.00015272
M000928_A144016-101-xxx_NA_429064.06_TRUE_MDN35_FAME_Acetamide, 2-phenyl- (2TMS)	95		*	0.00459931
M001187_A295015-101-xxx_NA_1011072.5_PRED_MDN35_FAME_Pregnane-3,20-dione, 5alpha-allo- (2MEOX) BP	96
M000060_A209002-101-xxx_NA_654785.31_TRUE_MDN35_FAME_Inositol, myo- (6TMS)	97		*	0.000482462
M000899_A130006-101-xxx_NA_384931.66_TRUE_MDN35_FAME_Phenylacetic acid (1TMS)	98				*
M000450_A117004-101-xxx_NA_297802.97_TRUE_MDN35_FAME_Valeric acid, 2-oxo- (1MEOX) (1TMS) MP	99		*	0.00105195	*
M000000_A273018-101-xxx_NA_946379.19_PRED_MDN35_FAME_Lactulose_2_1MeOX_8TMS	100		*	0.00215576
M001150_A319007-101-xxx_NA_1087299_TRUE_MDN35_FAME_Progesterone, 11alpha-hydroxy- (2MEOX) (1TMS) MP	101				*
M000671_A274002-101-xxx_NA_874876.56_PRED_MDN35_FAME_Trehalose, alpha,alpha'-, D- (8TMS)	102
M000958_A159008-101-xxx_NA_479882_TRUE_MDN35_FAME_Digitoxose (1MEOX) (3TMS) MP	103		*	2.19304e-11	*
M001229_A207017-101-xxx_NA_725142_PRED_MDN35_FAME_Glycylglycylglycine [-H2O] (3TMS)	104		*	0.000597899
M000214_A188016-101-xxx_NA_653564.75_TRUE_MDN35_FAME_Cinnamic acid, 3-hydroxy-, trans- (2TMS)	105
M001173_A220007-101-xxx_NA_743352.81_TRUE_MDN35_FAME_Cystineamine (4TMS)	106		*	0.00015272	*
M001127_A214019-101-xxx_NA_753877.31_TRUE_MDN35_FAME_Malic acid, 3-oxalo- (1MEOX) (4TMS) BP	107		*	3.16748e-07	*
M000702_A254005-101-xxx_NA_890291.06_PRED_MDN35_FAME_Docosanoic acid methyl ester (FAME MIX)	108		*	3.79702e-09	*
M000321_A182012-101-xxx_NA_585464.62_TRUE_MDN35_FAME_Galactopyranoside, 1-O-methyl-, alpha- (4TMS)	109		*	0.00010073	*
M000664_A135009-101-xxx_NA_379198.38_PRED_MDN35_FAME_Butanoic acid, 4-amino-3-hydroxy- (2TMS)	110		*	0.000116653
M000938_A150007-101-xxx_NA_530259.5_TRUE_MDN35_FAME_Butanoic acid, 4-acetamido- (1TMS)	111		*	0.00155603	*
M000000_A278013-101-xxx_NA_962966.31_PRED_MDN35_FAME_D278931	112		*	0.00696848
M000000_A170020-101-xxx_NA_564133.25_PRED_MDN35_FAME_Ribulose_2_1MeOX_4TMS	113		*	1.21305e-08	*
M000688_A186015-101-xxx_NA_638303.06_PRED_MDN35_FAME_Glucose, 2-amino-2-deoxy- (4TMS) MP	114		*	0.000813313
M000000_A166019-101-xxx_NA_541780_PRED_MDN35_FAME_3-Ketoadipate_1_1MeOX_2TMS	115				*
M000591_A175001-101-xxx_NA_528624.81_TRUE_MDN35_FAME_Fucose (1MEOX) (4TMS) BP	116		*	0.000933244	*
M000870_A291007-101-xxx_NA_997691.25_PRED_MDN35_FAME_Siloxane	117		*	0.00129193
M000000_A136012-101-xxx_NA_382841.66_PRED_MDN35_FAME_O-Toluic-acid_1TMS	118		*	0.0373001
M000361_A116001-101-xxx_NA_298087.62_TRUE_MDN35_FAME_Sulfuric acid (2TMS)	119		*	0.000103072
M000734_A123006-101-xxx_NA_299188.81_PRED_MDN35_FAME_Nonanoic acid methyl ester (FAME MIX)	120		*	5.22808e-12	*
M000034_A144013-101-xxx_NA_434808.41_PRED_MDN35_FAME_Proline, 4-hydroxy-, cis- (2TMS)	121		*	0.00810665	*
M000873_A295014-101-xxx_NA_1019279.62_TRUE_MDN35_FAME_Eriodictyol (5TMS)	122				*
M000000_A315010-101-xxx_NA_1058552.62_PRED_MDN35_FAME_3',5'-Cyclic-AMP_4TMS	123
M000689_A193009-101-xxx_NA_640738.06_PRED_MDN35_FAME_Hexadecanoic acid methyl ester (FAME MIX)	124		*	2.11549e-10	*
M000983_A174020-101-xxx_NA_586037.38_PRED_MDN35_FAME_Benzimidazole, 5,6-dimethyl-	125		*	0.000386094	*
M001243_A137015-101-xxx_NA_390580.56_PRED_MDN35_FAME_3-Methyl-2-ketopiperazine (2TMS)	126		*	3.13528e-08
M000547_A209007-101-xxx_NA_709442.69_TRUE_MDN35_FAME_Levodopa (4TMS)	127		*	2.32187e-06
M000912_A153018-101-xxx_NA_469225.97_TRUE_MDN35_FAME_Norbornane-2-carboxylic acid, 2-amino- (2TMS) BP	128				*
M000483_A205001-101-xxx_NA_697328.75_TRUE_MDN35_FAME_Hexadecanoic acid (1TMS)	129		*	2.5935e-11	*
M001106_A281006-101-xxx_NA_963212.88_TRUE_MDN35_FAME_Tetracosenoic acid, 15-(Z)- (1TMS)	130				*
M000605_A177001-101-xxx_NA_534513.12_TRUE_MDN35_FAME_Ribonic acid (5TMS)	131		*	2.79567e-05	*
M000032_A155001-101-xxx_NA_482638.34_PRED_MDN35_FAME_Glutamine [-H2O] (2TMS) MP	132		*	0.00145769
M000152_A269001-101-xxx_NA_853145.38_TRUE_MDN35_FAME_Lactose, alpha- (1MEOX) (8TMS) MP	133		*	0.0320168
M000114_A153003-101-xxx_NA_452983.28_TRUE_MDN35_FAME_Butanoic acid, 4-amino- (3TMS)	134		*	0.00018765	*
M000885_A104003-101-xxx_NA_165482.27_PRED_MDN35_FAME_Propane-1,3-diol (2TMS)	135		*	0.0152184	*
M000464_A147008-101-xxx_NA_432507.62_PRED_MDN35_FAME_Threose (1MEOX) (3TMS) MP	136		*	0.0373001
M000273_A246006-101-xxx_NA_863220.75_TRUE_MDN35_FAME_Uridine (4TMS)	137
M000000_A379001-101-xxx_NA_1217549.38_PRED_MDN35_FAME_RL3_2	138
M000937_A160013-101-xxx_NA_531101.94_TRUE_MDN35_FAME_Alanyl-alanine (2TMS)	139		*	0.00108194	*
M000000_A214020-101-xxx_NA_750247.5_PRED_MDN35_FAME_Xylose-1-phosphoric-acid_5TMS	140				*
M000909_A136007-101-xxx_NA_384051.06_PRED_MDN35_FAME_Geraniol (1TMS)	141				*
M000152_A271001-101-xxx_NA_932843_PRED_MDN35_FAME_Lactose, alpha- (1MEOX) (8TMS) BP	142
M000750_A247008-101-xxx_NA_861887.19_PRED_MDN35_FAME_Heneicosan-1-ol, n- (1TMS)	143				*
M000184_A192009-101-xxx_NA_663235.5_PRED_MDN35_FAME_Indole-3-acetaldehyde (1MEOX) (1TMS) MP	144		*	1.20088e-07	*
M000284_A307007-101-xxx_NA_1035542.5_PRED_MDN35_FAME_Adenosine-5-monophosphate (4TMS) (Derivate not found)	145		*	0.00162819	*
M001170_A240012-101-xxx_NA_909113.56_TRUE_MDN35_FAME_Senecionine	146		*	3.33868e-09	*
M000996_A180019-101-xxx_NA_596335.06_TRUE_MDN35_FAME_Heptanedioic acid, 2-amino- (3TMS)	147
M001058_A221012-101-xxx_NA_767540.5_TRUE_MDN35_FAME_Octadecenoic acid, 6-(Z)- (1TMS)	148
M000519_A129006-101-xxx_NA_320211.75_PRED_MDN35_FAME_Alanine, N-acetyl-, DL- (1TMS)	149				*
M000789_A283010-101-xxx_NA_870156.12_PRED_MDN35_FAME_Cellobiitol (9TMS)	150		*	0.0320168
M001242_A127017-101-xxx_NA_332527.53_PRED_MDN35_FAME_Sarcosineamide (2TMS)	151				*
M000317_A250009-101-xxx_NA_873812.38_PRED_MDN35_FAME_Alanine, N-(3-indolylacetyl)- (2TMS)	152
M000439_A131006-101-xxx_NA_359008.03_TRUE_MDN35_FAME_Pyridine, 2,3-dihydroxy- (2TMS)	153
M000230_A275001-101-xxx_NA_883354.38_TRUE_MDN35_FAME_Spermine (6TMS)	154		*	2.3334e-07	*
M001111_A285009-101-xxx_NA_982931_PRED_MDN35_FAME_Secologanin (TMS) BP2	155				*
M000664_A168013-101-xxx_NA_531278.19_TRUE_MDN35_FAME_Butanoic acid, 4-amino-3-hydroxy- (4TMS)	156				*
M000910_A136008-101-xxx_NA_413700.78_TRUE_MDN35_FAME_Serine, cyclo- (2TMS)	157		*	2.25778e-10	*
M001117_A142008-101-xxx_NA_450622.97_TRUE_MDN35_FAME_Oxaloacetate (1MEOX) (2TMS) BP	158
M001225_A132015-101-xxx_NA_364324.28_PRED_MDN35_FAME_2,5-Piperazinedione,3,6-dimethyl- (2TMS) BP	159		*	0.000290208
M000000_A230012-101-xxx_NA_807893.62_PRED_MDN35_FAME_D230150	160				*
M000618_A188007-101-xxx_NA_653726.19_TRUE_MDN35_FAME_Histamine (3TMS)	161		*	0.0342363
M000031_A133001-101-xxx_NA_326251.06_TRUE_MDN35_FAME_Glycine (3TMS)	162				*
M001109_A287011-101-xxx_NA_1034200.88_TRUE_MDN35_FAME_Androst-4-en-3,17-dione, 19-hydroxy- (2MEOX) (1TMS) MP	163		*	0.000830404
M001184_A268010-101-xxx_NA_932193.25_PRED_MDN35_FAME_alpha-D-Mannopyranosyl-(1,2)-D-mannopyranose (1MEOX) (8TMS) BP	164		*	0.0349936
M001125_A169006-101-xxx_NA_541923.5_TRUE_MDN35_FAME_Galactose, 3,6-anhydro- (1MEOX) (3TMS)	165		*	0.0169607	*
M000175_A222007-101-xxx_NA_780539_PRED_MDN35_FAME_Tryptamine (2TMS)	166				*
M000918_A149009-101-xxx_NA_457624.94_TRUE_MDN35_FAME_Tartronic acid (4TMS)	167		*	0.000111695
M000000_A273017-101-xxx_NA_946828.12_PRED_MDN35_FAME_D273330	168
M001065_A227007-101-xxx_NA_891279.94_TRUE_MDN35_FAME_Flavone	169		*	2.81832e-05	*
M000018_A152001-101-xxx_NA_474948.12_TRUE_MDN35_FAME_Methionine (2TMS)	170
M000271_A147013-101-xxx_NA_455050_TRUE_MDN35_FAME_Nicotinamide (2TMS)	171				*
M001240_A124010-101-xxx_NA_309673.81_PRED_MDN35_FAME_Levulinic acid (1MEOX) (1TMS) MP	172		*	1.26067e-12
M000000_A144021-101-xxx_NA_425392.72_PRED_MDN35_FAME_Taurine_2TMS	173		*	0.0022692	*
M000945_A152005-101-xxx_NA_485903.25_TRUE_MDN35_FAME_Glutamic acid, N-methyl- (2TMS)	174				*
M000000_A270009-101-xxx_NA_937136.75_PRED_MDN35_FAME_D270080	175				*
M000000_A255010-101-xxx_NA_890872.94_PRED_MDN35_FAME_D255065	176
M000107_A287001-101-xxx_NA_908553_PRED_MDN35_FAME_Isomaltose (1MEOX) (8TMS) MP	177		*	1.75757e-06
M001236_A155002-101-xxx_NA_481852.34_PRED_MDN35_FAME_Benzene-1,2,3-triol (3TMS)	178		*	7.35133e-06
M000898_A130005-101-xxx_NA_351807.34_PRED_MDN35_FAME_Oxamide (3TMS)	179				*
M000262_A261009-101-xxx_NA_975684.5_TRUE_MDN35_FAME_Homoserine lactone, N-tetradecanoyl-	180
M000309_A251010-101-xxx_NA_957276.31_TRUE_MDN35_FAME_Purine, 6-benzylamino- (1TMS)	181		*	5.26744e-05	*
M000665_A114004-101-xxx_NA_241244.02_PRED_MDN35_FAME_Butyro-1,4-lactam (1TMS)	182		*	5.10558e-15	*
M000000_A264008-101-xxx_NA_918838.12_PRED_MDN35_FAME_Lactose_1_1MeOX_8TMS	183		*	0.000249505
M000000_A164023-101-xxx_NA_532807.06_PRED_MDN35_FAME_2-Hydroxydodecanoic_acid_1MeO	184
M000994_A179001-101-xxx_NA_546660.38_TRUE_MDN35_FAME_Arabinonic acid (5TMS)	185		*	0.0320168	*
M000000_A164017-101-xxx_NA_537153.94_PRED_MDN35_FAME_D164543	186
M001048_A213018-101-xxx_NA_731954.69_TRUE_MDN35_FAME_Kynurenine (4TMS)	187		*	0.03996	*
M000951_A176018-101-xxx_NA_664239.25_TRUE_MDN35_FAME_1,4-Naphthoquinone, 2-methyl- (1MEOX) MP	188		*	0.000208085
M000019_A137002-101-xxx_NA_380616.94_PRED_MDN35_FAME_Homoserine (2TMS)	189
M000000_A271019-101-xxx_NA_939041.38_PRED_MDN35_FAME_Turanose_8TMS	190		*	2.74605e-09	*
M000124_A247001-101-xxx_NA_863697.56_PRED_MDN35_FAME_Inositol-2-phosphate, myo- (7TMS)	191
M001099_A278012-101-xxx_NA_897910.62_TRUE_MDN35_FAME_Sophorose (1MEOX) (8TMS) BP	192		*	0.00260097	*
M000723_A245003-101-xxx_NA_855501.69_PRED_MDN35_FAME_Heneicosanoic acid methylester	193				*
M001104_A279010-101-xxx_NA_931288.12_TRUE_MDN35_FAME_Neuraminic acid, N-glycolyl- (1TMS) (7TMS) MP	194		*	0.0120984	*
M000002_A196002-101-xxx_NA_673388.94_PRED_MDN35_FAME_Isoascorbic acid (4TMS)	195				*
M001104_A279013-101-xxx_NA_965005.94_PRED_MDN35_FAME_Neuraminic acid, N-glycolyl- (1TMS) (7TMS) BP	196
M000000_A196027-101-xxx_NA_680097.25_PRED_MDN35_FAME_D196430	197		*	1.8508e-05	*
M000889_A116010-101-xxx_NA_258768.16_PRED_MDN35_FAME_Butanoic acid, 2-oxo- (2TMS)	198				*
M000870_A278009-101-xxx_NA_960732.62_PRED_MDN35_FAME_Siloxane	199		*	0.000911267
M001120_A157002-101-xxx_NA_475906.09_TRUE_MDN35_FAME_Malic acid, 3-isopropyl-, threo- (3TMS)	200		*	0.0450442
M000703_A212013-101-xxx_NA_647067.94_TRUE_MDN35_FAME_Sedoheptulose, 2,7-anhydro-, beta- (4TMS)	201				*
M000228_A102001-101-xxx_NA_156269.72_PRED_MDN35_FAME_Butanoic acid, 2-amino- (1TMS)	202		*	0.00140633
M000000_A255011-101-xxx_NA_892297.38_PRED_MDN35_FAME_D255515	203				*
M000845_A277015-101-xxx_NA_960317.5_PRED_MDN35_FAME_Androst-4-en-3,17-dione (2MEOX) BP	204		*	1.51281e-05
M000269_A355003-101-xxx_NA_1072282.38_TRUE_MDN35_FAME_Maltotriose (1MEOX) (11TMS) MP	205		*	6.75474e-06	*
M000505_A179005-101-xxx_NA_594402.62_TRUE_MDN35_FAME_Glyceric acid-2-phosphate (4TMS)	206		*	4.99772e-06
M000872_A133011-101-xxx_NA_365111.22_TRUE_MDN35_FAME_Lumichrome (2MEOX)	207				*
M000013_A164007-101-xxx_NA_479623.44_TRUE_MDN35_FAME_Asparagine (4TMS) BP1	208
M000870_A168009-101-xxx_NA_556609_PRED_MDN35_FAME_Siloxane	209				*
M000040_A189005-101-xxx_NA_644536.81_PRED_MDN35_FAME_Glucopyranose, D- (5TMS)	210
M000186_A175002-101-xxx_NA_519185.38_PRED_MDN35_FAME_Putrescine (4TMS)	211				*
M000751_A199010-101-xxx_NA_654293.81_TRUE_MDN35_FAME_Pimelic acid, 2,6-diamino- (4TMS)	212
M000026_A138002-101-xxx_NA_355868.03_PRED_MDN35_FAME_Alanine (3TMS)	213		*	0.000428006	*
M000937_A148012-101-xxx_NA_456779.53_PRED_MDN35_FAME_Alanyl-alanine (1TMS)	214		*	4.43467e-05	*
M000883_A102003-101-xxx_NA_152935.09_PRED_MDN35_FAME_Pyridine, 3-cyano-	215		*	0.00126387	*
M000499_A284005-101-xxx_NA_962593.38_PRED_MDN35_FAME_Tetracosanoic acid (1TMS)	216		*	2.11192e-09	*
M000000_A276015-101-xxx_NA_953868.44_PRED_MDN35_FAME_Lactulose_xTMS	217				*
M000779_A266004-101-xxx_NA_930629.94_TRUE_MDN35_FAME_Xanthosine (5TMS)	218
M000237_A188006-101-xxx_NA_613929.06_TRUE_MDN35_FAME_Glucopyranoside, 1-O-methyl-, alpha- (4TMS)	219		*	6.98527e-15	*
M000182_A319002-101-xxx_NA_1079629_TRUE_MDN35_FAME_Cholesterol (1TMS)	220		*	0.00153715	*
M000026_A110001-101-xxx_NA_207563.2_TRUE_MDN35_FAME_Alanine (2TMS)	221				*
M000434_A116007-101-xxx_NA_249401.72_PRED_MDN35_FAME_Butanoic acid, 3-hydroxy- (2TMS)	222		*	0.000132246	*
M000025_A118001-101-xxx_NA_248763.44_PRED_MDN35_FAME_Leucine (1TMS)	223		*	0.00610084
M000036_A154002-101-xxx_NA_477506.88_PRED_MDN35_FAME_Glutamic acid (2TMS)	224		*	5.878e-09	*
M000870_A177007-101-xxx_NA_596806.25_PRED_MDN35_FAME_Siloxane	225		*	1.44021e-06
M000119_A119005-101-xxx_NA_282159.62_PRED_MDN35_FAME_Norleucine (1TMS)	226		*	9.38966e-07
M001018_A186022-101-xxx_NA_681387.31_TRUE_MDN35_FAME_Adipamide (2TMS)	227		*	0.00127358
M000015_A128001-101-xxx_NA_328955.09_PRED_MDN35_FAME_Serine (2TMS)	228
M000000_A302005-101-xxx_NA_1025403.81_PRED_MDN35_FAME_3',5'-Cyclic-AMP_2TMS	229
M000000_A165011-101-xxx_NA_541519.06_PRED_MDN35_FAME_D165453	230				*
M000968_A164016-101-xxx_NA_514806.16_TRUE_MDN35_FAME_Aspartic acid, 3-hydroxy-, threo- (4TMS)	231		*	0.0469668	*
M000954_A156008-101-xxx_NA_514782.25_TRUE_MDN35_FAME_Acetic acid, 2-hydroxyphenyl- (2TMS)	232		*	1.97505e-05	*
M000737_A153009-101-xxx_NA_476505.97_PRED_MDN35_FAME_Dodecanoic acid methyl ester (FAME MIX)	233		*	6.55321e-08	*
M000241_A156004-101-xxx_NA_480425.62_TRUE_MDN35_FAME_Undecanoic acid (1TMS)	234		*	1.68294e-09	*
M000034_A152008-101-xxx_NA_456221.91_TRUE_MDN35_FAME_Proline, 4-hydroxy-, cis- (3TMS)	235		*	0.00846369	*
M001011_A186012-101-xxx_NA_628479.25_TRUE_MDN35_FAME_Glycylglycine (3TMS)	236
M000908_A136005-101-xxx_NA_383591.97_PRED_MDN35_FAME_Norvaline, 3-hydroxy- (2TMS)	237
M000786_A274005-101-xxx_NA_876686.69_PRED_MDN35_FAME_Turanose (1MEOX) (8TMS) BP	238		*	0.0237826
M000116_A166011-101-xxx_NA_546315.19_PRED_MDN35_FAME_Benzoic acid, 4-amino- (1TMS)	239				*
M000414_A131007-101-xxx_NA_334293.72_PRED_MDN35_FAME_Threonine, O-methyl-, L- (2TMS)	240		*	6.67925e-06	*
M000000_A223015-101-xxx_NA_783043.62_PRED_MDN35_FAME_D223156	241		*	0.000237327
M000017_A132002-101-xxx_NA_318827.91_TRUE_MDN35_FAME_Isoleucine (2TMS)	242				*
M000785_A272007-101-xxx_NA_939711.88_PRED_MDN35_FAME_Laminaribiose (1MEOX) (8TMS) MP	243		*	1.91897e-05	*
M001042_A206008-101-xxx_NA_671680.19_TRUE_MDN35_FAME_Glucosamine, N-acetyl- (1MEOX) (5TMS) MP	244				*
M000894_A125006-101-xxx_NA_320877.38_TRUE_MDN35_FAME_Propargyl-glycine (2TMS)	245				*
M000333_A184012-101-xxx_NA_623873.94_PRED_MDN35_FAME_Calystegine B1 (1MEOX) (TMS)	246		*	0.00133397	*
M000641_A189013-101-xxx_NA_646839.44_PRED_MDN35_FAME_Gluconic acid-1,4-lactone (4TMS)	247
M000562_A270002-101-xxx_NA_936641.12_PRED_MDN35_FAME_Heptacosane, n-	248		*	1.21305e-08	*
M000933_A147015-101-xxx_NA_458036.41_TRUE_MDN35_FAME_Cysteine, seleno-methyl- (2TMS)	249		*	0.0191996	*
M000000_A272013-101-xxx_NA_942135.38_PRED_MDN35_FAME_2-Monooleoylglycerol_2TMS	250		*	0.0431169	*
M000071_A104002-101-xxx_NA_222801.88_TRUE_MDN35_FAME_Pyruvic acid (1MEOX) (1TMS)	251		*	1.44492e-13	*
M000264_A153012-101-xxx_NA_531239_TRUE_MDN35_FAME_Homoserine lactone, N-butanoyl- (1TMS)	252		*	0.000195901	*
M000577_A164010-101-xxx_NA_478361.56_TRUE_MDN35_FAME_Propane, 1,3-diamino- (4TMS)	253		*	0.00105195	*
M000228_A117002-101-xxx_NA_249223.84_TRUE_MDN35_FAME_Butanoic acid, 2-amino- (2TMS)	254		*	0.00910236
M000013_A153010-101-xxx_NA_476136.78_PRED_MDN35_FAME_Asparagine (3TMS)	255		*	1.16579e-06	*
M000000_A117010-101-xxx_NA_260942.61_PRED_MDN35_FAME_Succinic-acid_methylester_1TMS	256		*	0.0152763	*
M000926_A151017-101-xxx_NA_479112.75_TRUE_MDN35_FAME_Glycine, 2-phenyl- (2TMS)	257		*	3.7394e-07	*
M000884_A120003-101-xxx_NA_283770.66_PRED_MDN35_FAME_Isobutanoic acid, 3-amino- (2TMS)	258		*	9.77331e-06
