# Supplementary material for: Differences in lipidome and metabolome organization of prefrontal cortex among human populations
Source: Sci Rep. 2019 Dec 4;9:18348. doi: 10.1038/s41598-019-53762-6 (PMC6893025; doi:10.1038/s41598-019-53762-6)
Supplement: Supplementary file 11 — S10 [file 41598_2019_53762_MOESM11_ESM.xlsx]

## Sheet: Sheet1
Pathway	pvalue (corrected)
alpha-Linolenic acid metabolism	6.34284e-11
Glycerophospholipid metabolism	6.8706e-10
Linoleic acid metabolism	7.01237e-10
Ether lipid metabolism	1.40599e-09
Ras signaling pathway	6.34246e-09
Vascular smooth muscle contraction	6.34246e-09
Pyruvate metabolism	1.5143e-08
Glycine, serine and threonine metabolism	1.5143e-08
beta-Alanine metabolism	4.49907e-08
Arachidonic acid metabolism	3.43261e-07
Fat digestion and absorption	6.85878e-07
Histidine metabolism	3.31978e-06
Phenylalanine metabolism	3.37898e-06
Glycolysis / Gluconeogenesis	2.73705e-05
Cysteine and methionine metabolism	8.37187e-05
Valine, leucine and isoleucine degradation	0.00064646
Tyrosine metabolism	0.00064646
Arginine and proline metabolism	0.000878283
Ovarian steroidogenesis	0.000878283
Pancreatic secretion	0.00125768
Glyoxylate and dicarboxylate metabolism	0.00493485
VEGF signaling pathway	0.00493485
Fc epsilon RI signaling pathway	0.00493485
Carbon metabolism	0.00712149
Metabolic pathways	0.00712149
Propanoate metabolism	0.00803465
Biosynthesis of amino acids	0.00805947
Long-term depression	0.00908715
Choline metabolism in cancer	0.0111298
Taurine and hypotaurine metabolism	0.0247595
Fc gamma R-mediated phagocytosis	0.0247595
Platelet activation	0.0266932
GnRH signaling pathway	0.0266932
Inflammatory mediator regulation of TRP channels	0.0269757
Oxytocin signaling pathway	0.041114
Steroid hormone biosynthesis	0.0513829
Phospholipase D signaling pathway	0.0580381
Necroptosis	0.0580381
Glutamatergic synapse	0.082242
Citrate cycle (TCA cycle)	0.0993619
Alanine, aspartate and glutamate metabolism	0.123986
Glycerolipid metabolism	0.129817
Cortisol synthesis and secretion	0.175606
Serotonergic synapse	0.175606
Glucagon signaling pathway	0.187982
Cushing syndrome	0.225966
Aldosterone synthesis and secretion	0.256465
2-Oxocarboxylic acid metabolism	0.273612
HIF-1 signaling pathway	0.273612
Tryptophan metabolism	0.299203
Lysine degradation	0.335847
Dopaminergic synapse	0.560745
Fatty acid degradation	0.660725
Insulin signaling pathway	0.803114
Peroxisome	0.824671
Butanoate metabolism	0.941462
Arginine biosynthesis	0.941462
Amino sugar and nucleotide sugar metabolism	0.941462
Ferroptosis	0.941462
Adipocytokine signaling pathway	0.981194
Drug metabolism - cytochrome P450	0.989552
PPAR signaling pathway	0.999995
Lysosome	0.999995
Central carbon metabolism in cancer	0.999995
Starch and sucrose metabolism	0.999995
Folate biosynthesis	0.999995
Metabolism of xenobiotics by cytochrome P450	0.999995
Selenocompound metabolism	0.999995
Chemical carcinogenesis	0.999995
Nicotinate and nicotinamide metabolism	0.999995
Pyrimidine metabolism	0.999995
Drug metabolism - other enzymes	0.999995
Glutathione metabolism	0.999995
Aminoacyl-tRNA biosynthesis	0.999995
Purine metabolism	0.999995
